# Supplementary material for: Fatty acid composition of developing tree peony (Paeonia section Moutan DC.) seeds and transcriptome analysis during seed development
Source: BMC Genomics. 2015 Mar 18;16(1):208. doi: 10.1186/s12864-015-1429-0 (PMC4404109; doi:10.1186/s12864-015-1429-0)
Supplement: Additional file 2: — FASTA sequences of contigs over all stages of development. [file 12864_2015_1429_MOESM2_ESM.zip]

Archive with 1 entries (1 files):
- 12864_2015_1429_MOESM2_ESM.fas
