# Supplementary material for: Fatty acid composition of developing tree peony (Paeonia section Moutan DC.) seeds and transcriptome analysis during seed development
Source: BMC Genomics. 2015 Mar 18;16(1):208. doi: 10.1186/s12864-015-1429-0 (PMC4404109; doi:10.1186/s12864-015-1429-0)
Supplement: Additional file 2: — FASTA sequences of contigs over all stages of development. [file 12864_2015_1429_MOESM2_ESM.zip › 12864_2015_1429_MOESM2_ESM.fas]

>comp0_c0_seq2_2 [88 - 258] len=260 path=[1:0-40 42:41-64 381:65-259]
CTTTTTTCGGTGACCTCCACCACCGTGCATCACCTAGTCACACATTCTTTCCATCCATGT
TTTCACTTTGGGCAGAGACTCACCTGGGTAAGATATCAAAGCCCTCCAAATTTCAATCTT
GTTAAGCTTTTTATGCTTTTTCTCTTAATTGTTCATATGGTATTTTGCATT
>comp11_c0_seq1_7 [245 - 3] (REVERSE SENSE) len=264 path=[242:0-263]
TTTCAGCTGATAATTCAACCTCCCACATCAATCTATCAATCCCATTCAAATCAAACCCAA
TCTCACTCTTTAAAGCAACCAAATCACTCTGAAAAATCTTGCACCCACGCTAGACCAAAG
CTCCAAAACTTTCCTTCTCCCTTGGCCATTCCAGGGCTCCATGTTGAAGCTCCTCTTTCA
CCTCTATCTCCACCTTCAAACCCTAAACAAATCCCCCAAAAAATAACCCATAAAATCCAA
CCT
>comp12_c0_seq1_8 [239 - 3] (REVERSE SENSE) len=462 path=[734:0-222 40:223-461]
GTAGAAGTTGTATCCTCTTTAAATTTACTTGTTTCCAATATCAATGAAATATCATTCTAT
CATAGATATCTATATATTTCAGCTAACATACATAAGACCTATCCAAGGGCACCCGAGATT
CAGGTCGAAGTCCACCTTTGGCCAACTAAGACTTCTCTGAGGGAACCTAAGATTCAGGTA
GTAGTCCGCCTCGGGCCAACAAAAACCCTCCCCATAGGCACTCGAGGTTCAGGTAGT
>comp17_c0_seq1_3 [447 - 196] (REVERSE SENSE) len=449 path=[668:0-354 188:355-378 212:379-448]
ATGAGTTGGATGAACACTTATGCCCACAGCCATAACCACCATTGGTTAAAATATTGGCGT
GATCTAAGCCCTTGGATTTCAAATCCAAGGGTTACAATCCATGCCCTCACTTGCAATTCT
AAGACAAGAAATGAAAAACATGTACTCATCCACCAAGTGTCAAGAGTTACTAACTCACCC
CATGTCATTAAAACAAATAATTATGGAGAACATCAACATAAGCAACAAAATTCAAATAAA
TCCCCAAAATTG
>comp21_c0_seq1_4 [408 - 94] (REVERSE SENSE) len=408 path=[1:0-250 765:251-407]
ATTTTTTCTTCCTGTTCCGCTAACAAGATTTGCCCCTCTTGTTCTTTTGGAAACATAACC
ACAATCTTCTTTTCCCATGGAAACTCAAAAAATTCTGCCTGGCCTTATAAACTGCATCCA
CATCATATATGTAGGGTCTTCCTAACAATACGCCGCGAGCATCCATATCAATCACATCAT
ATCTTACCATATCTCGGTAGTATTTTCCATTGGTTAATGGGACCTTACAAATTTCTAGTT
TTGGCTCATTTTTCTAATCCAGATGATCTTGTTAGGATTTGGATGTCTCCCAGTTTTACT
TTCCTATCGCAGATT
>comp23_c0_seq1_7 [352 - 579] len=880 path=[1:0-604 606:605-628 630:629-879]
GATTCTTTAGCTTGGGCTTCACTAGTTTGGGGTCATCACCACTGTTTTACGGTAATAAGT
CAGCATTTATGTTTGCCTTTGATTCAGTTCTTCATGAAAGGACAAATAATATTGAGCTTG
ATGTCCAGTTTCTCCAGAAGAAAGGTTTGCTCTTGGGTTGTTACTCACATGTTTGTCTCC
TTGTTAGGCACATATAGGCTCAAAGAATGGGCATTGTCGAGGCGGGCC
>comp27_c0_seq1_1 [1 - 207] len=209 path=[1:0-27 29:28-51 189:52-208]
GTGGGACATCTACAGTTCGACTCAGTTATGAAGGTGGTTATGTGTGCTTCTAAAGCAAAG
TCAGTGAACTCCACTATTCATTCGTCTAGTTATGGGAAGCAGAAGTTTGACACTCTCAGT
CATCTAGGTACTTCTTCGAGATACAGTAGATCACCACAATTTACAGATAGACCCGTAGAC
AGTGGATACCAGGGGTTCAGGCCATTT
>comp28_c0_seq1_5 [206 - 3] (REVERSE SENSE) len=364 path=[341:0-104 704:105-119 460:120-363]
GGAAGAAGGGAGTGCGGGCCACGCAAGGACAAACCATACCATTTCATAGAAGAGGGGCAA
ATAGTAATTCGAACGAGGTTGATCCTCCGTACAAGTTTCTCAAAAGGAGCACCTACACCA
TTTTCATTTTCATACTGTGAGTTTGTGTTTGGCAAACTTTTTCAGTCCTCTCTCTCTGCG
TCTCAGTCTGCATGTGTCTCTTTC
>comp31_c0_seq1_2 [16 - 330] len=330 path=[1:0-249 251:250-329]
TTTAAATTAACATATTTGGTTTCGAGCAACAGGTCTGTATGCGAGTCTAATAGTTTTGGC
AAGGAAGAAGAAAAACTCAGGCGTCGTGACTTACCCGTGGAGGCCGAGAGGAGGCGAACG
GCTGGACGAAGTCTTGGATGCCGGCGACGCCTTCCAACAGCAACCTATGATGTCTCTCCT
AACAGTAACGGCGAATCAGCGACGGCGCGATGGCGCGATTTCTCCACTTGGCCTAGATCT
ATGCCCGCTCTAGTTTCGTTGGTCGACGAAGGTGGTGGATTCCCAACCACGACGAGTGAC
GACGTTGGATCCCTG
>comp39_c0_seq1_6 [217 - 95] (REVERSE SENSE) len=256 path=[208:0-85 294:86-109 586:110-255]
GACGCGTTTATTCCTCGACTTGAATGGGTCACCCTTAGAAGAATGGCTCCTTTTGGCGCT
CAGGGTGGACTTGGCCTTGAATCATTGAGACACGTCTATTCCCAGATGTGCATGAGTCAC
CCT
>comp44_c0_seq1_4 [237 - 31] (REVERSE SENSE) len=304 path=[282:0-103 586:104-138 421:139-162 445:163-303]
ACTAATAGCCCTAATCACCAAACAACTCCACTAGAGCCTCTTCGATCACGGTACGAACTG
ATCGCCCTCCTCTGTATTCTAATCCCAGATGAACCAAAGATTAATGTTGAACCTTGTTCA
ACTGAATTTAAAAACCAAGCCTCGCTTCTGTCGCCAATTGCTACGTGGTTTAACGCCAAC
CAGTTTGATCCGCACGCGTCGCTTGCG
>comp45_c0_seq2_2 [63 - 359] len=378 path=[666:0-264 99:265-377]
TTGGTCTGTGAAGTAACAAATATTTTGAGTGATACTGTTTTCAACGGATTTATATTTATG
GCAAATGAAGGCCTCCTTGTCCTTGAGCCGATGGTACTGAACCAAAATCTAACCAAAATC
TCATCAACACATATAGAGGATCGGGCACCGAAAATACTAACAGCCAGACTGAGACAGGGC
AAGGAACAGAGTGTTATTTCGCAAGTTTCAAATTTTCATGACTGTCTAGTCATGCTCTCT
CATGGTGCTGGCCCAATATACAAAAACATCTTCCTTGGTGTGACCTCCCACAAACTA
>comp46_c0_seq1_9 [260 - 3] (REVERSE SENSE) len=401 path=[401:0-347 339:348-400]
ACACAAGTCCAACTTCATCTCCCCATAAATTTTCTTCCTCTACCAGTGTGCAACATACCA
CAAGAAATCAAACCCCATCCTTCATCTAATTCAACACCCCAGAAAATCACACGAATAGAA
GCTTCAAGAAGACCCTCTTCTGCCAGAAACCAGAAACCCCATTCCCAAACGTCAAAGCCA
GAAAACCAAAGAAAATACCCATTGCCGAATTCCAGTCCCTGCAAATTCAAATCCCCTGAG
TTGTCGCACCATCATTCC
>comp49_c0_seq1_3 [3 - 221] len=280 path=[1:0-71 706:72-279]
AGAGAGAGAGAGAGAGAACATCGTCTTGGTCTGGGCAGGAATATTTGTCGACCACCATTT
ATTCCCTCTTTTCTATCAAACATACTTGGATACCATCCAATCAAATCAGAGAGATCAAAA
TATTTTTGTCGGTCTAATCTTCACTGCTGCTGCAGTGACATCATCCACAGAGCATCTCTG
ACAATCGGTGACCCTTGCTGGAGCATCCCTGACGAATGG
>comp50_c0_seq1_3 [134 - 370] len=372 path=[1:0-137 139:138-161 898:162-371]
GGTAGAGCTCCAGCACAACATGCCCGAGCATTTTCTATGTTACTTGGTATAGTGGGTAAT
CAAGGTGTACAAGGGACACTTAATTTTTATGGTGTTAGACTTAGAGTGTTATTTGATACT
AGGTCCACATATTCTTTCATATCACAATGCATAGCATGTGACTTGGGTCTATTATCAGAG
TTATTAGACATTCCTATTTCTATTTGTTCTCCCTTGAGTGGCGTAGTGCTTTTAAGA
>comp51_c0_seq1_4 [254 - 3] (REVERSE SENSE) len=259 path=[184:0-109 539:110-258]
ACCCAAAAATTCCCGACCCCATATAAAAATCAAAAACTCGAACAATACATGAAATTACAC
CTTTGCCCTTCCCCAATTCTGGCCGAACCGCCCACTTTAATCCATCTTGGCTATCACCTC
CCTTCTATCACCAAGTCTCCTCTGCCAACCTTCACCAACCATCAAACCAAATCAATCAAC
ACTGCAACAACAACTCCCATTATCACCCACTTCAATCTTACACAATCATTCAAACTCCAC
CTTATAACTCCC
>comp53_c0_seq1_4 [224 - 3] (REVERSE SENSE) len=224 path=[102:0-97 352:98-223]
CCCAACCAAACCTCTACCCACTCTAGTCTCATCTCGCCCTTGCCAGCCCAACTAACTTAT
CGACCTGTTTCACACCAACCCACCTCACCTTTCGCCCCTCCCTCTCAAGCCCACCTCACC
TCTCGCCCTTCCCTCTCGCCACCAAGCCCAACCCAACTCTCGCTCTTCCATATCGCCCCC
AAGCCCAACCCACATCCATTTCTCTCCTCTCGCCCTCCCCTC
>comp55_c0_seq1_3 [157 - 38] (REVERSE SENSE) len=233 path=[301:0-114 206:115-232]
AGTCGAATGAAGACGAAAGAAAAAGCGAAGGTTCAAGGTACAAACATCAACCTCGCCTGG
CAAGCTGAAGAATTTTGCTTGGAAAAATTAGTTATAAATTTGCAAACAAAAGCTTATTTT
>comp57_c0_seq1_2 [26 - 238] len=292 path=[1:0-90 92:91-291]
CCCAGTGATATGTCACGGCTATCCAATCTTGTGGTAGACTTTCTTAACGATTGCCCTTTG
AACTACTCAGTTGGAGTTAATGGTGGTCTCAAATTTCATGATCGACTTTGCATTCTCGAC
ATCCCCAAGTTTAGATTTGAGATTCTCTATGATGTCCACAGGTCCCATTTCATGATTCAC
CCTGGTTTAACGAATATGTATTATGATGTGAAG
>comp62_c0_seq2_3 [371 - 237] (REVERSE SENSE) len=442 path=[734:0-312 105:313-441]
CCTAGGGTTAAAGTGGGCTTGCTCACCCAAATATTGAGTCCAATGCTCAGGACTCAATCA
TGTATGAAAATCATGTCATGTAATGTAATATGCAATCATATAGATCATGGTGACACTAGA
AATATGCAATTATGC
>comp66_c0_seq1_1 [46 - 168] len=216 path=[194:0-119 410:120-135 330:136-215]
ACTAGAATAACATGCCCTATAATTGGTCTTCAAGAATGTATGGTCATCTTGGGCAGGGGC
TTAGTGAGCTGCCCTGAGGAGTTGAATTTTCAGAGCCAGAAACAATGGGTGTTTCTGGGT
TTG
>comp67_c0_seq1_3 [19 - 264] len=265 path=[462:0-62 21:63-264]
CTTCAAGTATCCTTTTTTCTTATATTCTCTGTTTGTCACAACATGCAGGCACACGTGGGG
AGAGAGATTTTTTTCATCAGAAACATTTTTGATTTTGTTTTGAAAATCACATCTCCAGGG
ATGGGGGAGATTTTGAAAATTTTATTGTCAAAAAATTATGTAGCTAGTCTTCAATATTGT
GAACAAAGGAGTCTTCTATGCTCGCAGTATATAGGGTACCCTCTTAAAGTTGAATGGTAT
GTTCAA
>comp69_c0_seq1_2 [136 - 2] (REVERSE SENSE) len=206 path=[1:0-150 152:151-205]
TTTTATTTTCCAAAAACACGTATATTAGTAAGACTGCGGGTATTTTACGAAATAAATATC
ACACTTTTATTTTTAAAAGTATTCGATGCTGAATTTTATTACGTAGGTATTATTTTATGT
ATTTTTGTACACGTG
>comp70_c0_seq1_6 [192 - 1] (REVERSE SENSE) len=371 path=[127:0-307 44:308-370]
GTCCATAGCCCACGCGTCACTCATGCTTCTCTCTCCTCCACAAAACTTCTCTCCTTTTTC
CAAAATCCTCCAGCGACCAGCATTCCCGACTCCCGTTGGCTCTACAAACTAAAAATTAGA
AAAGGTCGAGTCTCGAAGATCGGAAGAGGTGAAAATCGGTGCGGCAGCGTGTGCAGGGTC
AGTCCCAAAAAT
>comp71_c0_seq1_6 [440 - 300] (REVERSE SENSE) len=743 path=[6:0-230 237:231-268 275:269-292 1716:293-742]
TCGAAGTATGAACATCCTGATAAATTTATCTATTTGGCAGTGTTTTTAAAGGCGCAAGGC
GCAAACCTTGTCTATTGCCTAGGCGCGCCTATGGAAGAAAAGCTGAAAACATGTTACTCC
CTGGAAGCCATGTCTTCTACT
>comp74_c0_seq1_1 [1 - 111] len=270 path=[626:0-176 126:177-200 150:201-269]
GTGAATTGGAGCTTAAAGGACAAGAGAAATAGGATCTTTTGGAATGATGTGTGCCATATT
ATAGCATATTATACTCCATTTTCATATGCATATTACTTATTATTTTTAATA
>comp77_c0_seq1_1 [75 - 203] len=205 path=[277:0-165 130:166-174 451:175-204]
CTTAACTCTACATCAGAGAGATCGTATGCTTACAAGAGATTTCCTACATCGATTATCTTG
AACCTAGATTATTACTTTATTGCTCACTTTTGGAGGAGTCTACAGATAGCCATGGGTACT
ACCTTACAT
>comp78_c0_seq2_9 [675 - 887] len=888 path=[260:0-141 542:142-887]
CCTCTTCCTTGTCTTTTCAATCATGGGCTCCAGAAAAGCAAGGTCTTGAGATTCCCACCT
AGGGAGAGCCCTTTATCGTTCATTGCCCAATCTACTCTGGAAAAGTCAAGTTATTACTCA
AAATCTGCTAACCTATCCTGCTGCACAGTGTTTTTTCTTTTTATAGTAAACAGGAAATCT
TTTATTACATCAGTGACCAGAGGTCCACAAAAA
>comp80_c0_seq2_8 [358 - 2] (REVERSE SENSE) len=381 path=[359:0-161 521:162-380]
TCATCACCTTCAATCACTAATCAAAGCTCAACAATCAATTCCCATAAAATCAAAAACAAA
CTCAGATCTATCATAGTTTCAGGCCACCCACTTTTGGGCCCTGTAACTTTCATTCTGGCC
ACCCACAGTCCAAACTACCACCACCATTTTAAAGACCATACACTCACCTTTCAAAAGACA
CCACTCTCAAGGTCTGAGCCATCCCCATTTGGCCAGCAACCAGCTCGAAAAATAGTGTCA
AACACTATTTCTGGCCAGCTTTTCAGGTTTGTATTGTCTTCTCGAGCCACCATCTCCAGC
AACGGCCACCGCTGGTCAACACTCCCGTGGATGCTCTTCACTCCGGCACCACCCACT
>comp83_c0_seq1_2 [188 - 352] len=353 path=[403:0-296 700:297-352]
TGCTTAAATTACTTACACCTTTTACTAGCTCTCATTATTTTACTATATACTCAAGATCTT
TTATATTTGGGGATTATCATTGTTTTTGGTGGATTGTTAATGCATTACGCGTGTAAATGT
ATTTATGAATTTATGGACCTTCTTACTAGTCATGTTTTTAGCTCA
>comp87_c0_seq1_9 [675 - 304] (REVERSE SENSE) len=680 path=[203:0-169 428:170-679]
CGCCATGATCGACGATGGAGTTTTTTTTGTTCGGTCTTCGTTCTTACCGTTCCGCTTTAT
CTGGTTTGGTTCAAATCGGTTTTTCGGGTGTGTTTCTTGCCGGAGTTGCGGTTCGACAGT
CAACGGTTCTCTCATCGTTTAGTTCGTTCCAGACCGTGGGGCCCCGTGTTTCTTGTGGTC
TGCAGACAATCAGGGATGAGTTGGCAGCTTCCTTTTTCGTTTTTCTCATTTCCCATCAGT
GGGATCGGCTGGCGTGAAAGCTGGTTATTTGGGCCGAATCTTGTAGCAGTTATTATGCAG
GCTGTTTTTAGTGTACCTGCTCACATCTCCATTCACGTGAACAGAAAAAGGGAGGCTGGC
CATCATTGCTTT
>comp90_c0_seq1_3 [1 - 228] len=230 path=[1:0-162 164:163-229]
ACTCTAAAGTGTATAAATAGAGAGCCCGGCTGTGGAAAAGGAGGTCCCCAATTTTTTTAT
TTGGTTCTTCTATTAGAGCTAGAATACTCCCAAACTTTTATCCTTTTGTTTTTTTTGTTT
ACATCATTCGTTCAACGGCCTACATATCCCAAATCACTATCACATATCACCCATACACTA
AACCAACTCTTCATCATTCATAACCCCACATCTAAATATTCAACCACT
>comp92_c0_seq1_1 [3 - 152] len=208 path=[186:0-146 333:147-207]
TGCAATAACTTTGCGTGGGCAACTATCTTCTTTACTTCTTTTCATGTGCAGGTTTATCAC
GTTATTTGCCATTTGGCAATGTTTATGATGGAAACTATTTGCTTGGTTTATTTTGTGATT
TTATTAATTTTTGGTTTCTTTGTAAGCCAC
>comp95_c0_seq1_4 [233 - 3] (REVERSE SENSE) len=306 path=[284:0-82 367:83-113 398:114-305]
GTTGGCGTGAGACACCTCCACACGTTATGTAGTGCAATGTCCGAGATGCTTAACCTTATT
CGTCCACGCATTCACAAAATGGGTTTTAAACTTCAACCAGTTATTCTTTGCATATTGAAT
GCATTAAAGATGAGTCCGGTGCTCCATCTCAAATTCTCTCAAATTGAGTTCATAAGATTG
TTCACTATCAGAGTAAACTATATTCTGCCAACTCTACAAGAAATTCTGCCA
>comp97_c0_seq1_5 [146 - 24] (REVERSE SENSE) len=209 path=[408:0-96 67:97-208]
CCTCCTTTTATATCCAAAATCCCAAGCAAAATAACCATAATCCTATTAGAAATCAAACCC
CTTCAAAAAAGGAAGCTTTGTGATTTTTTTTTGGATTTTTCTCGCAACAGATTTGCACTT
CGC
>comp99_c0_seq2_5 [220 - 387] len=531 path=[418:0-42 858:43-530]
ACAATCGGGATTACATTGAGTAGACACCACCTCTGTCAATTCTTGATGGTGCTATTTGGC
TGCGAAGTGTACTTTATAGTGATATCTCTGTCAATAATAAACTTTCATTGCCTCGTTGCT
TTCGATTTTATTTTTTTTAAAGATCATTGGACCAAAGAGACATCATCA
>comp103_c0_seq1_5 [293 - 102] (REVERSE SENSE) len=295 path=[423:0-215 82:216-237 26:238-294]
TACCTGTGTGCATTACCCCTTAGACAATATAAACACATTAATTATGCATTCAAAAGAATG
GTATCTCGATCCAAGTCCCTACCTGTGCATTACCCGTACTGGCGAACCTTGTCAGTGACG
AAAGCGATTTCATTTCACTGTGATCCATTATTTCTTACTTTGAATCTTCACAAGAGGGTG
TCTTTTATGGCT
>comp105_c0_seq1_7 [161 - 3] (REVERSE SENSE) len=365 path=[168:0-61 230:62-166 556:167-364]
GCAATCATGAACGTGCTTCACACCCCCCATAGGTGCCCCTCCAACTCTTTCAGTTCATTC
CATATTTTAGTTTATTTTACCATGTCTGTTGTGTGTTTACTGTTGATTGTGTTAATATCT
TATCTCAACCTTTTATCCCTCACTAGAAGCCTACAATCC
>comp106_c0_seq1_3 [46 - 351] len=452 path=[1:0-226 705:227-451]
TGCGGGAATCTTACAGAACTCCCAGAAGGAATCCTAAACCTTGTAAGATTAAGGCACCTT
AAAATGTTCAAGAGTGTTTGTGTTGGTGGGATTAAGGTGCCAGAGGGAATAGCGAGATTA
AAAGACATCATGACCCTTACTGGTGTATATGCAAGTTGTAGCATTGCAAGAGAAATGGCT
AATTTGCATAAGCTCAGAAGACTGGGTGTCATGGAAGTGGCTGAAGATCATATAAGTGAG
TTATATTCCTCAATTATGAATATCCAAGATCTTCGGTTCTTATCTTTGGAAGCAAAACAT
ACTTCT
>comp107_c0_seq1_4 [266 - 3] (REVERSE SENSE) len=266 path=[513:0-121 75:122-265]
CAAAGGGGCAAAGATGCTATATTGATTGTGGTGGACGGATTTTCCAAAATGGCAGACTTA
ATGCCATGTAGAAAGATGGATGATGCATCAAAGGTGGCTCAAATTTTCTTTGATGGTGTT
GTGAGGTTGCATGGTTTACCCAAGGCTATGATTTTGGATAGGGATGCTAAATTTCAGAAC
TATTTTTGGAGGGAATTATGGAGGATGTTTGATACAACTCTCAACTTCAGTAGCACTCAT
CATCCAAAACTGAAAGGACTAATG
>comp109_c0_seq1_1 [2 - 172] len=227 path=[616:0-55 367:56-79 391:80-226]
AAAAACCCAATCCTTTCATTCTCAGATGAAGAAGGAGACTTTGAACCTCTGAAATGCTCA
AAAAGGGGGTCAAGAAGGCGGCCACAGTTCAGATCAGAGGCAGAGTATAAAGACAATGAT
GATTCCAAGCATTTAAGGCAGAGTATGAAGAAGATAAATATCAAGATTATT
>comp110_c0_seq1_6 [210 - 392] len=525 path=[685:0-365 132:366-524]
CTTCTTGATCTCGTCTTCCTTTTCCTTTTGGGCCCTCATTTTGGAAGATTTGAAAAACGG
TATTTTGGTGATTATATTATTAAGATGTTATTTTTCAGTCTATTTTCAGGTGGGCACCAA
ACACTGAAAAATCAAAAGAAAAAAATGGTTTTACATTGCAAATGTTATATGGAGGAAATC
AAT
>comp113_c0_seq2_6 [3 - 851] len=853 path=[649:0-694 514:695-718 538:719-852]
CACTATCATCCATTGATCCCCATAATTGTGAAGAATGATGATAGAGAAGCGGAAGATAAG
TGTTCGGCGTGTGAGCTTCCTATTGCAACCAGCTGTGCGAGGTACGGATGCCTCCAGTGC
AAGTTTGTGATCCACAAATCATGTGCTGAATTGGGAAAAAACATTCAACACCCCTTTCAC
ACCATCCACCCTCTCACCTTCCTCAAGAAAAACCCTAATGATTTTAAAAACCATCTATGC
AATGCCTGTGGAAGCTATAGATTTGGCTTCATCTTTCGATGTGCTAAGTGTCACTTTGAC
CTCTGTGGCCGATGCTCTTCACTGGTGGCCACTGTAAGATATGAAACTCATGACCACCTT
CTTGCCCCCTTTGTGATGGACTCCTCTTCCCGAAGACTGAACTGCAGTTGCTGTCTTGAA
GATTTAAAATGTGGTGATTCATGTTTTCGCTGCTTGGAGTGCGAATTCAATCTTCATAAA
TCGTGTTTTGAATTGCCAGAGCAGATCCAACATTCCTTTCACTCACTTCATGCCTTGAAC
CTTATTCGTGATAAAACTGTTGATGAATGGGGCGTCTATCATTGCAATGCCTGTCAAAAG
TCATGTCGTGGCTTCGTCTTCCGCTGTGAGGATTGCGATTTTGACCTCCACCCTGAATGT
GTTCAGCTAGTGCCCACCTTAAAATATGAGGGTCATGACCACCTTCTCACTTTCTTTAAC
GAGATTCACGGTGAAGCCCCTCAGTGCAATTACTGTGATAAGGATTGCCATGAATCAGTT
TTCCGATGTGTGGAGTGTAATTTCAATGTTCACAAATTATGTACTGAATTAGAACATATC
CAACACCCA
>comp114_c0_seq1_2 [24 - 320] len=482 path=[259:0-414 215:415-481]
AGCATGTGCATATACAATATGATCCCAACCAAAGTATTTGTGCAAAATTTAACACTAAAA
ATATGTCAGGATATGCTTAACAGAGAGATGCAAATAAAATTTAAAATCCTGAGCACTAAC
AGTATGATCCCAAAAAAATATGTCAGAATGAATGCACAGAAAGTATACCAGCTCCTCTCT
GAATTTAATCGGTGTGCATATATGTGTGAGCTTTTAACAGTTTCTCAATTTAGCGACCAA
GAGTATCCTTTTTGCATCTCAGTTTCTGCAGGCATTAGATGTGATGTACAGTGGGTC
>comp116_c0_seq1_1 [116 - 220] len=259 path=[1:0-42 44:43-66 418:67-258]
GGTCATGACTCATTCTGGGTGATTATGGATAGACTGGCGAAGTTTGCACATTTCTTACCT
GTTTCAACTTTGAGGACCACTGATAGCTTGACTCAATTGTATATA
>comp120_c0_seq1_1 [1 - 213] len=304 path=[1:0-67 675:68-139 138:140-303]
GGGATTTCAAACCCAAAACTTTTTAAAATTGAACTAATCCTGAACCCGTGCAATTACACC
AAAAAATCTCAAAAATTAAAAAAATTCACAAATCGAAAAAACCTCCCATCAATCACCCCA
GGCTATCACCCATGCCAACACTTTGCCAAATGCAGCCTACTCCCACTTGCCTCCACTGTT
GTCCATCCAATCCCAGAAATTTCTCTGCACCCT
>comp121_c0_seq2_2 [3 - 269] len=619 path=[1181:0-217 765:218-241 789:242-618]
AGTTTTAGAGTCTTCTCTACCTGTCTACTTTACACGTTATGTTGGTTCAATTCAAGTGAA
GCATTACTCCAATCGATTTCATCATTCCGGAAAAGGTATAATGGTATGAATGAAAAAGTC
ACTTGCAGAATGTCATTACTATTGTCTTCTTTACAAAAGATGAAAGAGTATCATGAAGTA
ACTTATTCCAACATGCTAAGGGAAGAATGCAAAACTATGAAGACTTGGATACTTCAGTTT
TATAGAACTCGGGGTCCAGTTTTTTTC
>comp124_c0_seq1_3 [203 - 66] (REVERSE SENSE) len=205 path=[333:0-146 298:147-204]
CGTCAACCCAAACGGCATCACAAGAAATTCATAATGCCCATACCGAGTACTAAAAGTTGT
CTTCATCACATCACTTTCCTTCACACGCACCTAATAATCAATCTGAGAGAACACACGAGC
ACCTCGAAACTTACAAGG
>comp126_c0_seq1_16 [524 - 117] (REVERSE SENSE) len=654 path=[632:0-259 892:260-653]
CGCACCGCGCACCAACCACGTCAGGGGTGCATGCCAGATCGAGGACGAACAGAACTTCAT
GACGCCACTAATCACCGACCGCCGCACACATCATGGAATCCCTATGACGGCGAATACGAA
TGGAAAATTGCGTCGCCTCTGACCTTCTCGAAACCAATCGCCATGGCCGATCAATTTGAA
GCCATCACCAACTGGACCACCATGACCGAGGGAAACAAAGAAAAGGAGGCACCGACCATT
CGTCGATCGAAGATGTTACGCTATCGCCGGCCAACAGAAGTCGAACCACCCCAGGATCAA
AAGCAAGGTGAGGGGACGACCATGACGATCGCTTGGGACGTGGCCGCTACTCCTCATTGC
CTCGACTGGAGTCTCTACAGTTCCGAACTCGAAGCCGTCCTCTGTGAC
>comp127_c0_seq3_3 [296 - 27] (REVERSE SENSE) len=296 path=[274:0-111 386:112-135 410:136-295]
AATTTCTCAGGTTTCTTTTTTTTTTTTTCAAAAACCCTTACAACTCAAAATCGTACAATT
TTAAAACCGAACTATCCCAACCCAAAAATTCAAACCGAACTGATTCGGTTCGAATCTAAC
TACACCCTTACATCAAATTTGTCCCAAATTACCCAACTATCCCTACATCTAGACCATCAC
TTCCTTGTCTGTTCCCCACTGCCCGAGAGAACTCTATCATCACCTGCCAATACTCTTCCA
CTCCCATCCATCAACCCCTACAAAACCAAA
>comp130_c0_seq1_11 [362 - 141] (REVERSE SENSE) len=526 path=[504:0-371 876:372-525]
TTCCTAGATTGGCTCTTCCTACTCCACCTCCTCATGAACGATCTCTGGTTCAGAGAGGTC
GAGTCCATGCAGTGTTGCCAGGTGCAATGGAGGATCGATCACCACCATGTATATTGGTTA
TTATTTATTTATGATTATAGTATAGTTGAGGTTGGGTTCACACACACTTTCATATCACAC
TGCATTGCATGTGAACATACTTGGGTCTATTGTCGAAGTCAT
>comp132_c0_seq1_6 [282 - 76] (REVERSE SENSE) len=292 path=[271:0-81 564:82-135 408:136-291]
CGAATTGGAGCGAGCCTCGAACCATCCATCATGCTGCCAGGGAGAACCACGCGCACGTCA
TCATCGGAATCAACTTACCGTTGTCGCGCCATTGACGCCATAAAGGAACAACAGACCACT
GCGCCACCATCGATTAAACTCTGTTCAGCGAATGTAACACCAAACTCTGTTCGAACACGA
ACAAACCTAGCCAAGATCCGTCATGGG
>comp138_c0_seq1_7 [286 - 2] (REVERSE SENSE) len=461 path=[643:0-138 23:139-460]
TTTCTGTTTAGGACTATTTTGATGAATTATTGGTTGTTACAGCATTTGGGAGCTTTACTG
GATGATGGGATCGGATTGCGTAAGCCGGATGGAATTCTTATTAATGGACTTGGCCCTGAT
CAAGCTACTTTTGATTTTCAACCAGGTGCTACATACAGGCTAAGAATCTCAAATGTTGGC
TTGAAGACATCTCTCAACTTCAGAATTCAGGATCATATCCTGCAATTGGTGGAAACTGAA
GGCTCATACACCCAGAAAAATTACTATGAGAGCCTAGACATCCAT
>comp142_c0_seq2_6 [269 - 123] (REVERSE SENSE) len=271 path=[654:0-150 118:151-270]
CGTCTTGCACTCGTTGTCAGATTTGGTCCTCTCAATTTCACACTCGTCACTCTCTCATTT
GCGTCTTGTTCTCGTCTATCTTTCGAGACATGTTGCATTTTGATTTATAGAAATGAGGCA
TTCTGGCATGCACAATTTCAATTTATT
>comp147_c0_seq1_6 [236 - 87] (REVERSE SENSE) len=358 path=[353:0-248 267:249-357]
GCTAAAAAGACTAGGAAATCAAATTTAGAAGGTGCAACTTCGGAAGTTCCCGAGCATTAT
TCATCCATATTTTTTTCAAACCTTAAATTGGACTTCACTCCTTCACCTGAACTCCGATTG
ATGAACCGTTTGAGGCTAACCCAAGGTTTT
>comp150_c0_seq1_4 [492 - 271] (REVERSE SENSE) len=494 path=[1:0-104 286:105-493]
GAATTTTCTCAGTTATCTTTTGGAGTTTCTCTGAAGATTCCAATAAGTTTCTTTGTTGTT
TTCTCATGGATTCAAGATTCCTCTAGGGAGAGTTTCTCCACGACAATAAAGAGAAGGTTG
TGGATTCAAGTTTCACTCTGTTTCCTGTTTAATTTTCACGAAATTGCAAAAAACTCTATC
TTGGGTCACATGGTAGGAAGTCTAGAAAACATGGCGACGAGA
>comp151_c0_seq2_10 [541 - 290] (REVERSE SENSE) len=541 path=[851:0-409 113:410-540]
GTCGCACCTAGTTCTTCCATTATCTTTCCCTTCCATATCTCCTCTGTCAGAATCGCAATA
CATTCGAAATCTACTCGAACCCCTGCTCCAACCGTGAACCGTACACCTCGCAGAATCGCA
TCGGCTACTTCGATCGCGAACGAGCACCACAAACTCCCTTCCTCACGAATTCAAAACCCG
AACCTCCACTCCCCTGCCAAACGCCACACCAACCAGAAATTTTGCTCCTATCCTATTCCA
GCTAAACCAGGT
>comp152_c0_seq1_3 [29 - 244] len=244 path=[1:0-63 65:64-243]
ATTTATGAAAGTTTTTCAGAAATGTTTATCATTTTTTCATATCCTACATTTATAAGATTT
TTCAAATTTTTTCTCCAATTCTTCAACACTTTTGTCTTCTTAAAGCTCAAAGTTCCAAAT
TTTACACCAATTATCGTTCACAGTAACTCCATTCACTATATCCTACGCTCTACAAAGGTT
CCCCAAATTTATATCGCCAATCCCCAACCAAACCAA
>comp157_c0_seq1_3 [210 - 1] (REVERSE SENSE) len=210 path=[290:0-160 103:161-209]
AAAGACCTCAGCAAAACATCACCATTTTTGGTGATTTCCCCGAACTCCATCTCCTTAAAA
CCCAGCTACAGCCTGAGCCTTCTCATCCCACTTCACTGTAGAAATCACACCACACTTTCA
CCCTCAACCCACTATAGCTCCCACCAAGTCCAGCACCTCGCAACCCTATTCAAACAAAGA
CTCAGTAACCTTCCGCCAGAACCATCGCAC
>comp158_c0_seq1_2 [1 - 132] len=277 path=[289:0-217 507:218-276]
GTTCTATATCACAAACTCATTGCATCAAAAAAGCTATATACATTACGCGTGCTAATCTCC
CTCCCAATTTCTACTCTCAAACCTTCAACACACCTTGTGATTTGCTCTGTCTCCTTTAGA
TCATTTAAAGCT
>comp159_c0_seq1_2 [209 - 57] (REVERSE SENSE) len=211 path=[238:0-172 11:173-187 440:188-210]
GCCCATACTTATTCTCACGCCGTAGGTGAATCGGACAGGTGCACGCCATCCACCTCTGAC
GCTATTGTTTCATTGAGCTTGCAGGTAACAGACATCAACAAGCAACTCACAAAGGTCATT
TGGCGATCATCAACTTGTTGTCCGAATTTTACC
>comp162_c0_seq1_7 [231 - 70] (REVERSE SENSE) len=355 path=[473:0-132 274:133-354]
AAGGTGGATGTGAGAGGTTTGATTAGAGACCAAGATCAGAGGATTTGGTGGAGTGTGGAG
AAAGTTATGGGCAAATCAAGAGGAGCAGGTGACCAGCCATGGAGAATTTCAGTGGAACAG
AGGATGAACAGGTTGAACAGTGATGTTCATCCTCGAATTAAA
>comp164_c0_seq1_4 [460 - 191] (REVERSE SENSE) len=462 path=[1:0-342 963:343-461]
GTGTTTCACCAATTTCAAGAATTCTTACAGACTTGTCCATCAACAGTACATCCATTATTG
ATTTACTTTATTCCCGTACATTATTTATGGCTTTCTTCATCTCACGTCTACATTCCTATG
TGTGTTTATGGTACTTTATTTAAGTTTATGAAATTTATTGTGTGTTCAGTCAATGTGTTT
GCAATGTGTGAGTGGCGAAATACTATACAGTTGTGGATGCACGTGATCCGTAAAAAGAGA
TACCAAACACTATTTCTCGAAATAAGTTTC
>comp167_c0_seq1_6 [317 - 75] (REVERSE SENSE) len=317 path=[118:0-29 148:30-53 260:54-316]
TGGTGGCCAGACTATACCAAAAATTTCCTGGAAAAGCTTCACAAACCAGAAACCATGGGG
TTTCTGGCCATAATTTATAGGGTTCGCAGAGAAGAGATGAGAGGGAGTTGGTGTAGGATT
TTTATAGATCCAAGAAAAGGGAATGAAGCTCTTTCGAGTTGTGTAGGCTATGTAAGAAGA
GGTGTAAGGAGGAGAGCTCATGGAAGCCAAAACCAGAGCCTAGAATCTACGATTTCTGGG
TTT
>comp169_c0_seq2_2 [132 - 284] len=336 path=[648:0-174 99:175-335]
GGTATTAAATGCATAATAATTGAATATTTCTTACTGGGAGTTTCTGGATGTGACATTAAG
TTTTGGTGCTTGCTTCCTAGGACTTGCCTCCAATTTGGCTATATGTCAGGGAGCTTTTTC
ATCTTAGGGTTTTTGTATATATGCACTACTTAT
>comp174_c0_seq1_2 [34 - 309] len=385 path=[1:0-91 93:92-115 749:116-384]
CCACCACGCAAATGCCGAGGTAATCTCTGCGATCTCATTCCCTTGTCGCGATTCCTGCAC
GCTGCTACACCACGATCCAGACCTCGGCTTCCCAAATTAATCGGCCCTGATCTCTCCAAC
CAACCACTCGCAACCACCTTTTGGGATTTCAGCAAACCGAGGTTTTGTCGTCCCACTCAT
ACTTCGGCCTCTTCACCTCTGCAATTGGTCATATCAAACTGCCCTCATCGCCGAGCACGA
GCACCGCCACACTTCTTCGATCACGCTCCAGACCGG
>comp176_c0_seq1_5 [294 - 97] (REVERSE SENSE) len=296 path=[274:0-255 530:256-295]
CATCACTACCCCTCTGCCAACAACCCATACCCGACCAACCATGCCAATTTTAAAACAAAG
CTCCCATCACACACTCTGAAAATCCATTTAAACTTCCCATCCACACTGCCTTTCAAGAAT
TCCATACTCCAAATTCTTCATGAAAACCAGTTTCCATATCCCCTGCCTCCCACACCCACT
TCAAAAACACCAGTTCGT
>comp178_c0_seq1_1 [75 - 197] len=201 path=[485:0-85 189:86-109 213:110-200]
AGGGTTGGGTTGATTATTTTGGAATTGGTTTCTAAGGTATTGGTTGTATTAGTTAGGATA
GATTCTATAAGCATTCACTTATTCTATTTATTTATAAGTCGAAGGACATCTTCTATATGG
TCT
>comp182_c0_seq1_1 [2 - 172] len=256 path=[330:0-148 93:149-255]
GCTGCATATAGAGCATGTAGACAGGCAGAAGCCATAGAGACTCGACCAGCATTTACAGAG
GCTGAGAAAACAAAGATTGAAGCAGAGCGATGGTTAAAGCTTGCTACCAAGATTGTGACT
CTATATCCACAGCGGTTCATGGGTACTAAAGGTGCTGTCGCAGCTCAGAGA
>comp188_c0_seq1_9 [715 - 227] (REVERSE SENSE) len=729 path=[707:0-266 974:267-290 1438:291-363 1071:364-728]
AAATATCACATGTCAGGAGTGCTGCACCCCCATAATGACCCACTGGTAGCCCGAATGCAT
ATCAAAAACTATAATGTGGGGCAGATCTATGTTGACAATGGGAACTCCATCAACATTATA
TACAGGAATCTATTCGATCACTTGAGCCTCAATAGGGAAGACCTACTCCCCTGCCAAGTC
TCCCTCAAAGCTTTTAACAACAAAAAGTTTGTCCCCCTCGGCTACCTCCACCTCCGGTCA
GAATCGACTCATATCAGACCTTCAAATACTTCCTCGTTCTGCAGGAATGAGCGCTCTACA
ACACAATCTTGGGGAGGCCGTGGATCCACTCGATCAAGGCAGTGGACTCCTCGTATCACC
AGACAATTAGATTCCCCACTCAGGACGGGGATATTGAGGTCGAGAGCAACTAAGCGGTCG
CAAAAGAATGTTTCTTGGCACATGTCACCGGAGAAAAAGATGCAGGAGGCAGAGAGACAA
GAGAAAGGA
>comp195_c0_seq1_3 [356 - 174] (REVERSE SENSE) len=372 path=[106:0-91 198:92-104 246:105-371]
TTCTTGCTAGTTATTGGGAACGTAACAGAAGAAGAAATAACAATTCACTATATTGAACTT
GTCAAATGTGATTACGTCGCGAAAATTGTATTAAAATGTTGTTCGTCACTCACAATTCCT
TCAAGAGATCTGAATAAAGTATGGATGACAATGGTGCAGAACTTGATCAGGATCGGATGG
CAG
>comp197_c0_seq1_6 [249 - 43] (REVERSE SENSE) len=427 path=[405:0-151 557:152-426]
AGAACTACCCAGCCCTTATTCCTCCATTCACCTCGTGTTAACTCCCTTACGCCCTCTAAC
AATCCCTACTTTACCCCACGTCCAAGCCGCCCAGCTGCTACCCTTATTTCCCCCCCACGT
GAAACCTTACTCCATTTAATCAGCCGCCCAGCCTTGCGTCCTAAACCAGCCTTTTCGCAC
CTCACTTTCCCTAGCGCCACGTCACCT
>comp200_c0_seq2_1 [151 - 26] (REVERSE SENSE) len=242 path=[397:0-142 123:143-241]
GTAATATGGCTTAAATATGTCATCAAGTTAAGTAACAAAGCAATGCAAATCAGTAAGCTC
ATTCACTTATCACAAGGATATCTTTCTAGGGTGATAATGAGCATGACAATATCCATCAAA
ATCAAA
>comp201_c0_seq1_3 [375 - 124] (REVERSE SENSE) len=396 path=[479:0-313 56:314-395]
CCCAGCCGCGCCCCATCCTCCAACGCGCTAACCTTCACCCACCTGATTCCTATTATCCCT
AACAACTACCCGCGCCCTCCTATAATGCCTAACTACCCTTCCCGAAGGCCTATAGCTACC
CACTCCTATCAACCCCCTAATTCACTAACCGAAATTAGCCAAGAACCCGAAAACCAACCT
CCTAGCCCTCTACCCAAAGCGGCCACTAACCGCGTTCCCCCCCAACCACAACCTAATGTC
ATCCCTAAAACA
>comp205_c0_seq1_1 [3 - 116] len=201 path=[1:0-50 350:51-200]
CGTTTAGGGTCCTTGGATTGGCAACATCGTCTAGGGCCTAACCTAGATCGGCTCCCACAG
CGATTTAGGCAGGGTGTTTTCCTTGATAATAGAGTTATCTCAATTTTAATTGAT
>comp210_c0_seq2_1 [60 - 236] len=238 path=[1:0-63 65:64-237]
ATGAGCATGGGCGCAAGGGGAGGTCGACCAACTCAATATCAGACCTTTGTAAATAAGGTG
AATAGTAACCTTATCCACAATTATCATTTTGAGCTCAATTTATGGAAAAATAGCATTTTA
ATTCAAAAAAACCACAAAAATTATTTTAAGATCAAAAAAATATGTAGAGTTGATTTA
>comp211_c0_seq1_2 [49 - 201] len=201 path=[133:0-161 295:162-200]
TCGAGTTTGAGTTTTCAACCCTTTACGCCACTTTTCTTCCTAAAGCTGATACAACACTAC
CAAACCCATTTAATTAGCGTGGGAGCAGTTCTTGATAATCTTTTGAACATCAAGTGTTTA
TATTGTGCAGGATGGACAAATTTGAGGACGATG
>comp215_c0_seq1_3 [125 - 406] len=523 path=[501:0-227 729:228-522]
GGAAACGTGCAACGGTGTAAATGGTTTTTACTAGAAAATGTGACTAACTGTGACTCTCTA
CTGACGGTAAGACTCCATTTATTAAGTCAATTAATTATACAAACTGAGAAAGAGTTGGGC
GAACATACCGATGGAAGTTTCCCAAGCAACCGTTCTTCTTCGAGCGCGATTGTCTCCTCA
GGTGCTACTCCGGTGATGAGGATGGCAATCTCACGGTGGATCCGTGATGTATTCTCAATA
CTCGGTTGCGTAGATTCGGCTTCGACCTCCACGCGTACTGGT
>comp217_c0_seq1_1 [89 - 187] len=254 path=[232:0-104 337:105-126 359:127-253]
TCAAACCGCTACAGTGACAACCAATTTGGTGTTATCAATTGTCTAGCATCACTTTGGCTT
GGGGAACTGATACACGCATCTGAAATCAAAGGTTCAAGT
>comp221_c0_seq1_7 [275 - 3] (REVERSE SENSE) len=399 path=[267:0-398]
TTTTGGATTCTAACTGCCCAAGTGGACAAGCAAACATATGCGGATGTAACAAAAGTTGTG
ATCTTTAGAGGTAACACAAAAGAACAAGATGATGAGATTGTTAAATTTACTGATGGATTT
AGTGTGGAACCAGTCCAAACAGTTGAATTCATTGTTTCTGCAAGATTCAATAGTATGAAT
GAATTGACCGCAAGCCAAATGTCGTTTTTGTTGCTTCGAGGATGTCACTTTCAACATTCT
GAATGGGTGCTAAGTGACCAATTCAAAGATTTC
>comp222_c0_seq1_5 [189 - 4] (REVERSE SENSE) len=334 path=[637:0-189 198:190-213 222:214-219 228:220-333]
AAATCAGAGACGGGGATAAGATTTGAGTGGATGAAATTCAGCGTGATGACTGCCAGACCC
GATTTTTTTGGATTGTTGTTAGTCTGGCGTGTTATAAAGATTGATGAGGCTTGTTATCTT
CATTACCTTGGAATAATACAACTAAAAATGTCAGGTTCACGTGAAGGCATCCTTGGTCCA
GGTTTT
>comp225_c0_seq1_4 [227 - 84] (REVERSE SENSE) len=229 path=[411:0-142 104:143-166 128:167-228]
TTGGATATTTGTGTTAGTGGTGTCCGTTATTTGTGTTATGTGCAAAGCGGCTCCCAAGTC
TGTACACTGCAGTGTGGCCAACACTATCTGGATACATTGATTAAGATGGTTTGGTATGAT
ATGGGTGTTCCCTCATTCCGTTGC
>comp226_c0_seq2_3 [30 - 434] len=522 path=[406:0-267 1088:268-521]
ACTGAGGAAATCCTTGAATGGATTAAAGCAATCTCTTGGGCCTGGTTTGGTAGATTTATT
CAATCCATGAGGAAGTACAAATATCACCAAAACCAGTCTTATCACACCCTTTTTCTTAAG
CATTCAGATGGAGGTAAGATTACAGCCTTAATCATTTATGTGGATGACATTGTGGTGACT
ACTAATGATGCAGAGGAGATGATTAGTATAGTGAGCCAATATATGCATGCCCCATCTGAG
ACACATATGATGGTTGTACACAGGATTCTCAAGTACCCAAAATCTGCTCCAGGGGGAGGT
TTGTTATTCTCAAAATATAATCATCTGGGCAGGCTATGTAACAGATTGAAGATTAACTAT
GGGATATGGTACATTTGTGGGAGGAAATCTGATTACGTGAAAAAG
>comp228_c0_seq1_6 [498 - 85] (REVERSE SENSE) len=498 path=[674:0-23 698:24-497]
CAAACCAGGTCTGTGGCAGGTTCAATTTTTGTTGTTGTCATGTCTATCGTTTTGCAGCAA
GAACCAACAAACAATCCGAGGCTAACCATCCAAATCAAAGAGGCAGATCAAAACCAAAAC
ATAAATCAAACCAAAAAAATTCCACCCAAACTCCTGTCATTCATAAAAATCATTACCAAT
ATCTTCCAATTCGACCATTTGAAGCTAATCAGGTTCCCAATTCGGTTTGGTGTTCATGCC
CTAAACATTTACCACACCAACCTTAACCTAGGGTTAGCATATGTTATATCAGGTAACACC
CTGATCAAAGAAAGACAAAGGAAATCGTGGTCTCTGGTGAAATGGCACAGGAACATTCAT
TTCTTGTCTTTTTTTATTCTCTACCATCTCGTTTGGCTAGAAAAGAATGTCTGG
>comp234_c0_seq1_5 [352 - 116] (REVERSE SENSE) len=372 path=[754:0-262 160:263-371]
CTCTTCTTCATCTTAAAATGGGGGGGAATAATATGGGTTAGCAAAACAGTGGGACAACTT
GGAGAAAAGGGACAGACAGTCCATATTTTAGACCTGTCCTGGTTCTATATTTTGCTATTG
TATTGGCTTTATTTTTTTGGTCACTTCATGCTCAATATTTGTCCTATTTTACTACTGTTT
TGGCTTGTTTTTCTAGGTCACTTCATACTCAATATTTGCCTTTATTTGTTGTTGCAT
>comp236_c0_seq1_14 [226 - 26] (REVERSE SENSE) len=557 path=[331:0-297 629:298-321 754:322-556]
GCCCTTCGACCGCCGCTCTGCTACCATCGCATCTCCAAGCTGAATTGTTTGGGCTACCGA
AACCCTCCGCCCCCAATCATCCTTCAAGAAAAAAATGGTGGCTTGATGAAGAAAAATAAT
GGAGGCTTAATGAGAGCGGCACTGATGTTGAGGAGTATTAAAAGAGGATGGTTGATGAGT
ACCCTTGTCACTCTTTATTTT
>comp238_c0_seq2_6 [275 - 54] (REVERSE SENSE) len=364 path=[439:0-80 519:81-363]
ACCCCCATTGCATTGTCCCTTACCGATCCATACACCAACCCAACTCAATCCTCTAATAAT
GGTAGAAACCTCAAGCTACCCCCTGCAGCTTTGCATCAAAGATGCATAACCTCTGGCCGA
AGCTCTCATAACACCTGCAATCATCTTCATCCCTTGCATCAAAAAAATTCATTCAACCTA
ATCTTCAAACATCTTTCAATCTTCATCTCGAACCCCAACCTG
>comp238_c0_seq3_6 [229 - 2] (REVERSE SENSE) len=230 path=[439:0-80 414:81-81 415:82-105 1414:106-229]
CTCTATCAAACAAATTCATTCAACCCAATCTTCAAACACCCTTTAATCTTCATCCCGAAC
CCCAACCTGCAAAACCACTTCACTGAAACCCACAACAAATCCAACTTCAACCCAAATCAT
ACAACCCACCTTCAATCTTCAAACACCCTTCAATCTTCATCTCGAACCCCAACCTGTAAA
ACCACTTCATTGACACCCACAAAAAATCAAATTTCAACCCAAATCATA
>comp239_c0_seq1_3 [3 - 278] len=320 path=[583:0-162 127:163-319]
ACCCTTAAAAACCCAGCTCCAGTGAACATCCCAACCCACGTTTTGAGCCTCCAATCTTTA
ACCCTCCAGCCACACCTCCACGCCACAGTCACCACATCTTGTAATACCCTTCACCCACCA
CCTTTCAATCTGACTACAAACCCAGGCAAACCTTCAACTCAAAATCCAAACCTGCATAAA
AACCAAATCCAACGATCACCAGTGCAACCCCACCTCACAGAACACCACCACCAAGTCCAA
CCAAGAAATTTGACGAAATACCAACAACAAGAAACT
>comp240_c0_seq1_4 [287 - 81] (REVERSE SENSE) len=289 path=[267:0-172 440:173-288]
CCGTCCACTCCTATTGAATTCCAGCCACCCGCTGATGTTTTGATCCCACCAGCTCACAGC
GGCATGATCAACACAATTATGGTGCGAGTCACTTGGCTAACGCACGGTTCATGGGTTCGG
GCCCAACTGATGTACCACGGCTCATCGTGGATTATTATGGTTCATAGTGGTTCGAGCCAA
ACTACAGCAGTATTTCATTGTGGCTCA
>comp242_c0_seq1_1 [1 - 192] len=284 path=[710:0-283]
TTTACAGGCTTTCAGGAGCTACAGTATCAAGTGGAGCTACTGTTTCATCTCAGCTCAGAA
GATCATGCTGAGCTATGGCACCTAAAGTTAGGACATATGAGTGTTAGGGGAATGCAAGAA
CTACATCGAAGACACTTGCTTGAAAGTGTAAAAGATTACAAACTTGAGTTCTGTGAATAC
TCTGTACTGGGA
>comp249_c0_seq2_2 [102 - 227] len=236 path=[1:0-108 110:109-235]
CATGGTCACCACATGAAATACCTGGTGTCGATGCTTCTCTTGCCTGTCATGAACTACAAG
TCGACCCAAAGGTGCACCTTGTCACCCAAAAGTAAAGGTGTATATCAAAAGAACGTGCTC
AAGAGG
>comp256_c0_seq1_2 [45 - 167] len=276 path=[549:0-162 90:163-186 114:187-275]
TTATTTACATATAATTATACATTTACAAAATTCAAACTATCTAATTCAATAAACACCCGG
CTAGTTTTCCAATTCACCTTTGCACTAATTACACTCAACCGATCTGAACTAAATTCTCAA
TTT
>comp261_c0_seq1_3 [2 - 265] len=265 path=[1:0-247 249:248-264]
AGGGAGTTAAGGGGAGTCTTCCTTTACAATGGCATGGGATACCATGGCCGGAGCTGGCTG
GAAGGTGGAGTTGTAGGGGTACCCCGAAATAGAGCACAACAGAGTGCTGTTCTGTGTGCC
TCTGTGTGGGTGCCTTGCTCCTTCAGCTGGGGATGGCTCTGTTGTGATGATATAGGGAGT
GTTGTGGAGGATCCCTGGAGAAGCTTTTGCAAAGCTTTACTGCTCGACACTTTTAGCTCA
TGCCTTAGAGCTTCGGGGTTGATT
>comp262_c0_seq1_6 [356 - 102] (REVERSE SENSE) len=357 path=[987:0-263 105:264-265 1252:266-356]
TATGTGCCCAACTTTGCTAAGTTTAAGATGCGGGAACAATATGAGACATTGACACAGGGG
TTGATGTCAGTTGAAGACTACTACCAGAAGTTTGAGGACCTGTCCTACAATTCTTCATAT
GAGACTGAACGGGACCACATTAAACATTTCAAGAAAGGTTTGAGCTTCTCTATCCAGCAT
AAGATTGGGTATATGCGATTTGATATTGTTCTAGATGCAGTTGAATGTGATATTATGGCA
GAATCTGTTTGCACC
>comp262_c1_seq1_8 [380 - 3] (REVERSE SENSE) len=397 path=[120:0-396]
CCACCTGCACCTGCGGGACAGGGAGAACAGGATCGATGGGTCTTTTTATCTACTCAGATT
ATACGTCGGTGCCACACAGAGTTTAATGGGGGTGAAGGGGCAGTGGTAGCTAAACAGTGG
TTATGGGAAATTAAACAGCATCTTGAGGTACTCAATTGCACTCCTTATGAAGAGATCCGA
TTGACTGCTTATCGATTGGTGGATAAAGCTCGTTCCTGGTGGGACACATATGTCAGAACT
GTTGGAAAGGAACATGTAGAAGGCATGACTTGGGAAGCTTTTTATGAGGTGTTTGAACAA
AAATATGTGCCCGACTTTGCCAAGTTTAAAATGCGGGAACAATATGAGGCATTAGGGCAG
GGATCGATGTTAGTTGAA
>comp263_c0_seq1_2 [89 - 250] len=252 path=[425:0-55 252:56-251]
ATCAACAATGTGAAGTGCTCAATGATTGTCCACGCAATGAGGTATAAAGAACTAAGTACA
AAAAAAAGGAGAAGAAGAAGAAGATTAGAAACTATAAATTATTATCTTTTGAAATTAATA
TTAAAGTACCATCATCAAAGTTTCTGGAAGTTCTTTATCATA
>comp264_c0_seq1_2 [1 - 210] len=265 path=[358:0-172 68:173-264]
TCATCCATGTATGCACAACAGGAACCTGTGTCAAACCCTGTCTCACAAAGTAGTATTTTG
CTCATGCTAAGCTTCTCTGTTACAGAGAAACTAAACCGCAACAACTATGTCTTGTGGTTA
GCTCAAATTGTCCCGTGGCTAAAACAAAAAAAATATTATGGGTTTTGTCGATGGATCAAA
ACCTTGTCCTCCTGCCTTCTTGTTAAACAA
>comp268_c0_seq1_4 [212 - 3] (REVERSE SENSE) len=223 path=[455:0-147 91:148-222]
ACCCAACACCTGCCCAAGCACTCCCAAATAATCATAACGTCACCTGGGCAAAACTCCAGC
AAGCTATACAAAATGCGACCGCAGAACTTACCGCACCTAGAAGCAATGTTGGGGCTTACG
TCCCTGGCCGTTCTCCACTTGCGCAATAGATTCTGGACACCCCAACCCCCGCCAGCTATC
ATGACATTCATTGGGAATTACCATATGATG
>comp270_c0_seq1_1 [99 - 203] len=203 path=[181:0-119 301:120-202]
TTTTACTCTTCTCTAGTTCAGCGAGAAGATTTCATGAGAAGGGTTAATGGGAGCAATGCT
TTTCTCTTCTCAGCTCTGAGATCTAACATTAGCCTAAGAGAGAAG
>comp271_c0_seq1_4 [499 - 353] (REVERSE SENSE) len=500 path=[1:0-304 736:305-499]
AGTTGTTATGCATGTTGCATCTGGCATGTAAGCAACGTGTCCGCCCTTAGAAATGATCTC
ACACCTTCACGCGTTACTCACTGTTTTAGATTAAAACACTATTACCCCGTACCCAACCTT
CGATTTTTTTATACATATCGATTTGAA
>comp273_c0_seq1_5 [188 - 3] (REVERSE SENSE) len=211 path=[124:0-41 166:42-65 739:66-210]
CCCAAAACAGGATTGGGCCAAACCAGCCTAGTTTTGGATTGGGCCAATACAACCCATTCT
GAAGTTCTGACCCAAAACAGAATTTGGGTCGAATCTGCCCAACAGTTCAACCAAAATCCA
GTCCGAACCCAACCAACTCAGTCCAACAAACTTTGGTCCGATCTAAACTGGATCCCGAAC
CACTCC
>comp276_c0_seq1_3 [99 - 503] len=525 path=[500:0-410 911:411-434 1089:435-524]
TTCGGGTGCATCTTTCCATGTTACCTCACGACTGACTTTTTCTCATGCTACACTAGTGGT
GATTATGGCTATGTCAGAATGGGAAATAACAAAAGATGCAAAATTGTGGGAATGGGAGAT
GTTCATCTTGATACCAATCGCGGCTGTATATTGGTGCTCAACAATGTAAGGCACGTGCCA
GATGTTCGTCTCAACTTAATCTCCATCGAGGTCCTTGATGATGAAGGATATGTTAATGTT
CTTGGTGGTGGTAAGTGGAAGTTGAGTAAAGGTTCTCTTATACTTGCTAAAGGCAAGAAG
GAAAGCACTCTCAACTTGACACAAGCAACCGTGAAAGGAGGATCCGTGAATATAATTGGT
GTTGAATCCTCAATTGAACTATGGCACAATCGGCTCAGTCACGAG
>comp278_c0_seq1_7 [349 - 2] (REVERSE SENSE) len=378 path=[1:0-117 756:118-234 177:235-377]
AGCTCCTTAAAGTTTCCACTTCCACCTTCATCGATCAGGTTCAGACAAGGCTCATCCTCT
TATTTGGGCATTCATAGGCTTTGTGACCCTCCATTCCGCAACGAAAACAGCCATCATCAC
GTACGTTTTGTTGTGCTTTGCCTCGAGATTGAACCGCATACGAAAACAGCCATCATGACG
TACGTTTTGTTGTGCCTTGCCTTGATATTGAACCACATGGTCCTTGGATCGTCCCCCAAC
TTGTGGGCTTGGTCGTTTAGAACTAGTCTTACTTTGCTTTTCTTTGGAAGTTACTGCATT
GGAAGGCTTGATGAAACGTCAGGAAAAACAACAACAACCAAAGCCTTA
>comp279_c0_seq2_3 [92 - 241] len=242 path=[299:0-71 371:72-241]
GAAGCTCATTTCCAGTTGGAATCTCAAAAATACAAATCGGTTCTATTAGGAAGAATCTAT
TTTATCCCTAAATCTAATCATCTTTCCTTACAAGACCTAAAAGGTAAACTAGCTATTGCA
TGGAATATGCCGGCTGGCTGGGATCTAACT
>comp286_c0_seq2_2 [134 - 331] len=444 path=[446:0-131 578:132-443]
AAGTATGACATTATCAGCCGCACCCAGTTTGGTTGCGCACCTAAGCCACATTATTCCGCA
CCCATCACGCACTCGCATCTCAGCCGCAACCGACGTGGATTAGGCAGTCAGGGTGCTGCA
CCTGTGCTTCCTAGCACATTTTCAATGATACAACCATCGTGTGTGCTGGGAGTTGGGTAT
CATAACTTGAGATTTGGT
>comp291_c0_seq1_10 [331 - 17] (REVERSE SENSE) len=337 path=[315:0-107 423:108-336]
GTATTCGATCTTCGCTATTGTCGATTCCCGATCTCGTCGGACTTGGTTCTATATCAGTGG
AGGCCAACCATACACGTTGGTTGTCGAGGAGTTTGTGTCATCTGCTCGCAGTTTATGTCC
GCTCGGGGTGTTCTCTCGTCGTTTACTTTTGGGGCCGTTCAAGTTTGGCCTATTTTTAGT
TCCTTCTCTCACGATTCGTTCCTAGATCGAACTCGTCCTTCTGGGTTCATCGTTCTCCCA
CCAATTTTCTTCAGTTGCATCTTGCCACTCGATTTTCTCTCTGATCGCGTTGATGTTACG
ATCCTGTCTTTGATT
>comp292_c0_seq1_3 [126 - 1] (REVERSE SENSE) len=207 path=[1:0-44 511:45-140 142:141-206]
TCCTCTGATCAAATCTTAGGCAATTCCAAAATCTTTCCATCTAATTTTTCCTTAATGAAA
AATCTATCCACCTCGACGTGCTTTGTACGATCATGTTGTACAGGATTATGTGCAATGTCA
CATGCT
>comp293_c0_seq1_3 [159 - 1] (REVERSE SENSE) len=219 path=[197:0-138 336:139-141 339:142-218]
TCAGTCTCCCATCTCCTCATATATTTCTCCCTATTCTTTTCTCAAATTTGCCCTCCCTCT
CAGCCGTCATCGGTCCCCATCTTCTTGTTATCTTCTCTGATGGCTAACTGGTGCGTGGCT
CACAATCAATCTCGTTCTCCATCAATCACTTACATCTCC
>comp300_c0_seq2_5 [359 - 177] (REVERSE SENSE) len=360 path=[1:0-110 112:111-359]
TCCTTTTCTCTCAAGGAGTTTTTCTCACATGATTCCTCCCATGAAATTTATTTTTTTCCT
CTAAACGCAAACAGAGCCCTTCACGGTCTCCCTCTCTCGATGATATGTCTCCCCCTCTTC
CACTCGTGTTATGGCGTTTTCATGCCTTTGAAACCCATGCGATTCAGTGGTTATGTACTG
AAT
>comp310_c0_seq1_4 [76 - 297] len=297 path=[117:0-243 29:244-296]
ATTGCAAAAAGAACCCTAACCTACCCTTCTGCCTACCTTGTAACCCGGGCGAAACCACCA
ACTTCACATGCGCATATCTTCTCCACCCGATCACCAAACTCCCTCCTGTCACCTCCAACC
TATCAACCTAAGTCCAATCTCCCAACTGCCTTGCCCCCTTGCCCTTATCATCCTCCTCGG
GTAGAGAGGAGCTCCCTAGTGGGTCGAGCTCCACTCCCCAGG
>comp314_c0_seq1_5 [186 - 491] len=493 path=[471:0-256 728:257-492]
GGAACCACCGCAGAGGAAGTCGATCGTCGCGCCCATTTCTTCTTCGCTGCCGATAGAACC
GAGGGAACCCCACCGCAGATCCACCCTTTTCTACCATCGCGAAGCCGGGGGAGTGCCATC
GCCGACCGAGGAGCGCCTCGTCATCTCCGCGCGACGCAGGTGAGGTTTTCTCTTCTTCCC
TCCTCTCTTTTTATTTTTTTTTCTCTTCTCTTGTTTTCGTTGTTTGGCCGCCTGTCCCCT
TTTAACTCCCTTACACTGCTTCCCTTCACACACGCCGCACGCCCCTTACACGAGCACCCA
CTGCAC
>comp321_c0_seq1_6 [276 - 1] (REVERSE SENSE) len=278 path=[92:0-38 395:39-277]
CAAAGAGAGAGATCCTCTCTGTTTTGGTTATCCATCTCTACTCACGCGAAGAGAGATTCT
CTGTCTATTTTGGTTCCGGTTATCCATATTTGTTCCTGCGATAGAGAGACTTTATCTTTA
TTTAGGGTTTCGGTTACCCATATCCTCTCATGCAAAGAAATCTTCTCTTTAGGGTTTCAA
TTCAGAGATATTGCAAGATTTTCTCTTTTTATCACTTTTAGTTTCCATTCTTATCTGTCC
ATATGTTTATCTCACAGTTATTATTCAAGATCTGGT
>comp322_c0_seq1_2 [3 - 203] len=234 path=[228:0-23 252:24-233]
AGAACCAATATGCAACATCAAGTAGAGTTAGAAAATCTTGGAGTTTGTGCATCACAAGCC
AAAGAAAACACATTAATTAATTATATGTCCATTTCTCAAGAAGAAGAAGAAGAGAGGATC
GAGATACGTAATTTATATTGGAACATTTATCGTGCAGTGCAGAATGAAGAGAGTATAAAA
ATTGCAAGAGAGCCTAACGTG
>comp324_c0_seq1_1 [2 - 214] len=216 path=[217:0-215]
AAACAAATGGTGAAACTTGACTTTAAGACCTCCAATAATAAAGCTGAATATGAAGCACTC
TTAGCAGGATTGCATATGATAAGAGCCCTCAGAGTCAGGCATGTCCAAATTTTTAGTGAC
TCTCAGCTGGTGGTGTACCAGGTTAAAAGGGAATTTGCCCAGATCAACAACCAAATGGGG
AAGTATTACAAAATGGTCCATAATTTGCTTGTT
>comp325_c0_seq1_5 [97 - 384] len=438 path=[523:0-167 15:168-437]
CAGTGTACAACTAAGACCAGCAAAAAAATAAAATCCCCCTCTTTATCTTATTCTTGGCCG
AATTCACCACTGCCAGATTCGATCTGTCGTTGCACCGCCGGCGAGGGGAGCCCTCTCTCT
TTCTTTTTCTTGGACATAACCCACTTGGGTTCTCTCTCTAAAGTTGGATTTGGTCTCTAC
CGCAGTTCTGCATCGCTCCACCGAACCACCGCCGTCGCCTTGCACAGCCGCCGCCCTCCG
CCTCTTCTCCTTCTTCTCCGGCCTCGCCTTCTTCCTTTCTACTTTGCC
>comp328_c0_seq1_9 [371 - 3] (REVERSE SENSE) len=372 path=[1:0-36 38:37-60 900:61-109 111:110-371]
GCTCTGCAACTCAAGCCCAACTTACCAAATGCCTCCACCATCACCCCAGTCATCTGGAGC
CCTCCACCCCTCTCTTGGGTTAAAGCCAACTTTGAAGGGATTTTAAAAGGTAACCCGGGG
CCTGCAGCCTGTGGGTGTGTTTTTCGTGACCATAATGGGGCCTTTCTGGGAGCTTACGAT
AAAGCCATTGGCCACAACACCTCGTTCCACGCTGAGTTAGAAGGTCTGCTCTGTACCATC
GAAACAGCCCATAGGAGAGGAAGGACTTCCATATGGATTGAAGGCGACTCCCGCACAGTG
GTCACCAAGGCTCTTGAACCTACCTTCCACCCCCTAGACCCTTCGCAATCGCTGGAGCAA
TTGCCAACA
>comp329_c0_seq1_3 [180 - 1] (REVERSE SENSE) len=217 path=[1:0-79 81:80-216]
AACAATAATAAAAAATATAACACCAAAATGTTCCCTAATGTGACACATCTAAGAAAACCA
CTTGACTTGACTACACAAGAATGCATGCATTATAATTTGCAGATGTCCTCTACCAAAGCT
ACATGCAATATCAAGCCTCAAAATAGCAAAATAAACAAAACAAACATGACTCCATTAAGT
>comp332_c0_seq1_4 [299 - 48] (REVERSE SENSE) len=299 path=[464:0-132 23:133-298]
CTGACATACGTGTCAAACAAACCTAACCTAATCCTCTCACCCTATCTCAGTCTCTCGAAA
CAACATCTCTCTCTTTCAGTCTCTCTCAAGATCTTTATGGAGTGGTCGATGGTTAGACAT
TTTGAACCAGATATCCAACGATATGATCAGATCAATTTTATCACGAGTTTGACAAATCAG
AGGCTTAAAGGATTAGAAAAGGACGTCTCAAAGTTGATTGAAATTTCTGAACTTTTTTGG
ATGAGTATTGGT
>comp335_c0_seq1_1 [227 - 15] (REVERSE SENSE) len=228 path=[1:0-147 149:148-171 640:172-227]
AACACCTCTTTGAACCACCATCACAATCCAAAACCTGCACAAAACAAAACCAATTCCTCA
CTTCAACCCAAATTCTTCAGTGAAACCAAAATCACCATAAACCAATCAACCCATCAATCA
ATTCAACCCTACATGATCCAGAATTTAAGTAGAAGCAGAAATTATTTCACCCAGTTTAAA
GAAATCGAATTCAGCATACATGGAGTCCCTTTT
>comp337_c0_seq1_1 [113 - 3] (REVERSE SENSE) len=245 path=[477:0-101 438:102-125 602:126-244]
ATTTCATTTAAACTCCTCAAAATTTATATAACATTATTTACATTTATTTGTAATCCCAAT
TTATTTTATTCAGTCATAAGGACTTACAATAACTATAATTACACATACGCC
>comp338_c0_seq2_7 [27 - 719] len=751 path=[1:0-325 1177:326-750]
CGCCGACGTTCATCAGATTCTGGAATGGCGAGAATGGCCCCGTCACGTACGCGCGCCGTC
AAGGCACCCGCCGCCTCCGCTGCTGCTCGTAAGCGGCGCCGGACGTCTCCCGATTCCTCT
TCTTCCGAGGATGAGCAGGAGTTGGTGAAAGACACGCGTCGAGGCCGCGGCAAGCGGCAG
AAGGCCAGCGCCATTCTAAACGAATTCACGAGTCTGGAGGCGCTGCTGAGCAACGACCTG
GCAGAAAAGCGTAAACGCGAGAATCGCGAGCGCAAGCTGCAGAAGTTGCGCCAAGAGAGC
GAGACTGTGGACAAGGATGCACCGCTGGGAAAGCTCATGAGTAGCATGGACACCAACATG
TCGACGCTTTCGGGTGACAGCTATCTGTTCTCGGCCCCAGAGGTGACAGTCACGGAAGAA
AAGTTCGGCTATGTATTCACACCAATGACCGAGCCGCTGCCGTACCGCACGTACAAGGCG
ACGGAAAATGAGCTACAGAGCGACCTCAAGCTCGTGTACGAGACCATGCAAACTACTGAC
GATGAAGAGCTGAGCGGACTTCTGTGGTCCAAAGCCATTTTGATTCGCTGCATGCTCAAG
CGCCAGAGTGAATCAACCAGTCGAGACGCTGGGATGACGCCCATAATCCTACCTTCAAAG
ATTGGATCTTGGTTATTTATGACGAGTACGTTG
>comp339_c0_seq1_3 [57 - 212] len=214 path=[1:0-131 133:132-213]
GAGAAAATGTGGGAAAAATGTAAAGACTTGCATCGACGGGTGATTGCTTCTCCTCACGGG
GCACCTTCTCTTTGGTGGGCGCCCTCCCTTTTGTGGCCTTACTCTTCCTCGGAATCACTT
AAACTTCTCAAGAAACTTCTAATGGAAGAAAGGAAG
>comp340_c0_seq1_7 [159 - 1] (REVERSE SENSE) len=286 path=[285:0-145 144:146-285]
CTACATTCAAGACAAGGATTCCGAGGTGCACGCTATATGCGGACAAGATTATTTTGGTGG
ATGAGAGTAGGGAAGAGATTAATAACAAATTGGAAATTTAGAGGAAAACACGAGTCTAAA
GGGTTTAAGATTAGAAGGAATAAAATAGAGTACATGGAG
>comp344_c0_seq1_4 [239 - 493] len=496 path=[633:0-355 22:356-495]
GCGGAACTCATGTGGTCCTTGTTTCACAAAGTTGAAACAATGCAACTAATTGCCAAGGAA
GCAACAATTGAACTACATTTCCTAGACCAAAAACTTTGTAAATGGCCAATTCAGCAAACC
TTAATCACGTATCGTTGTGCAAAACATCATCGAATTCGACCAATGCTGGGCTTGATGACC
TTGTCTATAGATGACCAATGTGCTTGGGAAATATTGCCGAATAAGGATGTTGATCTCTAT
TTGATTGTCTATTGG
>comp345_c0_seq1_8 [547 - 335] (REVERSE SENSE) len=547 path=[525:0-420 1142:421-467 993:468-546]
TTGAACCTCAAATCTCAACTGCCAACCTTCAAAATCCACACTCCACGTATCCATCAAATC
CAGACTGCTATTCGTACAACCACCACCTTCCATCCATGTGAAAATTTCCATCATTCTTAT
TTCCCCGCAATCCTGCAAATTATACTGACTAGCTCCATCAACCTGCTCCTGTCCAAATCA
ACTACCCCTTCAGACTCTCACATTATAGCCTTA
>comp346_c0_seq2_1 [60 - 170] len=259 path=[203:0-115 428:116-258]
GGGCGCGTTTGGAGTTGTTTAAGGCTGGGTAGAAAAGGGATTAGATGGGACGTGGGTAGT
TTTCTAGGAGTTTCGCTGGGGATAGGTCTTGGGTTTGCGTCAGGGGCGGTC
>comp347_c0_seq2_2 [91 - 273] len=277 path=[255:0-186 442:187-276]
AGTCACCATCCAGTTCCTGAAGAAGTGATAGTGGAGGATGTCTTATCAGAGGGTGAGGTG
CAGCCAAATAATGCACGCCATGAACCAGCATTGGAGCAAGTACTACCGTTTCCTCCATTG
AATCCTCAAGAAGCTATTCCACCTCCAGTAGTTAAACTTGTAGTCCTAGCTGTTCCTCTT
GTA
>comp348_c0_seq1_7 [205 - 29] (REVERSE SENSE) len=269 path=[1:0-64 516:65-157 159:158-268]
GGAGCTTCGCCTCCATCGATGTCCGCCCCATCCTCTGCCGGATCTAGCCCCTGGAAGCAC
CGCCCTGTAGCCGTTCATGGATCAGTTCTGCTTCCCTCGTTTTCGCCGCCGCTCCAGACC
CGGACGTTCTTGCGTGAAACCGTCGCCGCCCGCTGCAGAAGTCTCCGCCAGCTACTC
>comp350_c0_seq1_3 [228 - 88] (REVERSE SENSE) len=229 path=[1:0-148 150:149-228]
TTGGTGTTTTATCAGAATATGGTAAGTTTTTTACATAATGATTCTTTTTCTTACTGCTAT
TTTCAGAAGGCTAAATCCAAAACTAGCCTACACAAAAGTCATCAAGATGAAGTGCACATT
TTGAAAGTTTTAAAGCTGACA
>comp351_c0_seq1_9 [315 - 133] (REVERSE SENSE) len=316 path=[450:0-48 498:49-164 109:165-166 615:167-315]
TCCGATCTCCCCAATGTAAATGACTACAGTGACCCAACATGCCACCTGGAGTGTTGGTTG
CATGTCCATGGAGTGTCCCTCGACTGTCGGTGTTCCCAAAATGCCAGAGCCAAATGCTTC
ACCCTTGTAGGAGTGTCTGTGCTTCCTAGACCCCCACACTTAAGGAATGGGCACAAGAGG
ACT
>comp353_c0_seq1_3 [1 - 216] len=229 path=[310:0-166 104:167-228]
CCCCGTTTCATGACAAAAGTCATTATGAAAGTTGCACATTTTGGACTTATGTTTCCTGGC
CGATTCTTTCAAGGGCCTTATATTTTAATAAAGTCCTTTATTGGAAATCCATACCTGGTC
AACAGGCATTATGAGCTTAGTGATCGTTTGGGATTCAATGACTTTGATGCACTTGGAGGT
GTTGCTCTCATGGTCAACATTTACTTGAGCCACGTT
>comp354_c0_seq1_2 [2 - 238] len=240 path=[372:0-239]
ATGTGTATCGATTACAAGAAGCTAAACAAGGTTATGATCAATAACAATTATCCACTATCA
AGGATTGATAACTTATTTGATCAACTCAGAGGAACGACCGCATTCTCTAGTATCGATTTT
AATATGGTGTATCATCAGGTAGCTTTTAAAGAAGAACATATCGAGAAAATAACTTTTCGT
ACTCGATATGGACACTTTGGATTTCCTATGATGCCGTTCGATGTTACTAATGTTCCA
>comp362_c0_seq1_4 [215 - 3] (REVERSE SENSE) len=216 path=[131:0-215]
TTCTCTCTCGTGGATAAGTTGAATTCCGTGCGCATTATTATCTCTATTGCTACTAATCTT
AACTGGCCACTTCATCAACTTGATGTAAAAAATGCCTTCTTACATGGATGTTTGAGTGAA
ACAGTTTACATGACTCAACCGCCTGGAATTGAGTCCAAGGGGGAGTGTGTTTGTCACCTT
AAGAAGTCTATTTATGGACTCAAACAATCTCCA
>comp365_c0_seq1_1 [31 - 216] len=231 path=[367:0-86 246:87-110 270:111-230]
GTGAACTGTGTTGCATTATGTGAGGGTGAGAGATGGGGTGAGGGGGGTCTCAATTTTTTA
GTGAGAGAGTGTTGTGTAACGCGTATGGGGGTTGGGTATGAGGTGCATAGTTGGAGAGGG
ATCCGGTGGAGTTACAAAATGTTTTGGTTAGGTGTTGGTTGGTTAAAGCATAGGAGGTAT
GTACGG
>comp366_c0_seq1_3 [203 - 3] (REVERSE SENSE) len=204 path=[320:0-78 139:79-203]
CTGGAATTTGGGGGTGTGACAGTGCCATTCACTTGGCCAGACTACCATTCTCAACCACTC
CTGATTTTTCTTGCACCAATTCACACTCTACTTATCCCTCTATCACCTCATACCATTATC
CCACCCCATCTCCCTCTTTATACTAATCAAATCCTCTCTAAACATCAGACTTTAGTCTAC
CATTTTCAGAGCAAAAATCTG
>comp368_c0_seq1_6 [323 - 195] (REVERSE SENSE) len=324 path=[1:0-299 301:300-323]
CAACAGGCAAAAGTTTGTATAAGATGCTACTTATTGAGTATGATTTACAATATTGAAGTT
TATTACTTTGCGTACTCAAGTACCGATAAAGAAAAGGTTCATGACAATCTCAAACTAGTC
CATGGAAAC
>comp369_c0_seq1_3 [106 - 294] len=456 path=[1:0-169 438:170-455]
ACCTTTGTTCACCTTCCAGACCTGGTCTATCGGCACTGTGAGCTCTATTATATCCTTCAT
CCTTACGTTTCTTCTTCCTGCTCGAGAACGAGGCTGCTCTTGTCGAGAGAGAACTTCGAC
TGTTGGAGATTTCTGAACGGCAGTCTGGCTATACTTCCTCTTGCCCTATGCCCGATCCTG
AAAATTCCT
>comp373_c0_seq1_2 [2 - 199] len=201 path=[329:0-35 151:36-200]
ACCGAGTTATCCAAAACAACACAGAGAACAAAAATATTACCTCTAAATCCATATTTCCGA
TTCATCACAATTTTAACGATCACTATAAATTACTCCATTTTGGAATACTCCAAAAATTTT
AACAAAAATAATCTTAATCGAAAATCAACACTGTCTTCTTATGACTTATCTCCCAAGTTA
TATTCCAAAAGTCAAACA
>comp375_c0_seq2_9 [542 - 309] (REVERSE SENSE) len=716 path=[694:0-637 1332:638-715]
GAACATCTTTTGCCTAGGGCCCATTACGATCATCATCTGTTTGTCGTGGCACATGTCTAT
AGCTTTATCAACCAAGGCAGACTGGGAGCTTTGATCGCTATCGACGACTTAAGTTCTTGG
GTGATACTCCTCATGATGGCTCACGCTAGAAATGAGGTCACGAATTTTATCATGATCTTG
ATTCTTCGATATGGGGTTACTGCCCGATACCCAAGATACAACGCAGAGGTATCA
>comp376_c0_seq1_2 [31 - 264] len=322 path=[288:0-277 688:278-321]
AGATACAACTATGCATTAATCATTCTCATACCACTGAATTGTGTCAAAGTCAATCCTCAC
AAATTCTCTCGACATCCACAAATTTGGTTCAAAGAAGAAGACTGGGGGGTAGGTAAACGA
AAGTGTATACAATTAAAACTAAAGAGAATAAAAAACACTGCCCTAGAACTAGAGGGTAAA
ATGACTCCAAACAAAAAAAGCAAACCCGTATCATCTTCTGTACAGGGGCGGAGC
>comp382_c0_seq1_6 [210 - 1] (REVERSE SENSE) len=339 path=[314:0-217 650:218-256 568:257-338]
CCTAAGCAAACTACCCTGTTTACCCACGACCACTTACCTTTTTCCAGCCAACATTATTAC
CCTGTTCTAAACCCCTTGCCTGCGAAATCTACAGCTAATCCAAAACCTACTTTACCCCAA
TATCTGCCCCTTTACCATCTTGAAATCCACGGCCAAACCAAAAGACTTTCATATCTCAAT
TCTTTAACCAGCTTCTATCAGAACCTTCTG
>comp384_c0_seq1_3 [196 - 74] (REVERSE SENSE) len=226 path=[1:0-173 175:174-225]
AGAATACATCCTAATCCCTCACGAGATGCGTCAGTGAATACAACAAACCTACCACTAGCG
ACGAGAATAGTAAGTATTGAGGCTATAGTCAATCACTGTTTCAGCTCCCGAAAGGCTCTC
TCA
>comp390_c0_seq1_3 [83 - 349] len=686 path=[441:0-398 904:399-685]
TTCTTAGACTCTTGCCGTGTGTGTGGCGTGATGTTTGGGGATTACGCTTGCAATGACTGT
TTTAGTGGGGGTTATCTTTGGTCTAGAATTGTTCGGTCGCTCTTTCTGGAGTGCTTCGAC
TGCGTTGTGGCCTTGTGCCGTGTGTGGATTTTAAATCTGATATGTGAGACTTGTTTCTGG
ATTGGTGGCGGCTTTGGGGTTCTTGTGTATGGATTGTTTGTGCTTTTGTTACCGGCGGTT
ATACCTGATCGTGAAGGTGCGTGCTTC
>comp394_c0_seq2_2 [203 - 18] (REVERSE SENSE) len=203 path=[181:0-99 281:100-123 305:124-202]
ATTGATTTTGTGGTTCTTGATACGGATCCTTCCTTTACTTACAATAATAAAGTATCAAAC
ATCCTAGGGGTGATTGAAGATGTGTTAATTAAAATAGGACATTACTATTTCCCAATTGAT
TTTGCGGTTCTTGATACGGATCCCACTTCTCCTTCACCTACGAATGCTCCATTAATCTTA
GGAAGA
>comp395_c0_seq1_1 [1 - 123] len=297 path=[338:0-292 631:293-296]
AGAAGGTTTATCCTTTTCTCTCTCTTAATTTATCTATATGTATGTTTTATCTCAAAAATC
CTTAGGGAGTTTTTGAAACCATGTAACAGACAAAGAGGAATTAAGAGGAGTTATAGGAAA
AAT
>comp397_c0_seq1_2 [182 - 36] (REVERSE SENSE) len=273 path=[347:0-126 224:127-272]
TTGTTTGGAGGAGGATCTACTATTTCGGTTTCTCATCCTAATACTAGTAGTTTTTCATTT
TTAGTGCTTAAATCGTGTTCTTGTTGGCTACTAGTTTTCCTGGGTTATAGGAATTTGCTG
GTTTTAAGCTCTTTGAGTCTTTGGTTT
>comp401_c0_seq1_1 [61 - 216] len=245 path=[223:0-187 411:188-244]
CAATATGACCGTAATAGTCTCATTAAGAAGAGAAATAGTACCTTGAACCACATCGTGTTC
ATTCTGGTTGAGAGCATAAATATGAGGCTAAACATTGTGGTTGCCTCCATCCTTAGCAGC
CGCCTTGGGCTTATTACAATACTTAGTAATATGCCC
>comp402_c0_seq2_3 [36 - 194] len=247 path=[1:0-36 38:37-246]
TCACTCTCTATTGTCATCATTATCTGCTTGGATACTGAGTCGATTCGATCCTCAGTCTAC
CCTCTTGTATTCTCAAGCTTCCAGATGATCCTCAAAGCCTGTTATTTGAATTTATTTGTT
TGGATATCCTGTTTGACTATTCATAGGGCCCCACTTATA
>comp404_c0_seq1_2 [211 - 44] (REVERSE SENSE) len=213 path=[1:0-92 94:93-116 504:117-212]
CAAATTCTCAAAGCCTATAAATACATTAAAAATTCACCATCATTGCTAAAAATAAATAAT
CCTCATATGAAATCACCATCATTGTCCAGATTTCAACTCAAATACAAATACCAAAAAGCA
AAATCATTAACCAGGTTGTCGTCGATCGGGCGTCGGCCTCAATTTCTC
>comp412_c0_seq1_1 [1 - 156] len=433 path=[1143:0-90 172:91-114 196:115-432]
GTGGTCAATGGACATGAAACACTAATGTTTAGGAGACTGGACAAGTGTTTAGGAGACTGG
ACATGTTTCTGGTTACTAATTAAGTACTCACTTTCCTCCCAAATTTGGTCCAAGAGGCCT
TGCCTAGGCCAATTTCAGACCATTGCCCATTTCTCT
>comp413_c0_seq1_4 [306 - 100] (REVERSE SENSE) len=308 path=[286:0-149 436:150-307]
AGCCGCAATCAGCACCAAGAAGACATCAGACACGATAGGAACTTTACAGTTCTTAAGTTC
TTCAAGAATTTTCCAATGCACGGAAAGGTGAAAACATCCCTAAACACCAAAGTCTTGAGA
AGCCACCAGAGAAGAAGCAAATCACCAGAAACCGTGACATCTACAAAAGCCTCCAACAAG
AAAATTATGACCAGACCTGGGAAAAGT
>comp418_c0_seq2_8 [328 - 134] (REVERSE SENSE) len=565 path=[315:0-267 583:268-291 975:292-564]
ACGCAGAGAACACCTAAGGGTGTGCTTCGGAATCCAATTACTTCCTTGGTTAATAATCTT
ACAGTTTATTTCTCCCTTGATGGGCCAGACAATCTGAAAGATAAGTTAAGAATTTTAATT
TTAGTCGTTACCTTCTATGGTGGTGGAAACGATAAGGAAAGGGGGGCACGATCCATAATT
TATGGGAATTGTCTG
>comp421_c0_seq1_3 [23 - 211] len=211 path=[783:0-169 133:170-210]
ATTCCCCACATCACAAGCTTTCACAATCACCAAGTTTTCCCCTCTCAATCTCCCTTCATC
TTCATTAATTTCTGCAAATTTTCAAACCCAGGTCCACTGACCTGGAAAGTTTATGTCAGG
GTTTTTTGGGGGCTGGATCTTCCCCCTCCCTCAACCACCAAGGCTCCACATATACTCTTT
GGAAAGAAT
>comp423_c0_seq1_2 [211 - 80] (REVERSE SENSE) len=220 path=[54:0-52 122:53-219]
ATCATAATAATGATGATGGAAAAAAAAGGCAAGAGGGGTAGGCAGGTCTCTCATATTAAT
GCTTTCACTGAAACTACAACTGGAAAGTTATTTAAATGTGAATTGAATGCTATGGTTAGA
GTTAACCACTAC
>comp439_c0_seq1_6 [208 - 2] (REVERSE SENSE) len=209 path=[382:0-150 80:151-208]
GCTGATCAAGCTAGGGAACGCCATAGGAGGGAAGAGGAAGAACAACTTGAAAGGGAAGCA
ACAAAAGCTGAGAGGAAACGTAAGGAGGAAGAAGAAGCTCGCAAAGAGCGAAGCATGAAG
CTACTAAAAAAGAAATTGCACGAGCTAGAATGTGCCAAGAGAAAGTCACGTCTCTCGGCC
CTAATCCTGAAAAAGAACCCAATGTTA
>comp440_c0_seq1_2 [25 - 219] len=219 path=[1:0-55 57:56-79 625:80-218]
TGGGTGATGGACCTGGGGAAAAGGAACTTACCAATAGCAAGAGGGAGGTCCCCTCATTGT
CTACCAGGTGGTGGTGGTGGTCGTGGTTCACCGGAGGTGACTGTGGAAGGTCATGAACAC
AAAACCAGAAACTGGGTAGTTTTTAGGTCTGTGGTGTCCACCCTTTTTGAGGGATTTTTA
GAACAGATGAGAGGG
>comp445_c0_seq1_5 [223 - 2] (REVERSE SENSE) len=320 path=[525:0-127 356:128-319]
GACACCAAGGTAATATTTCTTTTACTCTCTTCATTACATATTGCTTTGCGAGACCTAATA
TTTGAATCCATTGATCTTTATTCTACCTCTACTTCCACAGGGACGGGAAACACACATGTG
GATATAGAAGCTATCTCTTCTCAAAGCAAACCACATGAAGCACACCTAGAAGTCATATTA
GGTGAAGTATCTCCAAGCCGAAGATGCATATGCAACTGGTCA
>comp448_c0_seq1_5 [285 - 1] (REVERSE SENSE) len=286 path=[74:0-41 414:42-285]
TTCCGATCTCCAAATACTAGATCCCACGTTCCTCTTCCCTCATCAATGTCTCCTTCCAAG
TCAAATGCTCCCATTAACTCTCCCGATTCCCGTCTATCACTCTCACTGAATCAATCTCCT
ATATCATCTCAGTCTCATCAAACCGATACACTATATCATGCTAAAAGTATTCCCCTGCAA
TCTTGCCATTCCTCATATGACAGTGAAAACTCTCTACTTGCTTCTTCCTGTCAACAGGAT
TCAAGTTCTTTCTCTTGTGATGTGCTCCCCACAGTGACTCCTCAA
>comp451_c0_seq1_2 [246 - 1] (REVERSE SENSE) len=247 path=[282:0-246]
ATAAAAATGCAGAAAAAAATCAAAGTGAAGTTTTTAGCTGATATAGCTGCAGAGTATTTT
CCTAAGAGAAAATCAAATTATGAAGGTCTAGGAGTGATCATTGGTGGTATGAATAGGGAC
GGGAGCCCGGATCTTTTCAGAATCGATTCAGTGTTGGATCGGGTGATGAAGCGTTCAATC
ACTTGTGGTAGAGATGTTTTTACTCCCACGTCAGTCAATTACGCTACAGTCGGTTCTGGT
GGAGAG
>comp453_c0_seq1_3 [108 - 344] len=398 path=[311:0-242 134:243-397]
GTATGTTTTTGGTCCCTTTTCTACTTTGAGTTCCTCGTGTTCGTTACACTTTTGATACTT
TTGTCTAGGATCCGTAGTTTGGTTGATCTCTTGGCTTCGCTGGCTCTATGTGAAATTCCT
TTATTATCGATATTTACCATCATTGTTCCAGATCTATGTTTAGTATGGTATTTCAAATCC
ATTGTTAGTTTTTACGCCCAAATTTTTTTGCCTATTTCTGTTAGTTTCGAGGTCTTT
>comp456_c0_seq1_1 [3 - 155] len=278 path=[357:0-199 65:200-277]
ACACTTCATTTCAGCAGAGGCATGATATTTCTTGACCAATGCAGCAGCTTCTCTTTCAAA
AGCGTGACATCAGTGCGCGAGTCATATTTATTTGTTGACCTAATTTTCTTAGCACATACA
ACTTTGTCAAAATTCATGGTCAGAAGTCACAGG
>comp460_c0_seq1_3 [321 - 130] (REVERSE SENSE) len=334 path=[408:0-23 462:24-150 589:151-174 925:175-333]
GACCAAAAACACGAGTCTGATCATAAAGCAGCACCCACCATTACCACAATAGACACCATT
CATGCCTACTATGAACCTGCAAAATGCACCACTAATGCCCTACGAAGAGAATACAACAGA
GCAAGGAACGATCCTCATGTCTATAGTGTCTCCTCTGAGCCACGCCTCATATCCCAAAAG
GGCAAAGAAAAC
>comp461_c0_seq1_4 [110 - 358] len=360 path=[338:0-47 386:48-201 540:202-359]
ATAGGTGAAAGGGATGTTCAGTGGTCTTGTTTTCATGACCTTTGGGTTGCCCAATTCAAA
TCAATAGGGTCTGACATGTTTTCAACTCGGAGGAAAATGAGAGCAGTCAGGGTCAGATCC
CAGGCTACCAATAACTTTGTTGGATGGAGAAAAAGACCACTGATAGCCGGGTCAGATTTT
TCAGAGTGGCTCTTTTTGGACAAAAGGGTCAATTTCAGTCAAATTAAATTTTTTTTGGTG
TGTATGGCT
>comp463_c0_seq1_1 [1 - 210] len=240 path=[1:0-52 54:53-76 529:77-239]
GTACAGAGATATCTCAATATCAACGGTAAGCGAGCAATCAGCTACTCTGTAGCTTTCATG
CAAAGTACAACATACATCAAACTACGCTGTAGTGTTAATGTAAAATCAATCGATATACGT
TACCTAATCAATAATACCATGACCACTAGAATACACAGCCTGGCCGTAAGACAATCACCA
CCCCATCACACAAACTTTGGGATAGCTGTC
>comp464_c0_seq1_2 [1 - 225] len=226 path=[223:0-170 80:171-225]
ATACACGATTTCAAGAAAAACATCTCACATCGGGGTTTAAAAGAAAAATTAGAGACACTC
CTCCTCAAACCTTCAACTCCATCTCCGGCACATATCTACCTTTGGTCACCACCTCCAGTC
AGGCGAATTGCATCAGAGAACTTCCGGGCAGTTCCACCTACCTTTCTCTCGTTCAATTCA
TTTGTTATTCAAGAAAAACATCTCTCTGTTTTACTCTGTTTCTGT
>comp470_c0_seq1_3 [125 - 3] (REVERSE SENSE) len=288 path=[1:0-165 167:166-287]
GGTTTATTCATTACTGAAAAATATGAAGAGAGATCTAGACTATTACGAGTGAACAGAAAA
CATGAAAACGGTAGGAATTATCTCCTTGATGAAGTATTGAAATCAGAATTCTGCACAAAC
TTC
>comp471_c0_seq1_2 [212 - 72] (REVERSE SENSE) len=247 path=[225:0-180 472:181-246]
ATCAAAGTTTGCACTTTAGTCCTAATCTTCCAAAAATTACATTTTGACCCCAAAACTCTC
AAACTTTCAAAACTTGACCTAGAATTTTTTAAAAATTATGAAAATTTACTCCAGGGTGCA
AGACATTATTTCTATGGTACA
>comp477_c0_seq1_2 [201 - 46] (REVERSE SENSE) len=203 path=[399:0-161 227:162-202]
CCTGCTGTTACTACTCTCACGTTTCTTTTAATATGCTGCTCTCCTCTCTTATATGCCATA
CTATATATATATAAGAGTTTAACCCTTTCAACAAGTCAAGGGCCTACTGGCCACTTTTCA
AAAAAAAGGAACATCTCCTACACCTACGTGAAAGAC
>comp478_c0_seq1_3 [2 - 172] len=410 path=[564:0-256 177:257-409]
AGATTTATATTGTTTTTACAGCCGGACCCCTTTGTTTTATTACAGTTTCTATTTTACCCC
ATACGGGAGAAATTTTTGGATCAGTCCATGCCGTATCACCTAGAAATCAAATCAACCCTT
TGTAGCTCAAAATCTTCTAGCCTAGAAACAGAGATTCTGGATCAGTGGAAA
>comp482_c0_seq1_1 [74 - 211] len=212 path=[516:0-156 289:157-211]
TTCTGGAGGTTTTGGTTGGTTACTTATGTACATGTTTTGAAGGGTTCTTGGGAATATCAT
TTATCGTTGTTTGAGGGTGCCTACAATTGCTACCCCTCTAGTTGTGGGATGGCATCGTTT
GAAGCATTATTTTGGTGT
>comp483_c0_seq2_3 [133 - 324] len=334 path=[494:0-153 314:154-177 338:178-200 361:201-231 392:232-333]
AGTTCAAATGGAGGTCAGGTTCTGTCAAAAGTACTTTGGAGTTGTTTTAATAGCTTAGTT
AATTCTAAATCTCTCTCCCTTGTATGTAGGAGACTGATTAATTGTAATGCAGAGCCTAAG
AGGAAGAACACAGTATGCAATTTCAGATGCGTCATCAGTTTTCCTATATGCTATAAAGTA
AGTTTGCCATAT
>comp484_c0_seq1_7 [428 - 183] (REVERSE SENSE) len=515 path=[1:0-354 356:355-378 1104:379-514]
TTGAACTTAAGTTCCTCTTTAAACTTGAATTCCCCATCTGAAACCCTCACTTGCCCGAGC
CTTTTAGGCCACCAAACCCCATCATTTCGGGCTAAATTTTCGTCCTTGGACAGAGAAAAG
TTTGCTCTGTCACTTCACCCTCCCATCTCCCCAGCTGCTCTTCTCTATAAGTCGGATTTG
AGATCCCAAACTGAGGGGACACAAGTCTCTCTCGAGCTCTCTCATTTCCAGACCAGGAAT
AGTTCC
>comp485_c0_seq1_2 [385 - 534] len=718 path=[275:0-199 1090:200-717]
TTTATGGCTGGGCAAAAGGGAAACGTGGGTCAAGGGTTAAGGGTAGGCTTGGGACGTGAG
GGCTGTAAGGGAACCTGGGTAGACTTTAGGAGCTGGTTAATTGAAAGGGACGGGTCAGGT
TTTAGGAGATTAGGTTATAGGCTGGTAGGC
>comp486_c0_seq1_6 [219 - 473] len=473 path=[1:0-230 232:231-324 326:325-472]
TCATTCTTCCATCCATCTAAAAATTTGATGGGAAGAGACTTGGTCTGGAGAATCGTCGGC
GGCTATGGCAAAGCACCTAAATCTTTTCATTACATCAGCGTTGAGACCACCAATCGCCAT
ATTATGATATGCTGCTTGAATTCAATCCACTCAGGTTTTCTGACGAGATATGGTGCCTTC
AGTCAGAAGGTCAGTCAGGTTTTCCGACGAGATGCGGTTGCTTCAGGCAGAAGGCATTTG
TCCTCAAGTACCTTA
>comp488_c0_seq1_1 [1 - 102] len=204 path=[270:0-203]
GTTGAATTTTTACAACCCAAAGTCGTGTCGTGTTGTATTCGTGTCAAAGAAATTAACACA
AAATTAACCCGAATTAACACGAAATTAAAAAATATTAGACAT
>comp489_c0_seq1_3 [9 - 341] len=463 path=[725:0-231 285:232-462]
CCAAATCGCACGCAAAATTCAACCTTATTTCTCCATCAGCGGCAACCTTATCTCTCCGAC
GAAACAACCTGCCTTATTTCTCCAACAGATCCAACCAGCCGCCCCTCTTTTGAGAAACCG
ACTCCTCACGTCCTCTTCCCCAATCACTGTGATCTCCATAGACATCTCAAACAATCAACG
ATTGAACCCTTATCACTCCAGACCAGAGCAACCCCACGCCGCACAATTTTAACGTCTATC
GAAAACCACCTTATTCCTCCACCTCCGCCGCAGACTACGGCCATCGAACCAAGACTGTCT
ACGCGACTGCAAACTCGCGATCTCCACTTCGAT
>comp490_c0_seq1_5 [263 - 63] (REVERSE SENSE) len=267 path=[411:0-87 6:88-266]
CCACCCTTATGGGTTTTGATTTTGATACCGTCGTCGATACTCTCCACACCTCTGTCAACC
ATCACGACCTCAACCGCTGATAGGAAGTCGCATGAGCCACCATCCTTGCCAGTTCAACCG
ACATCACACCGTGGAGCCTCGTCAATTGCGGTAAGAATATTTTGCCCCCTTCTGTTGGAT
CGGACTTACCGATGTGTGAAT
>comp494_c0_seq2_7 [248 - 3] (REVERSE SENSE) len=248 path=[226:0-124 351:125-148 375:149-247]
TCAGCCCGGCCCAAGGCCCAGAACCAGGCCCGGAACCAGACCTGGAACTGGACCCAACCT
CCTTTAAAAAGCCCGACCGCCCCCCATTCTATTTCCCCTCTTCCTCTGTTCGTGCCAGCC
AAAACAAACCGAAGGGTTTGTTACCCTTCGTCCCCTGATCCCCTTCGTCCCCCCACATCT
CCCTTGCTGCTTGGCTCGGCCTTAAGCGGCGGTCGAGCCCCCGCTGGGGGTTCCTGCTGC
TCGGCT
>comp495_c0_seq1_1 [3 - 113] len=255 path=[261:0-124 118:125-254]
TCTCAATACTTTTATATGTTGATTCTTATGTCTCGGTTGAGCCACAATCTTAACATTTTT
GTTATGCTGCATTATACATCTCTAAGTTCTGTCTATGAAAACTTGTGTTTG
>comp496_c0_seq1_2 [136 - 360] len=362 path=[1:0-229 231:230-361]
AAAGGTCCAAAAGGTCGAACTTCAGTTTCAGATCTTTATGATTTAAAACCAAGCAGGCAT
CTAAGATCTTATAAGTATGGTTTTAGTATCTTACGATATGCGATATGTATCTTACGATAC
GTAACATATCAGATAAAAATCAATACGTGTCGCATGCATTTATCTCTTTTGCACCTGTAT
CTTATGATACAGGGTTTATATCGCACAATACGCTCCATATCGCAC
>comp497_c0_seq1_2 [52 - 177] len=407 path=[564:0-277 179:278-279 181:280-406]
TTTAAATGGATTAATTTGGCTTATCAACCTAATTCATCTCCAATTAGAATTCAGTTGTTA
AGCACCACCCTTGTATATATTTGGGTCCATACTAATTCTTGGATTACTTATGGGTATCTT
TCAGAA
>comp498_c0_seq1_2 [2 - 301] len=302 path=[1:0-301]
AACCCCAACCTTCAACCCTACTTTACCTATGAACCCCACACCCAGACACAAGTCTTCAAA
CCATTAGCTAACCAGTCAAGAAAATTCATAATCTGTAATTCAGCAACCAAAATCGAACCC
ATTTCAACCCATCCTACAAATTCTTCGAACCCCCATCCTGAAATTTCCAAACTCAAAACA
TCAACCCAGCAAGTATCCTCAACCCATCCCACTAGTTCACCATTATCCAACCCAAACTTC
CAACTTTCATTAGCAAGCATCATCGTACAAACACCAATTCAAAGAACCAGCAAACAGGCG
>comp499_c0_seq1_5 [183 - 1] (REVERSE SENSE) len=367 path=[455:0-277 956:278-366]
AGAAGGAATGAAATAAAAACTTATGACGCCGAGCTCTGTTGCTTACCCAGCATCAATCAT
GTTCCAACGGACAACTTGAGAAGAGGGAAACCGGCGAAAAAAAAATTTAATTATATTTCT
CGTGAGATCTCAACGCAATTCATGGCATCAGACTTAACTTGCCCTTTAAAAGATCTCCTC
ACA
>comp501_c0_seq2_3 [3 - 437] len=437 path=[415:0-328 744:329-436]
GTCTTTGGGTGCACTTGTTTTTTTTTTTTAAATCGTAATTCAACTCGTTCTAAATTGGAT
TATAAGTCTATTAAATGTGTCTTTGTTGGCTACTCTGTCCTATCTAAGGGATATCAGTGT
TGTGATCCTAGTTCTCACCGCTTATATGTTTCCATGGATGTGACCATTTTAGAGCAACAA
CCATTTTTCCCTCCCAACATCTCTTTGCAAGAATCTAATCCATCATTTGGTTGTCTCGGT
TCCCCCCCTTCACATAAACCTTTGCAGGTCTACTCTCGTCGTCTTCAAGATCAAACCCCT
GCTCAAGAATCTCCTTTAACTCAGGTTGTTGAGGTAATTCCTTCACCATCTCCACCCCTC
TCTCACCACCTCTTAGAAAGTCTACTTCGTACATGTAGACCTATTAAGAGATGTAACACC
CGCATTTTTAGACTT
>comp502_c0_seq1_1 [128 - 310] len=647 path=[391:0-383 1067:384-646]
GCAACCTTGGTAGTTTGTGGCCTCCTTGATCAGCTGGTTATGGCGGTGGTGCTCCTTCTG
ATGGTGGTGCTGGTTACTATTTTCACTGACTGTGTGTCTGGAGTTTTTCCCATAATTAAT
TCACAGACTTGCAGGTTGCCATTTACTCCTTGCTTATGTCCACATATTTTTGTTCTTGAC
TCC
>comp504_c0_seq1_9 [254 - 3] (REVERSE SENSE) len=495 path=[750:0-240 278:241-494]
GATTTTTTAAAATGCGGGTTGTCGGAGGTCAGATTTAAACTTGTTGCCTATATATATATA
TATAGGTTGTTGGAGGGAGGTTACTTTTTTACATGTCCTTTGAGGGGTTGCCAAAGACGG
TCAGCTCAATTGCCTTCCCTTAAGGTCGGCTCTATCTATAGACTGTTGAAGGTCGGTTAC
CTTTTTACAGGTCCTTTGGGGGTTGCCAAAGACGGCCGACTCAATTGCCTTCCCCTAGGG
CCGGCTCTGTCT
>comp505_c0_seq1_7 [271 - 2] (REVERSE SENSE) len=272 path=[264:0-156 536:157-184 449:185-271]
ATGCGGTTTGGTGTGAAAGGTAAACTTGCTCCACGATTTGTGGGACCATTTGAAATCTTG
AAACGCGTTGGAGAAGTTGCCTACAAACTGCAATTACCTGAAAAGTTATCGGGAGTGCAC
AATGTGTTCCATGTCTCCATGCTTAAGCCATACGTACATGACCCAACTCATGTGGTGAGT
TTTGAAAATTTGGAGGTAAAGGACGATACCACTCTTGTTTTTTGGCTTTTAAATATTGTT
GATACTTTTACTAGACAGACTAGAGGTGGA
>comp506_c0_seq1_4 [182 - 469] len=472 path=[833:0-166 551:167-471]
ACAGCAAAAGGACATGAAAAGAAGAGAAGATCTTGGGATTCTGCACCCTCCTTACACTGT
AAAGTGCAGAAACAGCTTGTGAAGTATTTGAGTCCGGGTCGGACTCTCCTCAGACACGCA
TCTTACACAGTACTTGTCAGATACACACTGAGAAAGAGTCGCAGCAATAAAAAAATCATT
TTTTTTACTCGGATTAGACTTGAGTCAGCAAGTTTAGACATGGTATTTGAGTTATTTTAT
AACTCTATTTTTAAAGTCCTGAAGGAAGTTGAAATAAAAAGGAAGTTT
>comp508_c0_seq1_1 [175 - 303] len=439 path=[417:0-255 673:256-438]
AAGTCATTTGAGTTACTTCTTGAGTCGGTTCTTTTAGAATTCATATATGAGTCACTTTTG
GACGGTCTTAACAACCAAGAAGACAAAGAGTTGTTTGATAGCTATATTAGTCTGTATATC
ATTGTTTTA
>comp509_c0_seq1_1 [140 - 241] len=248 path=[251:0-154 56:155-178 80:179-247]
TTATATGATTGCCATGAAATATTAATTAATAGCCACTTGACTTTAGCAACTAGTGAGTGT
TTTGTAAGGAGTTTGTTATATAGCATTAGACTCATTCAAGAA
>comp511_c0_seq1_3 [110 - 235] len=237 path=[1:0-74 292:75-236]
AGAGAGGATTTAATATTTGTCAAAGCTACTAAATTTATTTATTTATATGTTTTATATATG
ATGAGAATAAGTGGACCATATGTACTAATTGTTTGCCTACTGTGCAGGTTGTGGAAGATG
GATATG
>comp512_c0_seq1_4 [45 - 332] len=343 path=[1:0-342]
TTCCCATGTCTGGTTGGAGATCGAAGACTTTATCTCATCTTTCATAGCAAACTCTCATTT
ATTGGCATCTCAGGTATGGCATGCTTCATCATAGCATTCAGGCTCCCCTCCATCAGTCAG
CAACAAATAGTTCATGTATCTCCTATTAGGCACATGAGGTCGAGAAGACCTTCTCAAAAC
AGGAGATGGAGCAGGAGGTTGTGGTGTGTCGAAATGTTGTGCACTACTATGTCCAACAAG
CTCCTCTGGCTGAGGACTTGCTACAATCGGCTCCACCACAGGACTATC
>comp513_c0_seq1_2 [238 - 68] (REVERSE SENSE) len=240 path=[1:0-82 84:83-106 717:107-239]
CAAAGTGAAGAGGAGGAAGAGACGAAGCCGATCGCATGGGCTGGAGGCGATTCGTTGCCA
GAGTTAACCACACGCAGAGTTAGCCACACGCGCTGTCCAAACACCGGTGTGCTCCACTCG
CCTCATTGTCTTTTTCCGGCCACCGCACCACCACTATTCACTTCGTCTTGG
>comp519_c0_seq1_1 [2 - 97] len=230 path=[457:0-96 66:97-106 76:107-229]
TTGGAGTATGATTCCTCATCACTGTTGGGTTGGAGAGTTCATGTGAACAGACAAATTGGA
GTTGTGGTAGGAACCATCATTCGCTCAATAAGTTTG
>comp521_c0_seq1_1 [2 - 256] len=258 path=[462:0-106 50:107-257]
TCTGATTCCTGGATAATTAATTATCCTCCGTGGATTGTTATGGCTAGTTTTAAAGCTAAA
ATGATAAATATAGGTGTTCCCCACCTAATGATTATTTCATTAAATCATGATTTAATTTGG
CATAGTTATACTATTCAAATTAATCATGTTTTTAAAAAGTTGAACTCTGCCCGTTGGCAT
TTTCAAATTGATATTACCTGGTTTTTCCTTAATAATGATCAAAGTATAACAACTTTCACT
ATTCTTCTTGGAGAC
>comp522_c0_seq1_2 [1 - 198] len=298 path=[92:0-75 168:76-77 430:78-297]
AAAATTAAATGGAGATCTATGCATGCATGTAATATAATTATTGCGGACATGTTTAGAAAG
ATAACATACTTTACACTGAAACTGAAATTTTTGCATGCTTCATTAATTTTGGAAACGAAA
GACACAAACATGGAAAGTGGACATATCCAAGGTGTTCATGCCAATTTTTGTAAAGAAAAT
AGAAAAAAAGATTACGCC
>comp523_c0_seq1_7 [351 - 1] (REVERSE SENSE) len=469 path=[653:0-158 366:159-468]
AGAGAAGTTTGGGAGTGCATATATAGTGATATTATCCCTCATAAATGCAGGCATAAGATG
GTGAGTCCCTCAACTGTTCCTATGTTGTCGCTCATGAGGAAAAGATATCATGAGATAGTT
GAAATTCCGAGTATAGAGGCAACGGATTTTGCTCAGCGTTTCGGTTTTTGGGATCGATCC
ACTTGTGATTTTCGCCTTCCGACAGAAGAGGATAGATATGATCAAGTACCTGTCGACGAT
GGTTTGCCCTTTCACACTATTGCCTTCTCAGAGGGTGGGGTTAGAGTGCCTCTTCTCCCG
CTATATTGTGCCTTCCTAAAACAAGTTGGATTTCTACTAACCCAGTGTGCC
>comp524_c0_seq1_1 [32 - 352] len=352 path=[400:0-268 6:269-351]
TTTGGTATTAGGTTAGACATATCTATGGTTAGTGCTCTTGTAAGCAAGTATGATGTAGAT
AGATGTTGTTTTAGGCTCAATAATAAAGATTTGTACTTTAGGTTGGTTGATGTAAATATC
ATTTTCGGCTTGCGGATTGATGGAAAGTCGGTGATGGGGAATCTTGTAGATGATTATGGG
GGCTTCATCAATACAACTTTCAAAGCTGATGCGTACCTAGCCGCTTGGGGTTCCAATATT
GAGGGGCAGCCCCTTGAGAAATCAAAGAAAGCCAAAATTAGGTTAGGATGGCTGCATAAT
AATTATGCCCACTTAAAAATA
>comp525_c0_seq1_8 [339 - 88] (REVERSE SENSE) len=341 path=[319:0-300 620:301-340]
TTCGGCTTCAGATCTCTTCGATCTGTTCTCACAAGTGGAGTTTCTCCGGATCTAATGAAG
TTTGCAGATCTCTTTTTCGAAATCAGTCTGACCTTCAGTCAGTTCGCTAATGACGAAAGG
GGTTGCGCCGCCAGCCCTTCCTCTTGTTCTCTCCTAGTCGAATACAGCCGACCGCTTCTC
CTGATAGTATGGTGCAGTTTTATTAATTTTTGCCGACAGTTTGAGATCAATGACCTAATG
GGTTTTCCCTGC
>comp528_c0_seq1_12 [297 - 1] (REVERSE SENSE) len=535 path=[1025:0-328 112:329-352 136:353-534]
TCCCTTGTTACTTATGCATGTTCCAATTCCAGAGCCTCGAGGCTCTCAAATCCGGCCCAA
GACTCATCATCCTCACGCTCTATCCGAGTCATCTCAAATGTAGGCGCCGTCTTTAGGAAC
CGAGAGGCTGAGCATCAAGTACACAATTCTTACCTGATAAAAGAGATGGCCTCATCAAGC
ACTATGGACGCAAAGAGAAAAGAGGCGAAACATAAGAAGAAGCTTGTCCAGACAACCGGA
CCTATGCACGAACGAGAGATCCCATTCAAAGTCGAAGGGGAAGAAGAGACACCACAA
>comp529_c1_seq1_3 [370 - 137] (REVERSE SENSE) len=372 path=[1126:0-371]
TCAACAAGGGGAAAGATAACAATTGTAGGGATTGAAGAAGTGCAAGAACCAGTTGTGACT
GAGGAAACAACTGATGAACCAGTTTATAAAAATCCAGAAAAAGTCAAGAAAGAAATGTTC
ACCATGCTCATGCAAAAGATCTATTTAGCTCCAAAGGTTAAGGTAGATGGTCAGAGAAAT
AAAATTTTCCATTCTTTATGTGTGATCAATCAGAAAGCATGTGATCTAATCATT
>comp529_c2_seq1_1 [85 - 201] len=202 path=[95:0-201]
GATCTTTCTTTAGTAAACCCTAAAAACTTCATCCTATTACCACATCTGAAAATACATCTA
TGGAAGACTATTTCTTCTCAAATCTCAAACAAAAAGAGGTTTGAAATCATAGAGAAA
>comp531_c0_seq2_8 [436 - 281] (REVERSE SENSE) len=692 path=[670:0-477 1148:478-691]
ATGTTAAAGAGCATAACCAACTCATATCTTTATACTCACTCCATTTTAGGATTGTGTGCA
TTCCTTTTCTTTCTGCTCGAGAGAACATTCCTCTCTAAAATTCCCTTTGTAGAACTTCTC
TATTTCACTCATTCACCCATTCATCTTGTAAGACCA
>comp532_c0_seq2_3 [563 - 447] (REVERSE SENSE) len=563 path=[1092:0-194 552:195-562]
CGGCCCTTAACCCACGTGTCGCCTCCTAACTATCTACCCAGAACCAGCGTAATCCTTAAA
CTAACCTACCCTTGCCCCTTTAGCTTACCCCTAACGTTCCCACTAATGACTATCACC
>comp533_c0_seq1_3 [1 - 273] len=275 path=[238:0-198 437:199-222 527:223-274]
GTCGAGCTCGCCGGATTCCTGCTGCTCGTCCGGCTGACGGATATCCTCGGCTCTCCTTGC
GTGGCCCATTCTCCGCTCATTGTGCGCTGCTGGAATCCCGACGCTGCTGGGCTTCGCTTG
GAGTTCGCCGACGCAGATGGAGCTGAAGCTCGCCGTCCTCCCGCCGCTACCGTTCTGGAA
TCACCACCGCCAGTTCTGAACTCCGAATCGCATTCCGGAAGTCACGTCGTGCTCCTATCT
GCAGCTGGACAATACTGTTTGTATCTCTTCCTT
>comp535_c0_seq1_2 [288 - 482] len=536 path=[1:0-408 410:409-432 434:433-444 446:445-535]
ATAAAATTGAATTTTTCAAGGATTTTAAAATCCCAATTGATTATACCACATAAGATCTTA
GCTAGATGCCAACTAAGCACATGTATCATGCTCCTCCTCCCAGAAAGAATTTGTCCTCGA
GTTTGGCTTGATTACTTCTTCCCAAAGTGTCTTATCAGCACTTCACAGCTCTTCTCCACT
AATCCATGCATCCTC
>comp539_c0_seq1_5 [308 - 3] (REVERSE SENSE) len=351 path=[688:0-120 77:121-350]
TTGGAATCTCTACAACCGTTTACCCACCAACATAATGTTCTTCACCACCACATTTCAAGA
CCCTCCAAATCCTTATGTTTATTTATAAGTTTCCAATTAATTTACTCAACGGTCACTATA
CCCAACCCTATCCCTTCCCAAAGGAAGTCTCTTATTGTTTTCTCAATCCTTTTTGCCACT
TCTTTAGTGATTTTAAAAAAGACAGATAATAGGTGGGAATATTTGACAAGACAGCCTGAA
TTAGAATCATTCTACCCCCTTTTGATACAAAAGCCTTCTTCCAGCCATCTATCTTTTATT
ATTTTT
>comp545_c0_seq1_1 [54 - 179] len=222 path=[1:0-135 486:136-172 176:173-221]
TTCTTTGTTTTGTTTTTTCCATTGTTTTTATCGTATTTGTTTCTAATTAAATATGCCTTC
CTTTTGGCTTACAAATACTTGTACAACATGTTAAAAAGAGAAATTGGTTTTATCGAGTCC
GTTGGA
>comp546_c0_seq1_7 [205 - 2] (REVERSE SENSE) len=283 path=[1:0-108 110:109-132 576:133-193 195:194-282]
GCCCCCTCTCTCCCTCGCTACCTCTTCACCGCCCGCTCGCCAGTGCTACAGCACCCTCCC
CTTATAACCCACGATGACCCCTTCCTATACACTATACATACGCCATACACCCTACCCGCC
AGCCCTCCTGCGCGCCTAACCTACCCAACCAGCACACCCAAACCTCTCCTCCCACTCGCG
AGATGCCCCCCACTCCCAAATCTC
>comp551_c0_seq1_10 [268 - 2] (REVERSE SENSE) len=466 path=[1055:0-227 612:228-465]
GATGCTTATTACCTGGGATTTCTGAGTGGAAGTTGGAGTTTCGCCACTTTCTTCCTTGAA
CTTGCCCATAATTTGGCTATTTTATGGGGAGATTCTTCATTTTGGGAAGCTTTGGATTGC
AGTTGGGTCTGGTGCGCCTATTTGGAGATTTTTTGCTCCCATGTGATTATGACAGTTCAC
CGTTGTAGTTTGATATCCTTTTCTTGTGGCCTCTGCTCATATTTGTACCTTGGAGCTTGT
CTACCTCGTCATGGATGTTGGATCGTG
>comp556_c0_seq1_3 [3 - 350] len=352 path=[292:0-148 441:149-172 841:173-351]
TCTGAACAGCAGGTATCTTTTTCTTGTTTGTTGGAAAATCAGAAAGTTTTGGTCACAATT
GTATATGCGGCTACTTCGATTTCGGGAAGAAAGGTGTTGTGGGAAGAATTGGTTAAGTTA
GCTCCACAAACTCCTTGGTTTTTAGCTGGAGATTTCAATGCTTTAGTTGGAAATCATGAA
AAAAGGGGAGGTAAAACAGTTTCTAAAAAATCTTGTGAGGATTTTGTGAATTGGTTTTCT
TCCTGTTCTCTTTTAATGGTTGAAGCAAAGAATGCTGAATTTACTTGGTCAAGGGGATCA
GGAAATGCAATGGTTGAGGAGAAATTAGATAGAGGTTTCTGCAACAGT
>comp557_c0_seq1_6 [343 - 161] (REVERSE SENSE) len=357 path=[335:0-289 625:290-356]
CTAAAGAATCTCCTCTCCACTCTCCTCTCGTTCTCGCACCTCATGGAGATGAGCCATGAT
CCATGCCAGGGTCTTTGTCTTCTGCAATTTCTAAATTGGAATGAGGAGATGACGAAGCTT
CAAGGGTTTTGTTCGGGCTTGGAGTTGTCGAAGGAGAGGCGTGCATGGTTTGATTTTGTC
AAT
>comp558_c0_seq1_2 [14 - 232] len=310 path=[1:0-145 477:146-309]
ACTACATTTTCCTCCCCAACCTCATCCACTATTGAGTCCAATAGTGTAAACAATTGTCCT
GCATTCTTATGGTTGGATGAAGTATTGAGTCTTCTAATAAAGACTGCCCCCCTTGGACTA
TTCACCAAAAAATTAGTGATAGAACGATTATTTGTCCATCCATCGGACATAATAGTGCAA
CTAGTTTTCTTCCATTTTCATTTTTGTAAACTGACATTA
>comp560_c0_seq1_3 [3 - 233] len=233 path=[287:0-89 104:90-232]
GAGGAGAGACAGACACAGCGCCGTCGACTTGAGATCGACCTGTGGCGAATACAGTCAGAC
GGACGTTTCGACAGGTCTCCAATCCGGGCAAGACCGCACTCTAAATACACATCACATCAA
GCTCAGACCTCCTGGGCATCAGGCACACAGGACACAAAACCCTCAGCGGCACAGACACAG
CAGGCCATCATGGTGGGCGTGGCGATGAACTTCTACGACGACCAAGGGCGC
>comp562_c0_seq1_1 [66 - 194] len=253 path=[231:0-15 247:16-252]
TATGTAATTCGACTGTTCAGTTTACATTTGTTTCATGAATCATTGCAGCTCAGCAAGAAG
ATACTATCATTCAGAGCAAGAAGAATAGGTTCATGTTTAGTAAGCCCAAAGAATAAAACT
CATACTATT
>comp564_c0_seq2_1 [1 - 165] len=335 path=[1:0-221 223:222-334]
GAACACAAACCTGACAAGGATGATGATTTGAAACCGTCCCAAATAGATCTCCCAAATCAA
TCTCGCAGATCAAAATTGATCAACCAGGGCCAGATGCACCGTATCTCTAGATTCGCGTCG
TACATTCATACACGAATTGATGATAGTGAAAGTTCCTTGAGGTTA
>comp567_c0_seq1_1 [3 - 173] len=473 path=[1:0-96 615:97-439 958:440-472]
TTGCCCCAGCTAAGAGTACCCCTTAATAAAATGATGAAAAGAAAAATTAAGCACGGGCAG
AAGAACATAATCGCAGTACCTCAGTCTCAATTTAACCTGTTAAAAGTTTATTTTGCTCGC
TTATTTATTTCGCCCCTCTATATTTTCAAGCATACAATATTTTCACACTGT
>comp568_c0_seq1_3 [114 - 1] (REVERSE SENSE) len=235 path=[1:0-175 177:176-199 201:200-234]
TATCTGAGCCTCTACAATATGGGTAATCAACATCAACCATACTACTATGCTAGTAATATA
AGTGTTGCTCGCCTCACTGACTGGTTAAATATATGCATGTATACAAGTCTCCAG
>comp570_c0_seq1_7 [261 - 55] (REVERSE SENSE) len=420 path=[398:0-83 482:84-419]
CTAAACAAGAGACCTATAGTCAAAGAAACAAGGTTTTCAAGTGTTTTTGCACTATTCAGA
GGTATGTTCTATGAAAAAAGGTTTTCAGGTGTCTTTAAAAAAAAAGCATCCCACTTGCTA
CAAAATCAGCTGGATATAGAAAGGAGCAGAAACAAAGGTAACAGAGGTTTGTGTAGTGTC
TTTGTCTATAGGCAAGTAATATCAAGA
>comp573_c0_seq1_3 [51 - 230] len=276 path=[818:0-181 50:182-205 74:206-275]
CCGGGTCAAGATACATTGCTTACCTTACGGGAAAAGAGTCAATTTGCCTTGATAGTCGCT
TGTTGGTTAGGGCACGAAGTAACCAAGGTGACACGATCAGGGGATGAAGGAACATGGACT
GTAATGGTGGTGAACATGATTTGGGGTGTGAATAATGGTGTTCAACACTGGTATAAAAGG
>comp574_c0_seq1_8 [390 - 73] (REVERSE SENSE) len=475 path=[453:0-113 567:114-153 607:154-474]
CACACGCACGCGTTTTACCCCCTCCCATACTGTTTCTTTTTTTTACACACGCCGCATCTA
ACACATCTGCACAACCTTTTTGGACGAACTGACCTCCTACCGACTTTGACTCACCGAGCA
TCACAGCCGTCAGCACTTGTTTTGTCTGCCGATTTTGCCTTCCACGCCGAACACCCTCTC
CGTTCGAAACCACCAGACCATCGCCTCCTCTCTTTGTGTTTCTCTGCCTCCTCTCCCCTC
TTCGTTGTGCCGCCTACTGCTCTACAATCTCCTTACGTCACTGGTGCAGACCGAACGCCG
CGCACCAACCAGAAATGC
>comp575_c0_seq1_1 [2 - 220] len=220 path=[154:0-74 330:75-219]
ATTGAACAGGGCTTTTGGCATATTGGAGAAAGATTGTTGATTTTACAGAAATGGAGACCA
GGAAGTAAAATTGTGGAGGAAAAAGTTGATGCGGTGCCAGTATGGGTAAAGTTCCATCAT
TTGCCATTTGAGTATTGGACCAACGAAGGGTTAAGTTATGTTGGTAGTGCTATGGGTAAA
CCATTGTATGCAGATCAGGCTACGGATACGAAAGAACGG
>comp577_c0_seq1_1 [2 - 247] len=275 path=[370:0-16 209:17-177 410:178-274]
CAGTGGGATCAAAGGAATTTTTTCCAAGATCCAAAAAAGCATAATAAAGCTAGACGTCAA
AAGATAGTAATACAACTAGATATGGCAGCACGTAATAGTGTTGCCATATACACTCTTGCG
GCGTCTGGCTTTATTATGCCTTTTTGGATCTTGAAAAAAAATGCTTTTAATGTCAACCCA
AGTGTTACCATATCTAGTTGTATTACTGTCTTGCGGTGTCTGGCTTTATTATGTTTTTTT
GGATTA
>comp578_c0_seq1_6 [201 - 16] (REVERSE SENSE) len=396 path=[111:0-17 129:18-41 385:42-395]
CTTAATTTTTTGAGATTAGTGATTCTTAATATGGTATCAAAGTTAGTTTTCAAAGGTCTT
GGATTCAAGCTTCACCTATCCGTATATCTGAAATTTGTTTTGTTTATCAATTTATCCATC
TCTCTATGTGCAAAAATAAGACCACACGTGAAGGGGAGCGTTAGCATGATATATATTGTT
GGTCCG
>comp579_c0_seq1_6 [325 - 50] (REVERSE SENSE) len=327 path=[448:0-204 23:205-326]
AGTGGTAGAGCAGAGAGGTTAAGCTATTGCCTCTACCAAAAGAAGGTTTTACTTCTACAT
CCCTCCGGGGCTTTCATGCTGTCAAATGGACAAGAAGAGTTTGAATCTGCTCTTCAGGAA
GCAAGGGAAGGAATTGTGCTTGTGGCTAAAGAAGAGTTGGCCGCGCCTACAGAAGCACTT
GAGGTATTGAAACCCCTATTGATTGAATATAATGATCTTGTTCCAGAAGAATTGCCTGCA
GGGTTACTACTAATGAGGGATGGTGCAACATCACAT
>comp583_c0_seq1_3 [215 - 3] (REVERSE SENSE) len=215 path=[287:0-143 56:144-214]
ATCTCTATCCTCCGTCGATCACCGGCCTCCAGTTCATCGACTTCTTCTCCATTGGCATCT
CGCTCAGCTTCGTCTCTATCCTCCGTCGATCACCTTCAGTTCATCGGCAACAAGGTCTCT
CGCTCGCATTCCATTGGCATCTCGATCAGCTTCTTTTCTATCCTCCCTCCATCACCTCCA
GTTCATCGACGACAAGGTCTCTCGCTCGCAATC
>comp584_c0_seq2_7 [238 - 32] (REVERSE SENSE) len=478 path=[456:0-409 866:410-477]
TCTCTTTTCATATCCTCTTTGCGACCATCAAGCATTAACCCAGTATTATCCTTTTCATCA
ATCTGGATCAGTGATTGCTTATCAGAATACTTCATGACCTTTCTAGTAGTCTCCTCATCT
CGCATCAGCCTTGTCATCAACTATCTTTCACTCATAGATGCCAACTACTGTGCCCACGAT
GAATTAATCTTATTGTGGCCTCATTGG
>comp586_c0_seq1_4 [153 - 1] (REVERSE SENSE) len=214 path=[445:0-102 71:103-126 95:127-213]
ATGGAGAGAGATGATAAGCATGCTAAATATCATATAATTAGAAGCAGAACTTTAAAGCAT
CTAATAAAACATGCATATCCATCTTGTGCTTCCTCCCGTAACAGAACAAATATCCATTTT
AGCCAATTTGGCATGATCCCACCTGAAGCAACA
>comp588_c0_seq2_2 [3 - 230] len=231 path=[544:0-140 336:141-230]
AAAGCCTTTCCAAGATGTAATTATAAGATAGTTCTAGTGTATCCCTTCAAAGACCATGGA
GCAAGGCAAAACCCAATAAACAACATCGCTCGAGCCAAAACCCTAGGTATACTTCACAAA
ATAAGGGGAAAACATTGGTACCATCACTATTATCGGAGAACGCCATTGACTACCTCATGT
CCTCCACCTTCGAAGACCATCACTCAAAACCTCCTCTTTGATGCCTCC
>comp589_c0_seq2_4 [303 - 127] (REVERSE SENSE) len=405 path=[377:0-312 690:313-336 936:337-404]
AATAAAGGTTTCTATCAATTTCAATGTCTAGGGCCAAGAGTTCATCACCAACTTAAGCAT
ATCATTCTAACCTCAATATCCATTCAATTCATGCAATTTCATGCAAATAAAAAAATTCTA
TTTATGTTGTATCTAAGCATAACTTATCAAATTGCTCCCAATTATATACTACTACAC
>comp591_c0_seq1_5 [534 - 205] (REVERSE SENSE) len=536 path=[920:0-282 89:283-535]
CATCAGTTGAATCAATATTTTGATGCACATTCTGATCCCCGACATCTGCAGACCCATCCA
TCTCAAGAGTTAGAGCGTTCTCTTCCATCACGGACCCCTTCATTGAAGTACTATCGTCCT
GAATGGGCATGCAATTCAACGTATTTTGGAAAGCCTCTCTCTTTCCTCGGTAGAAATCTT
CCCCTCCATGTTGGCATTCCCTATATTTTGCACATCTTGGCTCATAACATTATTTTGATG
AGCCCCTCCATGATCCGTATCATCAATAAATCCACCAACCTCAGGGATCTGAAGTTTCTC
TTCTATCACTGGACCAGAGTCCAACTTGTT
>comp593_c0_seq1_2 [3 - 344] len=344 path=[1103:0-163 132:164-187 156:188-343]
GATATTTACTTTTGGCATGATATTTGGTGTGGAAATGTTAACTTGGCTAGCTGTTGTGAT
GAGAATGCTAAGGCTGAGGCTAATCTGGTAGGTATTGATTATAATGCGAAGGTTAGTCAT
ATTATTTTGAATAGTAGATGGAATTGGCCCTTTATAACTTCTTCACAACTTTTGGATATT
AAGAAGAAAGTGGCTCTGACTCTTTTTTATCCTAAGGATGAATGTGTGTGGTCGCCTACC
CAAGGTGTTTTCACAGTGAAGTCTGCTTATACTCTCTTATTGCCTAGGGGTAGTAAAAAA
TGGTGGGCAGGTATGGTTTGGGATAAACATAGCAGCCCTAAA
>comp595_c0_seq1_3 [3 - 353] len=354 path=[1:0-16 18:17-25 498:26-353]
TGTGCGCGGCTGGCCTGGCTGTGTGCGGCTGGGTTGGCTATGCGCGGCTGGCCTGGTTGT
GTGCGGCTGGGCTGTCGGCTACTTGCGGTCGCTGTTCGCTGGCCTGCTGCGGCTGGCGGC
CTAGTTGCTGGTCGCTGGTTTGCGCAGATGAAGAGAATGGGAGAGGGGTTAGGGAAAAGA
AGGGGCGCGGGTAGAGATTTTGAAGGGGATGGGGTGCGGGCCGGGTTGAGCCTGGTTCGG
GTTGGGCCAGGCTGGGCTGTGGGTAGGTCTAGGTTTGTTAGGTTTAGGTTTTTTTTTTTT
TTAAATTTATTATATTTGGATTATGGCGAGTTCAGTGTTTTCAAAAGCGTT
>comp597_c0_seq2_3 [238 - 474] len=491 path=[469:0-306 776:307-490]
AACGGAGAAGGTGGTAGGGTGACAATGGGATCATCGTCGAGTTGCTGTGGTGGAGAGAAG
GTTGATGAAGGGGTGACAATGAGCGGTGGTGGCAACACATCTTGGAGGATATTTACGTAC
AAGGAATTGCATACGGCTACTAATGGTTTCAGCGAGGATAACAAGCTTGGAGAAGGAGGG
TTTGGAAGTGTTTATTGGGGAAAAACGAGTGATGGTCTTCAGGTAATCAGTTCAAAA
>comp599_c0_seq1_6 [176 - 48] (REVERSE SENSE) len=263 path=[394:0-144 154:145-262]
AACCAGAACCTAGTTGAACTCCTTCACCCGCGCAGCAACTTACACCTCCCCTCTCCTCTG
AGCCACCATCTACATCTCCTCTTTCGACGGATCAACCCAACCACCTCTATAACTATGCCT
TTCCATAAC
>comp601_c0_seq1_1 [3 - 146] len=262 path=[515:0-169 341:170-193 365:194-261]
CCATGTTATCTTCTTGGCAGTTTCCAATCAACATTTTCTCTTCTTAATACATCTAACTAC
CCTCTCGGCGATTACAACATAGGTGTGTGCCACTTCACCATCTTGATGCACTTTCTTGAT
TTGAAAGGGAAATATAATTTTCGG
>comp604_c0_seq1_4 [112 - 468] len=487 path=[1:0-233 235:234-292 294:293-486]
TCCATAAATGTACACCTGGACTACTCTTGGGCGTTGCTCATGCACACTCTATCAGAGTAT
TATTTACTTTCTCAAAATTTGAAGAATTATAACCTTCATTCTGCACTGGGATTATCATTT
AGCATGACAAGACGTCCACATCACAACATAACACTACCCCACTTGCAGCACACTGCCACC
TGGGATAAAGAAAAAGACTCGCAGGACACCAAACAAAGAAAAGATGTCGGCCAACTGCCA
ACGCATGAGCAACGCCGGAAACACCCCAAACAACGCAAGCTGTCGGCAAGCGAGGGCCAA
CACACGCCTATGAAAACGAACTCCCAACCGAACAAAGCCAAAGCTAAAAGCCTGAAC
>comp605_c0_seq1_6 [293 - 3] (REVERSE SENSE) len=420 path=[205:0-23 252:24-317 173:318-419]
CCCATTTTCTTTCATTGTCTGCAATCCATGTTACTCCAATCTTTCCCCGAAATGTGTTCA
TTTCTAATTCCATCCTTTCTAGGCTTACTGCAGATTCAACCAACATTCGCATTTCCGACA
CACTTTATGATATGTTATCCCCTAGCAACCCAACATTGGCCAGCCTATAAATCTTCCCTT
GGCTTGTTGGGATACACCTATACACAATATAGCTTTTCAAGAAAAAAAATACACTTCCAA
CATTCAATACAAACAATCTTGTGTTATTTTATGTTTGCAACCTCATCTCAA
>comp606_c0_seq1_15 [389 - 3] (REVERSE SENSE) len=601 path=[1474:0-247 221:248-271 245:272-600]
ACCATCCGTACTCCGTGCATGTCGTCTGGCTCTCGTCAGGCAAGGCACTGCATCACCATG
GTGGGCAACGTCACTCTAGCTATTGAGGCGCTCCATTCACTGGAACTCGGTGAAGTGGGG
CACGCTGACGCCATTGGTGGCAAAGGTGTTATGGTAGGGGTCTGCCAAGTGGTCGAACAG
GTTGTCGATGGGAGACTTGCCGGTGGCGTGATGCTGAGCGATGAAGCCCACAAAGGCAAT
CATGGCCAGCCGCCCATTCTTGATCTCCTTGATCTTGTACTGCTTGTACTGCTCTGCATC
ACCCCGGGAGAAGCCCAGGGGGTCAAACAGGCCACCTGGGTAGCCGTTCTCCTTGCCCTT
AAAGCCATCAGTGATGCCCAGGAAGGA
>comp608_c0_seq1_1 [44 - 178] len=241 path=[301:0-240]
ATCACACAAAATCCATCAATAATTCACATTAACTCATACATATTACATGCATCGCATAAT
TACATCAAAAATTTAAGAAAAATGAGGAGAAATAAGCTCTTGGCCGTCGGCTATGGGAGA
GAAGAGAATTCAGGA
>comp609_c0_seq2_2 [1 - 186] len=297 path=[586:0-140 258:141-296]
CCTCCACATGAGCTACCCAACCAGCCCAAATCGGATCTTTGCTGCAAGTACAAGCCGTAC
CAGTCCAAGGTGATGAACACTTTAAAAATCATGACGAGGCCACTGTGTTTGATGTGGAGT
TCAAAAAATAGAAGACTCCATCTAAATTTCACATCTCATTTACCATCTTCATGGGCACTG
AATCAG
>comp610_c0_seq1_4 [171 - 1] (REVERSE SENSE) len=210 path=[163:0-113 90:114-209]
TCATTGGACCTCATTAGATGGAGAAATTTTTTTAAATTTCATGACCGTTGCAAACCAACC
ACGCTGGCGAATAAGATTGGAGCGATGCCGAAAATTGTAGATCTGTGTTTTCTTACGGTT
GAGAGAGAGGAGGTCAGATCTTTTAATTCGTGTTTTTGCCAGTGTTTGGGG
>comp616_c0_seq1_7 [329 - 207] (REVERSE SENSE) len=391 path=[712:0-152 28:153-176 52:177-390]
GACATTGAAGCTGTCAATGCCAAAGCCAAGAAGAGGATAGATACTATAAGAAGGAAACAT
AATTTTGAAGAAGGGAACCTAGTGATGGTGTATTTGTCCGAAGGAAGGTTTCAAGCTGAT
ACA
>comp619_c0_seq1_10 [423 - 124] (REVERSE SENSE) len=638 path=[1:0-415 417:416-439 1594:440-637]
CATTTGAACGGCTGTAATTGGAGACGGTTCACAAGCCGAATATCACTTAACAGTCAAAAG
TGTGCCTCAATCAATGACACCAAGAGCTTGGCCAACGGTGATATCCTACATAAGAAATTG
GGGAATCGGCCGTTTCAGTTATCTCGGCTTCTCCTCTCATCCATCATGTCCAAAAACACA
AGTAAATTTTTAAGATCGATCAACCCAAGCCAACCATTCAGAAACAAGCAGTGCTCTCAT
GTGTCAACCCATTTGCTTCGATCAAAAAGTGAGGAGTCAAATTCAAGGGGTGAACCGTCA
>comp623_c0_seq1_4 [31 - 360] len=622 path=[1:0-341 343:342-621]
AAGCAAGTAACTCTTTTCGGACAATCCTTAGTCATATGCAGTGTAGTGCAAATGAAGCAT
GCCCCTTTTCTTGGGCTTATTTTGCTACTGTCCCTCATTTCCTTTAGAACCTTCTTTCTC
CTCAGCATTCATTGCCCGAATCACAGCTGTTGCCTCTGGAATCACACAAACTTTCTTTCT
GCAGCCACCAATGCAGATTGCAAGTATTTGACACCTTGCCTACGAATTTCTGCATGTGTC
CATCCCTGCAAGTCAGAAATGGAATTAAATAACCAATCTTCATCGGGTATGTTCTTGATC
TCCAGCATCAAAGAACTAAATTCTTTCACA
>comp624_c0_seq1_5 [286 - 110] (REVERSE SENSE) len=308 path=[1:0-187 189:188-307]
TGTCAATTTCACAATCAAAGAAAATATGAGATTGGTCAATTTGACTATCTCAAACTTCCA
AAAAATGCTACAGACAAGGTTGGCAAATTGGAATTTAGCCAAATAAGGTTATTCCAATAC
CACATACAACAAAGTGAGAATGGAGTCAGTCACTTGGGACAACTCCAAACTCATACT
>comp628_c0_seq2_11 [672 - 457] (REVERSE SENSE) len=677 path=[559:0-409 1140:410-513 977:514-676]
TATAAGTTATTTATATGCTGTGCTCATCTGGTAGTTAGTGGACAGAAATACATGAGTAAG
AAGTTTATTAGGATGTCACTGGAGCCTGGGAATGAGATTAAAAATTATATTATGAACATG
ATGAATCTGCTTATGAACAATCGAAATGTGCTTGAACATTCTTTTAGTGGAGTAACACAT
ATTTTTCGGTCAAATGTTGGTGTAAGTGTTTTGTTA
>comp634_c0_seq2_7 [411 - 22] (REVERSE SENSE) len=428 path=[1:0-263 990:264-427]
AATCCTAAGGTTCCGTCACAAGTTTTACTGCGATTCCATAGCCACCAGAACCAGGTATTT
TTTCCAATGCGATTCCATAGCCATGCAATACTTCACTGCAATTCACTCCCAGCAACTTTT
TCTCCTCTGCGACTCCTTCCGCTGGACGCCACTCAACAAACTGCCATTTTTTTCTCCACG
GGGGAACATATCCGGTTTATTCTAGCACCGCACCAGGGTTATCTTCGCCGGCAATTTTTT
TCCTCCACTGCGGCACAGATCCAGCTTATTCCAGCACCACACCAGGAACATCTTTGCAGG
CGCATCGTCCTCATCACCATTCGCAACCTCCAAATCAATTACAGTTCCAGAACACACGCT
CCAGACAGACCCAAATCAGCGGGTCACCTG
>comp636_c0_seq1_2 [245 - 81] (REVERSE SENSE) len=245 path=[154:0-117 272:118-141 663:142-244]
AAAAAATTAAAAAATTTAAAAAAAAAAATTTTAAAAAAACCTAAAAAAATAATAAATAAT
CTGTTTAACCCTTGCCCCTGCTGTTATGTTTATTTACCAAGCATACCATCCCATGCTTCG
ACTGACATCCCACTTAACCTCTCCAAATCTGACTCCATACTTGAT
>comp638_c0_seq1_3 [206 - 27] (REVERSE SENSE) len=206 path=[229:0-205]
CATGTTCTCAAATTAATTACTCTGGAATCCATAAAACCAGAATATGTGATATATGTTCCA
GACTCGAGTGTAAATAATTTCAAAACAAGGGCCAAGTTTAGTTATTTTGGTATGAGTGGG
GGTCAAGGTGTGATTTACCTTTTTAAAGCTACTTCATTTTCCTTAATAAAAAAAAAATAC
>comp644_c0_seq1_2 [206 - 87] (REVERSE SENSE) len=207 path=[185:0-94 280:95-119 305:120-206]
AAGTTCTATTGCTTATGTATGATAACCCAATTCCTCAATACAAAATATCTAATCAGTACA
GCAAGTAACACTGCACACCCTATCCTCTGTGCACAAGCTATAATCCCAATTACATATCAA
>comp645_c0_seq2_2 [64 - 222] len=224 path=[460:0-98 79:99-223]
ACCAAGGCATATGAACTCAAGGAGGAGGACGATGGGCATGCACCTAATGATCAGAGCAAC
CATATTTTAGGAAGTGAGAATCCCAGTAGAGCAAAGGTGTCAGACCATCCGATTAGTGCA
GATGTCATGTATGACTCGATTATGAAAGAACTAGCCAAA
>comp648_c0_seq1_2 [199 - 59] (REVERSE SENSE) len=272 path=[528:0-60 279:61-271]
ATATATATTATTTTCCATAGATGGAAGGGTGGATCTATGCAAACTCTAGATAGTGTTGAG
CTATGTTTACTAGACAGTGTTGAGCTGCATGCCAGTACATTCATATTTACTCATTTTAGA
TGCCAAAGTATTTGTATTTCT
>comp649_c0_seq1_5 [167 - 3] (REVERSE SENSE) len=221 path=[465:0-36 304:37-60 328:61-220]
CATAATCCAAAATATAAGAAAAGAAGAAGCATTTCAAGTAGGCAATTTGTGGAATTTATA
CCAATTATATGTCACGCCCCACCTGTCACTGTCCTGGGCATAACCCGCATTAGTAATAAT
ATTGTCTGCTTTAGCCCACTTCTTAGGAGGTCACCCATCCTAGGA
>comp652_c0_seq1_5 [216 - 1] (REVERSE SENSE) len=217 path=[195:0-55 251:56-79 557:80-88 284:89-216]
AAAAAGTTAATGCTATTAATGCAAAAAGAAGATTTCTTACTAAGAGATGGTGCTGGTCAA
ACTGCACTTCATCTCGCGGTTGGTTCACGTGATATCCTGCACGAGATTTTCGAAACATTG
ATGCAAAGGATGTCAAAAGAAGCTTTGGGCATACAAGATGCTTCGGGTCGCACTGCTCTT
CACATTAAACTTGAATCATTTATAACTGATCGCGTT
>comp654_c0_seq1_2 [271 - 101] (REVERSE SENSE) len=272 path=[1:0-148 514:149-271]
CTCTCCCCTATAGAACAGACGGATCCGCCTCTAGCAACTCCAGTCGGCGTCCAAGTAACA
CAAGGGGTACATAACCCTCGGGCAATTACTAACTCGAATCTTGCTCAACTAGACCCAGAC
CCGGCGAAGGTAGTTTATCAAATAACCCGTAACCCACGGATCAGGAGGTCC
>comp661_c0_seq1_2 [128 - 3] (REVERSE SENSE) len=204 path=[464:0-24 244:25-203]
GTGAGTTTAACTGATGCATTTCTTGGTTTTAACCCCCTTGGCTCCATATATTTATTGTCT
TTTGGCTTCTTTTGCTATTTTCTCACTACCACAATGGTTGTCTTAGGATTCATACTGGGG
CTGAGC
>comp662_c0_seq2_3 [143 - 292] len=507 path=[760:0-358 276:359-506]
TTATTTTTTTCCAATCTTTTCCCAACTTTTCATTCTAAGATGCTTCTTGGAAAATTGGTC
TTTTTCCTTGTACTTTTTCTTTATAATCTTACTCTATCATATGTCAGTATCAAAGTAAAT
ATAGGACATGAGACCCTTAAGTGGGATAGT
>comp664_c0_seq1_6 [236 - 93] (REVERSE SENSE) len=305 path=[307:0-165 38:166-189 62:190-304]
AGACGGGCACTAGACATAGTGGAAAAATTTCCAAAAGCACCAGGAGGGATGGAGTATGTG
CTCATTGCCATAGATTTTCATGTAAAATGGGTTGAAGCTCAGACCTTCAAATTAATCAAA
GTTTTCGATGTCAAGAAGTTTTTG
>comp665_c0_seq2_2 [2 - 205] len=290 path=[255:0-131 690:132-289]
CCAAGGAATATTTTTCAAGATACACAACTGCTGCAAATTTCTTTTCTTTTTTATAAGCAA
ACAGTCAACAAGGAAGATTCAAGATTTAATGTGTGGGATGTTTTCGTTTTCAGAGCTTCA
TTGTGGGCCAAACAGCTGAAGGAATTCAATGATTTTTCTGTTTCGGTTTTATGTAGAAGT
TGGGATAGCTTTTGTAATAATTGT
>comp667_c0_seq1_6 [1 - 837] len=838 path=[1308:0-716 2025:717-740 2641:741-837]
GAAGAAACGTCTCCAACAACTCACCGTACTCCGTCGGCTGCAAAACTGGATCTAAGCGGT
TCGTCGCCGGTGAAACAAGTGGTGCATCGTCTGGAGACCCACGAAGAAGAGGACAATGCG
TTGGACAGCCTCAAGTTCCGCACGAAGCGCGAGTTCTTCACGGAGAAGCAACGCAGCATC
TCTGTCAGTGCTGAACGGGAGAAGTATAACGCTCAGATGGCTCAACGTGCCAAGGAAGAG
GCAGAAGCCAAGGAGCGACCGAAGTCTCCTGTTAAACCTAAGAAGGGCTCCGTTATGTCA
AGTGTGCGCAACATGGCAAGTCGATTCGAGAAGAAGGCAGAGCAATCTCTAGACAACTTG
TCGTTCCGTACAGTGCGCAGCTTTTTCCCGACTGAAAAGAGCATCCACGTTGGCGCTGAG
AAGCAGAAGTACGAGGCTTTGGAGAAGGAAAAACAAGCCCAGAAGGAGACGGAGACTGCG
ACCGAGGCAGCATTCAGTACACCGACGAAGCCCACGCGCTCGGCTACGCTTACTAGCGCT
CACACTCCTGAGCCGGTTGCTCGTCGATACACCGTTACTGAAGAGAGTCCGGGCGGTGTA
CGAGGCATCGCGAGTCGGTTCGAAACCAAGCGCGCGAACTCAGTGGTCACCGCTCCCGTG
CGGACGATCGACTCGTTTATCGTATCTGACAGCGAGGCCAGCGTTCGTGTATCTGCTGAG
AAGGCCAAGTTCGAGAACAAGGCCAACACTTCCACTCCAATCAAGCGGACGATCGATTCG
TTTATCGTTTCTGACAGTGAAGCTAGTGTCCGTGTGTCTGCGGAGAAGGCCAAGTTC
>comp672_c0_seq1_2 [1 - 429] len=431 path=[174:0-103 370:104-430]
GCGGGTTCAAAGTTATCGTACGCTGGCAGATTGGTGTTGATTAAATCAGTGATCATGAGT
CTTCAAGTGTATTGGTGTTCTATGTTCATGCTACCTCAGTCTGTCTTGGACATCATTGAG
CAAAAAGCTAGAAGGTTTTTGTGGAGTGGAGATGATACGAAGTGCCGAGGAAAAGTTAAT
TGGGAAACGGTCTGTACCCCTATAAATGAAGGAGGGCTGGGTATTAAGGATTTATTTCTT
TGGAATGAAGCTTTCTTAGCTCGTTACATTTGGATTCTTCATTCTGAAGAGCATACTCTC
TGGTCTCGTTGGAGTAAAATAGAGTTGCTCAAAGGATCTTCATTTTGGATGGCTTCTCTT
CCTTCTTCTCCTTCTTGGTTCTGGAGGAAACTGTTTTATGTTAGAAATCAATTTAGATCT
TTACTCACG
>comp674_c0_seq1_2 [182 - 391] len=474 path=[452:0-311 764:312-396 849:397-473]
CTCAACCCAGGTGGTGATCTTATCCCTCTGAGTCATCTGGGACAGGTGCAGCCACAAAAG
GAAGCCAAGGACACCTCCTCCTTGAGCATTTACTCACCAATCATTGCTATAAATAGCTTA
CTGCCAGGCCAGAAACTCTTCATCTATTGGCCCCAAAAATGGTATCCATTTCCCCAAATA
CAATTCCCCATAACTCTTGTAAAATCCCAT
>comp675_c0_seq1_1 [2 - 148] len=240 path=[351:0-187 39:188-225 25:226-239]
CAGAATTATTTTTTTCAAGTTATGCTTTTGTTCTTATCAAGAGATGATGGCATAATGCCC
AATAAACGTGTTTTGGAATCAAGAGATGATGGGAATCATGGGGTGATTCAACTTGAGTTC
TTAAAGTTCAAAGAGACCTGGGTTCTT
>comp676_c0_seq1_1 [204 - 79] (REVERSE SENSE) len=205 path=[432:0-80 230:81-82 232:83-204]
AAGACTAGTTCCAAGCCCCCCAGCATGAGGTGCATCTTAGCTATACAGTGTCTTCTAATC
CTAATGTACATCTATTATAAGATTAGTTTTAAACCCCCCAGCACGAAGTGCTATCTAGCT
CAGTTT
>comp677_c0_seq1_1 [31 - 207] len=400 path=[397:0-399]
ACGAGGGCTGACAAAGTTTCCATCAATATTTTTATATTGAACTTACAAAATGACATCGTT
TTATTGTTCGAAAGGTTAAAATATCGTGTGTCCCATTTATTGTATCGCAAAAAGTACCTT
ACGATTCAATATATGTCGTCATATGTATCAAAACGCCTCACTATGATACGTATTGTA
>comp679_c0_seq1_1 [1 - 165] len=204 path=[153:0-203]
TTGGGATCATCCAAGCTGAATCCAGAAGTGAGCATGACTGTTTCAAATAGCAACAAAACT
AAATATTTCACTGACTTATCATTCTTATCAACATTAAAGCCCTTATTTTTGAGCTTTTCA
AGAAATGGAGAGTTCTCAACAGCCTTCTTGCTTTCTCCTGTGATC
>comp682_c0_seq1_2 [2 - 277] len=308 path=[286:0-232 519:233-307]
AGCTGCTCCCAGGTGGCCGAAAAGTGCAACACTGCACAAAATAAAGTAGGGCTCTGCCTA
GGATGTCAGGCACAAAATGGATGCCCTTTTAGAATGATTCAAGGGGGGTTATGGACTGAA
AATTGGAGAGGGATATTGAGGGAGTATGTTGGTAAGGAGAGGAGCTCAAATTGGTTCAGA
GAGAGCACTGGAGGAGACCAGTTTCAGAGGTTCTTCACTCCTCTGTTTCTGGTTGCTCGT
GGGTTATGTAGTCAAACACTCCACTTGTGGAGTGTA
>comp686_c0_seq2_4 [1 - 552] len=554 path=[532:0-332 865:333-500 1033:501-553]
GTATCTCGTGAGTGTCTGTCGTGGAGAGAAATGGGAAAGAAAATGAAGAGAACAAGATTT
TTGAGGAGGAAAGATACTGTCTGGATCAAGGCCAGCGAATTGAATACATTGTGTGATGCT
CCGGTTATGATAGTTCTTAAAAAAGAAGATGGTACGTTTGATACATGGACTCCACTCGAC
TCGGCCGCCACCTCTGTAAACTTGAAGAAGAGGGTGATGAAAAAAAGTTGCCAGAAAAAA
ACCTTCCAAAGTTCCCAACTTCAAAGTTGGCAACTTGAAGAGTTTGCAAACTACTTGCGA
ACTTGTCTTGAAGAGGAATCAACGGCAGTCCCAACTCCTCGTCCGGCCGCGACAAACAAT
GAGGCAGACACGGGTAGTTGTGAAATCATTGGCATTGGTGAGTCTCAAACTCAGCCCATG
ATTCAGGCTGAAGGAATATCTCAGCCTGACTATCAATTTTGGTCAGCAAATTTCCTAGCT
CCGACTGTGGGTTCGACGCCGGAAGGAATAACTCAGCCTGACTATCAGTTTTGGTCTGAG
CCGGCAGCAAAT
>comp689_c0_seq1_3 [9 - 287] len=289 path=[267:0-177 445:178-288]
AGAAAGACCATCTCACTTGACGCCATAATGACCAGGCCAGACATGAAAAGGGCGTATGTA
ATAAACATGCAAGAGAAACGAGCGCAAAGAAAGGGTATGCCAATCCATCCTAAGTACCTG
CTCCAAGACACCAACACCCTCCTGCAGAGTTGTCATACTCACACCAGCATGAGACATAAC
TCCAGGTTTGGGTCAACATTCCATCAACACTCAAAGAGCTACACTCTCACTTTCTCCTCG
ACACATAAGTTCTCATATAGAATCCAAACGTATTCTGAC
>comp690_c0_seq1_2 [46 - 183] len=322 path=[1:0-261 263:262-321]
AGTAAAATTACAAAGGATTGGAGATACCGTTTGGGTCAAAGACTGGCTAACGCTCAAAGG
AATCCCTTAAGTGTTGAGATGAGTCAACAACTTTCAATTCTCGGTGGAACCTATACGAGT
GTAAGGTTAGCCCAATAT
>comp691_c0_seq2_3 [343 - 89] (REVERSE SENSE) len=343 path=[321:0-211 533:212-342]
CTTCCATTCTTTGAAGTTAGTTTTTTGAAGAAAAAAAATCCTTTTGCTCTCAACTACAAA
TGTTTTGAGCTAATTAAAAAGCTGGTGTGGTATCTCTCCGTGGTTCAAAACCAAACATAC
CATCAAAAATCTAGCAAAAACTCAATTGTTAGTAAAGCCACCCCAGTAGAAATAAGGCCA
CCATCTTGTGTACTCCCCAGTCCAATATGTTTTGGGCCGTTGTTATCTGTTATCAATTCA
CCTACCCTTTCCATG
>comp692_c0_seq1_4 [71 - 280] len=340 path=[1:0-210 212:211-234 717:235-339]
CAGCCACATACACGTTTTCATCTACGTTTGTTGGTTGTCTCTCATAAACTTGCGTGCACT
CTCTTTCTTCTACAAAAGACCTTCCACTGCCTCCCTATTTCTTTAATAGATTCCCCTATG
GCGAAATGCTGGTATATTTCCTTCACAAATTCTCTATTCTCATCAGTGATTTTGGGATTC
AACAATAGTACCATGGGAATTTGTTATTTT
>comp693_c0_seq1_1 [11 - 139] len=225 path=[267:0-176 158:177-198 180:199-199 181:200-224]
AGGATTGAACATATTAAAAGGAAAACTAAGAGTTGTGAATGTTTAGGGGAATATGTTCTT
TGTAATGAGGATCTGTTCAAAAGCATTTGTGATCATATGTATTGTACTATATTCCCTCGG
AGATTTAAA
>comp699_c0_seq1_4 [207 - 1] (REVERSE SENSE) len=207 path=[191:0-91 4:92-115 28:116-167 80:168-183 423:184-206]
TTTTTCCCTCCATTGAACATTCTATATTTTCCTCTCAATCAGAATATGATTGTGCGATCA
GTTTACATCCTAGATTTCTCAATTTGGTGTAAATCTTTCAGACTTTCGTCTCACAGTCAC
TCTGTCTCAATCGGAACGGAACCATTCCATTTCTCCATTCGTGTCCTTGTTGTCTTTGTC
TCGACCGGAACCATAGCAACAAATCAT
>comp701_c0_seq1_6 [289 - 573] len=580 path=[558:0-312 871:313-336 895:337-579]
AGCAATCATATGACTAGAAATCGAGATGTTTTTGTCACTTTGGATGAATATTTTCAAAGT
AAAGTCAAAACAGATGATTGCAATAGACTACAAATCAAAGGTTGTGGAGGTATCCTTGCC
AAAACAAATAAAGGAGTTAAGCGTATCACAAATGTCTACTATGCCCCAGGTCTCAAACAC
AATCTTTTAAGTGTTGGACAACTTATTCAGAGGGGATATCATGTTCCAATTCAAAGGGAG
CAAATGGTGATCTCAGAGGCAAAAATGATCCTTTCCTTGCAAAGG
>comp702_c0_seq1_1 [48 - 191] len=311 path=[289:0-231 521:232-310]
AAGGAAAGAGCTCAAAGGATAAACTTTACAACTCAACCTAAATCTACACATAAGAGAAAA
CATATTCTCTTAGAAAATTACTGCTCCGATACAGGTTCCTCAAGCACGAGAACTATAGGT
CCCGAACTACTTATCACCAATATT
>comp703_c0_seq2_3 [101 - 316] len=538 path=[1:0-178 180:179-537]
AAACAAAAAAAAAAACACACTCCCACTCGGCTCTCACACGCTCCGTCTCTCTCGTCTCTC
TTTCTCTCGAAACTGAAACGACAAAACGAAAACCCTCCCACCCTGGCAGTAGACACAATT
ATTATTAATCACCGGAGAGGCTCCGGTCTCAGCGTCAACCACCACACATGCCTCTCCGGT
CTTAGCGTCAGCTACCGCACAGGTAAGCAAGAACTA
>comp704_c0_seq2_1 [1 - 246] len=247 path=[1:0-114 116:115-246]
GATGATACATTGATTTTCTCTGCTGAGAATATAAACAAATTTCAGAATCTGGTCACCATT
CTGAAAATTTTCCAAATTGTTTCTGGTTTAAAGGTAAATTTGAATAAATCTGAGTTGGTA
GCAATTAATGTGGATCAAAATGTTTGTGTGGATTTGGCTAATCGTATTGGATGTAAAAGT
TTGGAATTGCCAATCCAGCATTTGGGTGGAAACCCAAAATCATCGGTGTTTTGGAACCCT
GTTGGT
>comp716_c0_seq1_2 [2 - 199] len=223 path=[1:0-65 495:66-113 115:114-222]
GCTTGTGAGTGTGTTAAACTATTGATTTTTTGTGGGTCATTATGCTGTGTGGAAAAGGCA
GAAACGGTGGGTCATGGGATGAGAGGAAAAAACAAGCTGGCAGAAGGGGTGGCGCTGGTC
ATAATTGCTGTGGATCTGGTCGAAACTGTATTGGAACAATTAAGGGCTGAGACGAATGGG
AAAGGGTTATCGGGTTGT
>comp717_c0_seq1_4 [226 - 32] (REVERSE SENSE) len=227 path=[557:0-171 357:172-226]
TTCCACCGACATGGATCCCTGCACCAGATTCTCGTACTCATCTTGCATCTTCATTTTAGC
ATACTCAGGAACATATTTATTCTCAAAGACTGTACAAAACTCTTGCCAAGTCATAGCAGC
AATACGATCCCTACCAACCTCTCAAACATATGCATTCCACCACGTACGAGCTTTCCCCGT
CATAGGATAAGCAGC
>comp719_c0_seq1_1 [2 - 223] len=408 path=[1:0-194 196:195-218 823:219-407]
GAAGGCGGGCGCAATGGCATGTATATATGTGGAGTCAAGGGACCAAGGGCCAATACACAG
TGGAAACCACACCCACTTAAGAGCAGTGTAGTTAAAGGTGTGCTTGGGCATGCAGGCTTT
AGTGCCTTAGACCCCCCTAGGCGAGGCACTCTTTCCTGGACGCATCATAGGTGCATCACA
GGTGCATTAGATGCAAAAAAGGTGCGCCTAGAGGAGTTCTTT
>comp720_c0_seq1_1 [2 - 169] len=307 path=[147:0-227 91:228-306]
AAGGAATACCAGTCTTCCTCAATGATCAATGTCTCAATCATAAAATATAACAGAATATCA
GAGAAGGAACGATACATCTATCTCTATGATCAAGACCCCAAATATGCAATAGGTGATCAG
AGAGAAGAAAATGCATCTGTCTCGATGATCAAGATCATCAACCATAAC
>comp721_c0_seq1_3 [1 - 309] len=343 path=[1:0-144 146:145-168 531:169-342]
TCAACTTGTGTATTTATGCTCTTTCTTTGTTTACGTTGGATTATGCCACGTTTCAGAGGT
TTTGGATGTTGTTCTTGGTTAGATTACTACATTTTGTTTCTTCACAAAATGAAGAAGGTA
AAACTAAATGTTCATTCGGAGGAACTTATTGTACTTATCTTTGTGTTACATTTTGAAGAT
AAAAATCATTATGTGACCTCCAAAGGGATAAAGTTACGTTGGTATCTTTATATGCATGTT
GTCATCAACTTGTGTATTTATTCTATTTTTTGTCTACGTTGGATTATTCCATGTTTTAAC
GGTTTTGGA
>comp722_c0_seq2_8 [313 - 2] (REVERSE SENSE) len=456 path=[525:0-267 75:268-291 99:292-357 165:358-455]
TGCACTGAGGAGAATTTGGATCATCTTTTTCTTCATTGTCCATTTTGCTTCTGGAGTGTG
GTGTTTGGTTGGTTTGGTTTATGCCTCCACGAAGCGGAGGTTCTGCTTGTGATTGGCTTT
GGTAGTTGGGGAAGTATGAGGGCTACTGCTTTCTGGAATTTTGTTTTCATGGTGGGGATT
TGTATACTCTGGCTAGAGGGGAATGACATGATATTTGATGGTAGATCACATGAGTTGGAA
GAGATGCGGGAGAGATCTTGGCTTCGTTCTGGTCTTCCGTGGTCTATGAAGCATGGGTGC
GGATGCGGATGC
>comp733_c0_seq1_10 [260 - 18] (REVERSE SENSE) len=497 path=[1:0-151 153:152-175 1112:176-242 233:243-496]
CCAAAAGTTACTAAATCTTGTAATTGCCATAACTTCTTCACAACTGATCCAATGGAACAA
TCGAAGGCTTTTTGGAAATCCCTAAACATCCTCTTGCTAACCGCTGGAAGCCTTTTTGGT
AATTCCTCTTCTGCAGGTCTGAAACTTCAATGTGAAGTTAATGTTTTGCCCTTCTTGTCC
AAACTGAGAATTTGTATAAAACTGAATCTCAACCTCATTTGCCAAGCTTATCTCCCCAAC
ATC
>comp734_c0_seq1_3 [205 - 44] (REVERSE SENSE) len=205 path=[414:0-42 45:43-204]
AAGTCAGCTCCCCAAAACAGTTTCATCTTCTTCAGAAAAAGCCAAAAAATTTTGGTGCAA
GCTCCTCTGATCAAGAGCTTGCATAGACTACACCAGTGCACTCCCCATTTCACCTCCCAC
ACAACCTTAATCTACCTACCTCAAAGACCAATTTTACTTTTG
>comp737_c0_seq2_1 [57 - 146] len=238 path=[1:0-75 77:76-162 164:163-237]
GACTTTTATTCTAACAGAAATACCAAGACCCTAATGACTAGGATTTATCGAGGAAATCCT
AACAGACTAGAGTTTAACAACTTAAATGAC
>comp740_c0_seq1_2 [10 - 192] len=318 path=[628:0-120 333:121-317]
AAGTCATTTGCTTCTGCTGTATTTTACTCTGCAAAGGCTATTGTATTATTCATGAGATGT
GTGAAACTGGAACGATGCTATATTTTTGGGAAGACGCTTCAACGAGCATTCGGAACGTTT
CCTACTGTCTTGTGGATAGTATGTTATCTATATTCCTCCATGTGTCCTTGTGATGTGTTT
TTA
>comp741_c0_seq2_9 [362 - 66] (REVERSE SENSE) len=507 path=[365:0-313 945:314-506]
ACCATGAATGTTGTTCATCATGCTCTAGCCAATCCAGCTGCCACAGCATTGACTAGATGG
GAGAAGCTGATGAAGATCTTTCGAGATAGCAAGGTGGAGAAGTTACGCCATGCGGCTAAA
CCTTTTGATGCTGATCTATGGACCCGAGACCTAGAACGGGCATTCGAGGTGATAACATGT
TCAGAGGTGGAAAAGGTGAAGCTAAACCTATTGATAGCAGGGCGAAAAAGTTCAGCCATG
CGGTTAAACCTATTGATGTTGATCTACGGACCCGAGACCTGGAACGGGCGTTCGAGG
>comp747_c0_seq1_2 [1 - 201] len=340 path=[383:0-201 268:202-339]
CACCCCAGTATGATTACCTCTCTCTATCTCTTTCTATCTCAAGGAAGTGTTTCCAATTTC
CTTTCGTACAACCAGCCATGTATGGGTTCCATAGTATTACCTTTCTGGTTATTACTCGAG
CAAGTTACTTTACTTTCCTCTCTCTCTCTTGGGAGTTGGTGTATCATTTTGCCTCCAAAT
CTCTATTTTGATCGGACTAAA
>comp748_c0_seq1_8 [213 - 31] (REVERSE SENSE) len=451 path=[281:0-196 584:197-450]
AGTTCCATAAAGTTACCTTATAAATTGAACATGGTGATCCAATCATATTACACCACAAAA
AGGTCTTCAATTGTCCATACCAGAATCACCAAGAAGTCCTATGACATAATATTAAACTTT
CCAACCATATACACATCTTTGGATGTTCATGTAAGTGAAATCTTTGTGAGTCATGAGATG
GTT
>comp750_c0_seq1_2 [170 - 63] (REVERSE SENSE) len=231 path=[209:0-170 380:171-230]
CGCCTACCCGTGGCGCCCACGCAACCCGTGCGCTACCTTAACTTACCCAGCTGCTTCAGC
AGCTTCCTACACCTAAGTAGCTACCTTGACCCCACATGTCCACTAAAC
>comp751_c0_seq1_4 [142 - 2] (REVERSE SENSE) len=247 path=[202:0-118 426:119-208 388:209-246]
ACAATGAAAGACGAATATGAAGTTCTCCTGGCTGGTTTGAGTATTATTATGGGAATACAA
GTGAAACAAGTTCAGGTTTATAGTGAAGCAGGTTCAGGTTTACGACGGTTGGTAGTTAAT
CATGTGAAGGGAGAGTGTGCT
>comp752_c0_seq1_2 [218 - 93] (REVERSE SENSE) len=277 path=[190:0-160 351:161-184 449:185-276]
TTTTTAAGCAAATCATACTTGGAAAACTCTAAAAGTCCCCAAAGTCAGATCCAAATGGTA
ACTCCCACGGTCTTCACAACATTGCATAAGCTGAATCACTCATCACGGGGTAAGGTACGA
AATGTG
>comp757_c0_seq1_4 [134 - 3] (REVERSE SENSE) len=243 path=[428:0-188 89:189-242]
ACTCTTCCTCTATTTTTCAATCCTCCCGGGTACGTTCAAGATATGGGTTTTTATTTAGCT
CCATGGATATGGCCTGTGGATGCTATCTCTTCATGTATTTTTAATCACTCCAACTTGAAC
ATCAACAACACC
>comp758_c0_seq1_5 [418 - 723] len=723 path=[648:0-490 1139:491-514 1592:515-722]
CGTGGCTGGATTTTTAGACAGCGCCAAGTAAGTAGAAATGATGATTTGAAACCTAGTGGA
CTTAGATTTGTATTTGACAGATGGAAAGGTTATGAATTTCTAGCAAAATATTATGTTCAG
TTGTGGGATTGGTTAAATATTCATGGGGATCTGGTGTGTTCACTTATAATTGAAACTGGA
GGGTGTTTTACTCTTATTAAAGGATGTTCTATTAATCTGGAAATGGATGTTGGGGGCTCT
GCTAAGAGGAAATCTGTGAGTAATTTCCAAGATAGCAATAGCTATTTGGTCCCATCTATG
AATTTC
>comp761_c0_seq1_1 [228 - 100] (REVERSE SENSE) len=279 path=[257:0-166 424:167-278]
CAATCAAGAACCAAAAATTCAAATAAAAATTCTTATAGGTGCATACACCCATCCAGCATC
ACATATCAAAATTTAACCAAAATCATGAACATTTGGATAGAAAATAAAATCAAAGTTCAA
GAATTCAAT
>comp763_c0_seq1_2 [2 - 259] len=282 path=[335:0-159 236:160-281]
CTCCACCGTGCGAACCACGGTCCAGATCTGAAACTTTTTGTTCTTTTTCTCTCTCCTAAA
CTAGAAGGAAAGACAGGCTGCGAACATGACCTTATTCGATATGAATCGGACCACCACCGA
AGTGCTCGGAATTCTCCAGCAAACCATCTCCGGCCGGCAGTGACAAATTCCGATCACCTT
TGTTTTATGGCCTTTTTTTGTTTACCCCTTTTTCCTTCCAGATCTTCTTTCCTCTCTTCA
TACCGAAACCAAAAATCA
>comp768_c0_seq1_4 [14 - 328] len=426 path=[404:0-336 741:337-341 746:342-425]
AAAGCTGTGCGAATTGAAGAATGCGAAGCTTTCGGTGACGGTACGAGATCGAGGGAAGAC
GGGGAGACTTCAATGACTTCGCTCGCACAGAGATGCTTCAAGGACGGAGGTTGCGTTGCA
GATTCCTCATCAGGGTTTGAGGGCAGAGGTGTTTCGCGAAGACGTCGACGATTTCGGAGG
TCTCGAGGAGTTCGGGAGAATCTGGGGAGGCTGTTGGTCAGCGATCCTGGTCGAGCAGAG
GGAGGCCTGCATGCGTTGCTACTTCATTCGCAGCTGGGTTGGGGGCGTAGGTTTTTAGGA
GGGGCTGATGGTTAT
>comp769_c0_seq1_1 [168 - 1] (REVERSE SENSE) len=205 path=[286:0-152 439:153-176 626:177-204]
TCCGATAAGTTTCTTCTACTCAGGCCTCTTCTTTCTGATCTATCTTTTCTAAATATTCTT
TTCTATTCTCGTTATTCCCTTAAGTTCATTTTTTTGCATTTTTCTTTGTTTCTTCTTAGG
ATTCTAGTTTCTCTTCTTTTTTGTTTTCTTCACTACTTCCACAACACA
>comp772_c0_seq1_1 [45 - 287] len=287 path=[287:0-178 466:179-286]
AAATTAAAGAAAGTGTTCAATTCATTCAATCTGCCCAGACTGCGTAGAAGAAAAGGTGAT
TCAAGTATTGAAAGAGACATGACCAATTTCATTATCTTCAGAAAGAAGATGAGGAAGGAT
GCCAAGAAGTTGATTGCAACATTAAAGCAAATGGATCATAGATTTGGGCCCTCTCCACTT
TTGGATAATGATGACCACCTCTCAAGCCTGATCAGAGTACTTAGAGAAGTTAATGCCATG
AAC
>comp773_c0_seq1_5 [231 - 16] (REVERSE SENSE) len=325 path=[827:0-33 90:34-57 114:58-324]
AAAGAATTCTTTACACGAATTGAACTTCTGAGCCAACCCCTTCTCAAGCTACTTCAGCCT
CCGCATCTCAGGTTAGTAATCTTTCAGCCTTCTCTCTATCTAATATTCTCGCCTCTGTTA
TCCATGGCCTCCCTAGATAGGAACACCGAAGATTTCGACCGCACACGCTCGGTTTCTCAA
ATCACACCTAGTTCTCCTATCATGGAGTTGCATAGC
>comp779_c0_seq1_20 [1008 - 133] (REVERSE SENSE) len=1010 path=[988:0-356 1345:357-1009]
CGTGATGTGGAACATGGAGTGATGACAATTGATCAAGAGCAGTATGCAACGGAAATGTGT
CATCGGTTCGCGATGGAAGAGTGTCGGCCGGCGAAAACGCCGATGGATCAGGGTACCATT
CTTTACAAGGCTGCAGTAAACGACGAGCTGGCAGTTCACATGCCGTACAGGCAGGCTGTG
GGAGCCCTATTGTATTTGAGCCGAATCACAAGACCCGACATCTCCTACGCAGTGAACCAA
GTATCCGCTCACACCAGTAATCCTAGCGTCGTGCACTGGAACGCCGTCAAAAGAATTCTT
CGCTACGTCTCGACGACGCGTGCAACTGGGCTACGATTCAAGCGTGACTTGGCTGCGCCT
CCGCTACGGCTATACACAGACGCGGACTGGGCGAATAATGTCGAGAACAGGAAATCGGTG
TCTGGAGTGCTTCTTCAGGCTCGAAACTGCGCTGTCCATTGGGAATGCAAACGGCAACGT
CTCACTGCCAAGTCATCGACGGTCGCCGAATACATTGCCGCTGATTCTGGTCTAGAAGAC
TTGCGCTGGACGGTTCTTTTCGTGAAGGCAATAACCGGAGTTGCGCTCACGGAGGTACCA
ATGATGATCGACAACACATCAACGATTGCTCGCATCAAGAATCAGAAAGGATCCAATGCT
CAAAAGAGCGTCGATGTCAATTACCACTCGATCAAGGACGCGGCTCGTGGCAAAGAAGTT
GTTCTTCAATACTGCCCCACCTCAAGTATGCTAGTAGACGGATTTACGAAGGCCCTAGGG
CGGACTCGGTTTGAAGAGCACTTCACAGCGATCGGATTATTTCCCCTCACTCAGGACAAC
GCGTCGCGGGGAAGTGTCAGCAATCGCCCCGTGCCC
>comp782_c0_seq1_3 [52 - 249] len=250 path=[494:0-104 599:105-249]
CAGTGCCGGCTGGAGCAGAGGCGAACAGAGGACAAACAGGGCTCCCTGTTTGCTCCTGTT
TCGGGTTGCACCATCAACGGATGGTCACGGTTGCTATTTAAGGCACTAGGAGAAGCTTTG
GGGAGGGGTTTTTACAAGGCTTTCTATGGTTGCTCTGCCCGAAGACTTGAGCTCTTGCCC
TTGAGCTTTGGGTTGAGC
>comp786_c0_seq1_1 [210 - 76] (REVERSE SENSE) len=212 path=[314:0-82 10:83-211]
GGTTCTGGTATGAAAAACAGTATGAAAAACACTCAACAAGACTCATATACTCAAAATAGT
GTTAAACAGGAATTTGTTCTAGACGTGGGTGACCAAACGACTTGTATTAAAGCTAGACAA
CCAGCCACGGACATC
>comp793_c0_seq1_4 [134 - 3] (REVERSE SENSE) len=321 path=[443:0-201 308:202-225 332:226-320]
GTATTGGTTTATTTCACAAAGTTGGAGATTATTGTGTTTTGGCTTAATATACTAAAGGGA
GTCAAAATGAAGCAAGGAAGAATGAATTCAGAGCAAGAAAAAAGGATTTCCAAGCTTCAG
GATGAGTACGCA
>comp794_c0_seq2_2 [26 - 256] len=258 path=[1:0-94 96:95-257]
GTTCACCTCATCAAAAATCAGCCCCACCCTTTACTAAATGAAACTAGCCAGGGAATGATG
AACCCGAGTTATCTTCTCAAGGTTTTTCCCATTCCAAAAAGAAACTTAGGGTACCAAGGA
CTTTCGGCTCATCTTGGTCAGTCGACCTGCCTCCCACAACCGATAAGGACCGGTGACTCA
AGATGTCGGTCGAGGAGATCCGCTCCCTGTATTTCATGCCACCCACGGTCA
>comp797_c0_seq1_1 [2 - 196] len=313 path=[1:0-162 164:163-312]
GTTGAGAGCTCAACCCACGTGGTTCGGCTGCAACAGCCCCCTATTGGAACTTTGATCTCC
CAATATAGCCACCATTTTCTTGCACCACCACCTTGGAAAGTTGGTGCTCATCCTCCTCAT
CACCATGGTAAGCTTCTTTTAATTTTTCTCATCCTATTTCGGTTTCTTTTGGGTTTTTCC
CTCTTGGTAGACCCT
>comp798_c0_seq1_1 [56 - 199] len=395 path=[208:0-151 360:152-175 500:176-394]
TTAGAGGGATTTAGTGTTTTGCGTCAGGGGCGTTCTAGGGTAGGAATTGGGGCAGGGGCG
CTAGGTTATAAGCTGGGTAGGTTAGGACACTGTTGCGTCAGTAGGGTTAGGGTCTTAGGT
TACGTAGGATTAGCTGGGGCTGGG
>comp800_c0_seq1_2 [29 - 184] len=316 path=[298:0-23 322:24-315]
CATTTTGTCTACATTTGCACAATAAATTTGTTAAAACTCAGCAAAATATTATTGAAATGG
TACTCAAATGAAATAGGACGACGGGAGGAATACAATGGTAACAATTGGGTTCAGTTGCTG
AATTTGAGTTTCCTAATTTATTGGGTGGCTGAAAAA
>comp803_c0_seq1_11 [106 - 861] len=861 path=[1:0-708 1700:709-731 733:732-860]
CACTGCAACCTGACGGCGGTTGGTTTTTTGCCTCCATCCGTTAAGCCAGCGCCGTTCGCT
TCATTCCCGAATTGGCCCGCGTCTGCGCATACCGCGTCCGCTTCTCGCCCGCCCCCGTCC
GCTGTCGAGATGGCTTTGCTCTTCCGAGGCTCCCGCGCCAGCCGCGCGGCGCTCAAGAGC
GCGTCACGTCTGGCCAGCAGATTCGGCCACGAGCGATCCGCTGCTCGCTGCATGAGCACA
CAGGCGGCCCGTGCCACGCTTCTGTCCAGCGACCTGGCCACGGCCTCCACGAACGCCAAG
CCTCCGCCTGAGCTGCAACGTCTGCAGCTCAACGCGGCCATACTGACGCAGCTGCAGACC
CAGATCCAGAGCCTTGGAAACGCCCCAGGCAGCCAACGCGACGCGTTCTACGTCGTGGAC
ACGGCCGCCATCGAGGATCGCTTCAAGCTCTGGCACCAGTATCTGCCCGAGGTGCGGCCA
TACTACGCCGTGAAATGCAACCCGGATCCAGCCCTCATTGAAGGCTTGGCCCGCCTCGGA
GCAGGATTTGACTGCGCCAGCCAGACGGAGATCAGCTCTGTGCTTGGCAACGGCGTCCCT
GCCAGCGACATTATCTATGCCAATCCCTGCAAGCAAGGCTCCCAGATCGCCTATGCACAC
GCTAACGGTGTCGACATGATGACCTTCGACTCGCAGGATGAACTCACGAAGATCCACAGC
ATCAACCCCAGCGCGAAGCTCGTACTGCGACTCAGG
>comp804_c0_seq1_3 [250 - 411] len=945 path=[1:0-944]
TTGAAAATAAGCTTTGCTCTTAAAAGCCCATTGTCTTCAAGCAGTGTCTATCATGCCCCC
TTTTTCAAAATTTCTAGATTGTCACTATTAAGACCCTTTGTTCTAACCTTACCGACAAAA
GAAGAATCAAAAGTTTATATTTCCTTGAATTACCCATCACCC
>comp806_c0_seq1_2 [1 - 216] len=217 path=[1:0-99 309:100-216]
TTTTTATGCAGCACTTCCAAGCTCTCTAATCGTAAACTAGGGTCGTATTTGCCTCTACCA
GTACCTAGTAGATTTTGGGAGAGCATCTCCATGGATTTTATTGGAGGATTGTCAAATACC
AAGTTCGGGCATGATTGCTTATTTGTTGTGATGGATCGTTTCACCAAGATGGTGATTCTT
ATTCCTTGCACGAAGAAGCTCACGGGAGAGGGAGCC
>comp809_c0_seq1_2 [249 - 109] (REVERSE SENSE) len=250 path=[228:0-173 402:174-197 426:198-249]
TGCTATACTTGTGTCTCAGAAGTAGCTCGGTTAGCAAGTGTATACCCTACACGTAGGTGT
TATATACTCGTAAAATCGCTATTTGGTAAGTATGTGTCTCATTTCCCTCTTCCTCCGTCT
ATATTGTGCCATTTAGAGTAC
>comp811_c0_seq1_8 [415 - 104] (REVERSE SENSE) len=675 path=[676:0-470 1147:471-674]
AATACGGTAATCCCTGGACCAGAATCACTTGTGAGTGGGAATGCCAAATCCTGTCCCAAA
AATATTTCTGGCACTGAATTAATCAATCCCAATCAGGCTCTTAGAATCACATATTATAAT
TGGTTATTTGGATATCCTCACCCAAATATGAAACAAGTAAATCCCTGGACCAGAATCACT
ATTGGGCTAGAATGCCAAATTATCCTTTGTTTGATTCCAAGCCCCAGCAGTTCAAACAGA
GACTTGGGGTCACACAGTTTATTTATTTATTTTACACCTATTTTAATCTGTCATTCACAA
ACATTCCTTCTG
>comp821_c0_seq1_1 [66 - 161] len=243 path=[210:0-208 433:209-242]
AAAGTTTTTTTTAACAATTTACAAAACACTTTCAATGTCTCAAAAAATCTAAACTATAAA
GTATACATGGCAACATGGTACAAAAGCTTCAAATCA
>comp829_c0_seq1_1 [137 - 3] (REVERSE SENSE) len=225 path=[481:0-121 76:122-145 100:146-224]
AAACTCATTAGAATTTTCCCTTTTGAATTTCATGTAGAAATGAGTTCACAAAGCATAGTT
GAAGGACTCGTTGATGTGAAAATTTATAAACCAGGTTCTAATCAAACCTGGGAATTCGAT
TTATGCAGCTCCACT
>comp831_c0_seq1_2 [293 - 141] (REVERSE SENSE) len=293 path=[1:0-256 258:257-269 683:270-292]
TTCAATGCCTGCATTACAAGAGTAGCATGTTACAATAATTGTGCAACTCAAGTAATGCAA
TACATTTATATAATGAGTTACTCTTACAGTACATCCTCCCAAGTCACACATTACTTATCA
ACCTCCCCTCCATCACCTTACACCCCTTCTATA
>comp835_c0_seq1_3 [3 - 224] len=224 path=[312:0-156 111:157-223]
TTGCCAACCAATGAAGCAGTCTTCTTATGGAAAATTCTTTGTGCTGCAACTATATGGACC
ATTTGGACAGAAAGATGCTCCAGAATTTTCGAAGAAAAGCAAAGCTCTTGGCGAGAAATT
TTGGAGCTGGCAAATTTCAGAGCAGCTTTTTGGGCTCATCATCTAAATTCATTTAAAGAG
TATTCTGTGACAGCGATCTGTAATAATTGGCAGAGTATTTGT
>comp838_c0_seq1_9 [235 - 11] (REVERSE SENSE) len=393 path=[944:0-130 153:131-154 177:155-392]
AAAATAGACATATCAGGAGACAGTTGGGCTAGTAAGTTCCTTTGTCAAACTGGACCTGCA
CCTGAATTTGGAAGACAACAAACAGATCGGCCCAATTCCAGATTTGAGACTACAGACCAT
GACTGGAAGTCTGTAGATATTCTGCAGCAACAACTTTTTCCTCTTGCCTCTCCCCATCTT
ATCTCTATTTCTACATTCTCATCTTATCTCTTTTCCTATATGGAT
>comp841_c0_seq1_2 [250 - 14] (REVERSE SENSE) len=251 path=[1:0-123 125:124-250]
TTTGTTCTGGATGGAGTTTGCTCTGATTGGGTGCTTAAAAAATGGGTTTTTGGTGTTTGT
ATCTTAGGAAAAGTTGGTTATTCTGAATTCCGTCAAAGAACCATTTTTTTCTTGTCGATG
TCTCAATCACCTATTGTAGGGCTTGTACTTCCATTATTATCTTGGATATCTGAGGACTTT
GGACGTGCTTTATATCATTTGTTTTGCCATTCTTTGTTTATATTAGTTATGGGAATT
>comp843_c0_seq1_3 [1 - 210] len=212 path=[374:0-52 185:53-211]
TCTCTTATGCACGACGACCTCCCACGTACGGATAACGACGACCTCCACCGCGAAAAACCC
ACCAATCACAAGGTATTTGGAGAAGACGTCGTTGTTCTCGTCGGAGATGTGCTTCTTTCT
TTTGCTTTTAAGCACATAGCAGTCTCGGTAACAGGTGTATCGCCGACAAGAATCGTCCGG
GCAAATGGGGAATTCGCTGACTTTGCACAC
>comp846_c0_seq1_3 [267 - 100] (REVERSE SENSE) len=337 path=[503:0-271 115:272-295 139:296-336]
GGACCAGCTACTGCATCATCCTACGATCCATTAGTAGTGAATAGTGGTCAGCTACTCACC
CATATATCTAATAATTATGAAACACTAAGGACTAAACACCCTATACAGGTGAAAAGCATC
CTAACAATCTATAGACATATATCTGATAAAGGGATCAGAGTGACCCAA
>comp851_c0_seq2_6 [207 - 1] (REVERSE SENSE) len=358 path=[347:0-159 507:160-183 976:184-264 623:265-357]
CCTAAAACCCGTCCCCATTACCGCAAATCCCTAATTAAACTACCCAGTCAACCCCCCATA
TTGTCCCATTTCCAATCTATTCCCAAGACCCCACGTCCCATCAAACCCCACTACAAGCTA
CAACGAAAAGCCAACCTACCCTCTTCCACACGCAACCCCAATGCCCTTATCCTTTTGACT
AACCTAAAATACCATCTACGTCCCACG
>comp852_c0_seq1_11 [672 - 160] (REVERSE SENSE) len=713 path=[527:0-506 1238:507-712]
ATGATCATCGCCAGGCAACCCATGGAGAAGCCAGAGAGCCAGGCTACTCCAGCTGCTTCT
AAACCTTTAACAACATTTGTGCATGTCGACACATATACTTTCCGTGAGGTTGTCCAGCGC
TTGACAGGCCCATCAGACACTGAACCACCACCAGCACTTAATGAAGCAGCCGCAGGCGGC
AAGGTTAATAATAATGTAGGTGTGAGGAAGCCGAGTTTCAAACTCCATGAAAGGAGGCAG
TACGTAAAGCCCAAGCTCGAGATTGTCAAACCACAGTCTGGTTTCTTGCAATATAAATCT
CTTGGTTTTCAGTCGCCTACTACAACTTTCTCAAAGCTGTCTATACTTGAACAAGAAAAC
AAAGGGGAAACAACGTCACTGATTAATGAAGAAGAAGAAAAAGCCATCAACGAGAGGCGG
TTTTATTTGCGTCCCTCGCCCCGGTCTAGAACAGGATACACTGAACCGGAGTTGCTGACC
TTGTTCCCTTTAACCTCTCCCAAAACAAAGGAG
>comp854_c0_seq1_4 [224 - 42] (REVERSE SENSE) len=226 path=[1:0-123 125:124-147 552:148-225]
AGAACTCCAAAAACTATGCAAGAGCTAAACTCCAAGTCTCAAGCAACTATCTCAAACTGC
TGCTCCTCTTGGTGTGGGATCTGGATCCTACACAATGCGAGGGTCAACTGCAGACCCAAA
GGTATCAGGTCCACACCCAAGATACGTAAAAATAAATTGGGTCAACATATAATTATGCTA
GTA
>comp859_c0_seq1_3 [241 - 38] (REVERSE SENSE) len=241 path=[242:0-71 314:72-124 367:125-178 421:179-240]
TCAAAGGCAAGGACCCAGTACGAGCAACATGTCTTAGGGATGAGATCAAGCAAAGATGTT
AAGTGTCAGGGTGGGTGTGGGGTTAAGCTTATAACCCCATACCCACCCAGACACTTGACA
TATTCTGGGCTAGAGGCAGGGATCAAAGAGATCAAACCGAGCTCGGTACCCAAAGGCAAG
GACCCAGTACGCGCAACATGTCTT
>comp860_c0_seq1_4 [14 - 586] len=661 path=[639:0-224 864:225-272 912:273-660]
TTTCGGAAGCTCTCCCTTCTCTCTAGAATCTTAACAATGGGGACAAATTTGAACACCCAA
GTGTTGGATCCTTCTTTTCTTATTGATATTAGGAAGCTGGATGGGCCTGAATTTCGGGAT
GGAACTGCGGTGGTACATATCTCTGAGAAGTATTATCAGACAGAATCGAGCAAATACCAA
TCAGCTTTGCTTGGGCGTCTCTCTTTTCTGCCCAAATCAGAAAGATTATCCACGGAGGAG
TTGAAGGCAAAATTAGCTGTTGTCTGGGCTATTGAGACTGAATGGCACCTGATATTCTTG
GGAAAAAGCTATTACGCAGTAGTTTTTTCAGCTGAAATTACCCGTCAGAAAATCTGGGCT
CAAAGGAGTTGGAGCTTAAAATCGGGTGTTTTTAGGGTTTCTGATTGGGAGCCGAATTTT
AACCCATATACGCGAACTCCGGTGAAGGTTCAAGTATGGATACGATTATTCATTGGAGTG
GAATATTGGCATCCACGAACTTTAATAGAAATTGCCAAAGCAGTGGGTGAGCCAATACGT
ATTGATCGGGCTACGTTAGACAAGTCGAACAGT
>comp861_c0_seq1_11 [253 - 44] (REVERSE SENSE) len=478 path=[866:0-198 411:199-477]
TCTAGTTCACCCTCAGTCCGGTTCTCTCCCTGCGCTCAAGAAGCTCCTTCGTCTCTCTCT
TTCGGCGTCCATGGAGGGATGGTGGTAGTGTTGTGCTTTGATAACAGCGGTGAGGATCCC
CTTTCTTTCCGATCACTGTTTCATGCCATAAAACTCGCAATGGAGGAAATCATACTCGAA
GAACGCAAATTAGGCCCTCCCACGTATCGA
>comp862_c0_seq1_9 [507 - 1] (REVERSE SENSE) len=763 path=[741:0-124 1504:125-154 896:155-762]
CGGAAGGATTCTCTATCTAATTTCTGTGTTTTCCTTGCAGAAAAGCAGAGTATTCACAAC
CTGAGATTGTTCTTCATCAAGTTGATATCAGAGCCACTCTTCAAAATCGAATCAACCATG
TCTGAAATTACTTTTCAGAAGGCCCAAGAGGAGATCACTGAATTAAATGAACAAGTTGCT
GAATTGTTTAAATCCAATGATGATAAAGATGTTCAAATTGCTGCTTTAGCAATTGATGTA
AACAGATTGTGGATACCCCTAGAAGATAAGAAAAGACAGTTTGATGAGAGTTTAATTGGG
TCTGGTCAAAAAATTGGAGCTTCAGGAAGAAGAGGGGAATTTCTGGAAGGGTGTGGAGAA
GTGTTTTTAAATAGCTCTGTCGCTTGTGCTATGGCTCTCCCCATAGCTGAGCCATGCAAA
AAGTTATTGCTTGATATTCCTTATGCTAAAGAGCTATGTTATGTTATAGCTTATACCACG
CTATTTTTTAGTAAAACGCCATGGCTT
>comp863_c0_seq1_5 [237 - 58] (REVERSE SENSE) len=238 path=[412:0-161 146:162-185 170:186-237]
CCGGAGCATATAGAGAATATGATCTGCTATCTAGTAGTCTCCCGAATAGCCGTGAGTTCA
GTACTCTTGGTCGAACAGGAGAATATAGAAATGCCAGTTTACTATGCGAGTCGAATGTTA
AATGACGTAAAAGCCAGGTATAGTGTAACTAAGAAGCTGTTCTTGGCGCTGGTCAATGCC
>comp864_c0_seq2_7 [195 - 31] (REVERSE SENSE) len=327 path=[1:0-107 434:108-326]
AGAGCCACCGATGAAATAAACCTTAAAGAATATTTTATTGGAAATAAATTAATCTACAAC
GTAGATATTCAAAGTAAATTATACTCACATCAAAAGATCGAATATATGGAGAAGAAAAAA
GGGGAAAACCGAGAGCAAACATCAGACACGCACGAAGACCTGATA
>comp865_c0_seq2_2 [2 - 310] len=584 path=[99:0-23 123:24-583]
AGGAGTGCTTGTTGTTTTTACCTGAGATATTACTCTTTTGCTGCAAAAGAGTTGATGCGC
ATCAATGACACAACAAAGTCTCTGGTAGCAAACGATCTTGCTGAGTCTGTAGTAGGAGCC
ATGACAATAAGAACTTTCGAGGAGGAAAATCGTTGCTTTAAAAAATCTCTTGACCTCATT
GACACAAATGCTAATCCTTTCTTCCAAAATTTTGCAGCAAATGAGTGGTTGATCCAAAGG
TTGGAAGCACTTGGTGCAACTGTTCTCTCTTTGTCAGTTCCTCCTGGAACTTTTGGCTCT
GGATTCATA
>comp869_c0_seq1_5 [160 - 2] (REVERSE SENSE) len=264 path=[1:0-38 40:39-263]
ATCGGTGCCACTTCCTCTTTCCAAATCCTAAACCTTTCCCAATTAACTAATCAACGATCA
ACTCACTTGAAATATACTCTGTTGGTTTTTCTCACGCCTCACCAAATCTTGGACAGCATC
AACCTCTATCTTCATCGTAACTTGAGATTTATAGGGTTT
>comp870_c0_seq1_1 [40 - 222] len=224 path=[611:0-223]
TTGCATAATCAAACCACAAATAAAACATTTCCTATCACTACTATCAGGAAGGATGTAGAG
ATGTTATCATGGATTGAGGAGAAGAGAAAGATAACCCCTAGTGATTGGAGTGTTGGAAAT
TATGGTGGTATTCGATTTCATGGTAGGCTTGTTGTTCCAAAGGATTGGAAACTTCACGAG
GAA
>comp870_c1_seq1_2 [168 - 1] (REVERSE SENSE) len=202 path=[839:0-113 32:114-137 56:138-201]
ACTGCCTGGTCTCTAGTGTTGAGCTTTCACCATCAGACAAGTCTCACAATGGGACATAAA
ATAGGTTACCTCCTACTTTATATTATGCTACCAAAAACTATGTCTCAGGTCTATGTACAT
CATACTACTACCGGGATGAATAGAGTAGTGAGAATGATGAGCCTCACG
>comp872_c0_seq1_1 [20 - 157] len=289 path=[1:0-82 84:83-288]
TTTCTATTTCAATTTTTTACTATCTTCTTCTCTTCTCCTTGTTTTAATTATTTTGACATA
AATTTCAGAACCTTTTGGTCCAGATTTCCCTCAAGATACTTTCCAATTAAAATCCTAACT
AAACTAGATAGCCTTTCA
>comp875_c0_seq1_16 [1055 - 1330] len=1338 path=[1:0-211 213:212-1337]
CGAGCCGACCTACTGACAGAGGCCTTGTGGCAGAGTCGTTCGGTCTTGACCACAGGCTTG
AAGGTGCAGACCCGTCAGAGTAGTTTTTGCAGGTCCACGACCGACGTCCCTACACCTTCT
TGGAGCTTCATCACCGAAGGCTTGCTTGCTACTTGTTCAAGGCATTTGATCAACCAATCA
AGAGAAAATCAAGAGCAACACAGTATTTCCAATTGCAGTACCTATTCCTTTTGGGTTACT
GGGTTGATAATTAAAAGGCACGCTAATCATTATATA
>comp878_c0_seq1_14 [2 - 1849] len=1850 path=[1828:0-1849]
GAAGCTCTGGAAGTCCTGATTGAGGTGGCCGAGCCCCACGCGGCCTTCTTTAAGCCATGC
TTACGCGAGTTCGTGGACACTATGGTGCAAATCGCCGACGCTCCACGTGATGAGAGCGAC
GACAATGCCATGCCCGATGGCTGCCGCCAATTGGCCATGGAGTTTCTAGTGTCTTTGGCT
GAGCAGGCCCCGTCAAGGTGTCGTCGGCTGCCCAAGAACATGTTCGTGGAGACAGTGTAC
CCGGTGGCCTTCAAGATGATGCTGGAATTGCAGGACATTGACACGTGGGACGTGGCTAAT
TGCGAGGACGAGCAATCTGCCGGTGGTCAAGGTATTGACCAGGAGATCTCCAACTTTGAC
GTGGGATCCGAGGCCCTGGAGCGGTTAGTCGGCGCACTGGGGGCTAAGCGCTCGCTGCCT
ACATGCTTCGCCCTTATTCAGGAATATGCGGCCCGTTCGGACAATTGGGTGAGTCGTCAC
GCGGCCTTGGTGGGTCTGTGCCAGATTTTGGACGTACTCGACGACGAGAACTTGGACGCC
ATTGTGCGCCACTTGCTGACTCAGGCCAACGATCCCCATCCTCGTGTATGCTGTACGGCC
GTCGATGTCATCGGCCAGCTGTCCGTCGACCAGGCTCCGCAGTTCCAAGAGGCCTACCAC
CAACAAGCTCTCACTGTGTTGGCCCACTACCTTGAAGACTTTAACAAACCACGTCTCCAG
GCTCACGCTGCTACCGCTCTGCGTCAATTTATCGACATGTGCCCGCCTGAGCTGCTCACT
CCGTACTTGGAGAAGATGTTACATCAACTTTTCGCGCTGCTCCAACACGGCCAATCTCTG
ACTTCAACAACAGGCCAAACACACACACAAGCGTTTATCGCTGCACGAGTTGTCCAAGAA
CAAGCTATCACTGCTATCTCGTCAGTGGCCACAGTGGCCGGCGCGTCTTTCACGAACTAT
TACGCTGCAGTGATGCCCCCGTTGCAGCAGATTCTCATGAATTGTCTTCAAGAGAGTATG
CAGGCTGCGGCCGCATCGCCGGCCGTGCTCAAGCCGCAGTCTAACGCTCCCAGTTCATTC
ACTCTTGGTGGAATTACACTCGAGTGTCTGAGTCTCATCGGCCAGGCTGTTGGCAAGGAG
GTGTTCTCACGTGACGCTCCTGCCATCCTCAAGGTGATGGCCGAGATGCAGGCCACGCCG
TCGATTGTCGGCAACGAGTTGATCCGCACGTATCTACTGCAAGCCTGGGCCCGCTGCTGC
ACGTGTCTTGGCCATGATTTCGCGCCGTACTTGCCGCTTGTGATGCCTACACTTCTCGAG
GCGGCCACACAACAGGCCGAGTTCGAAGTGGACCCTACGACGCTGTCCAGTGACGACGAC
GACGACGAAAGCGGCGGATCTACGGACAGCGAAGACATCCAACTAGCTCAAGTTAACGAC
AAATGTTTGAGTATTCGCACATCTATTCTAGAAGAGAAGGCCACGGCCTGTCAGCTGCTG
GCCGGGATGGCAACAGACCTGGAAGACGCCTTCTTCCCTTACGCCGAACAAGTGACTCAG
GTGCTGGCCCCTTTGTTAACCGAGTCAGTACACTCGGACATCCGCGCCTCGGCCATCCGA
GCGATGCCTGCACTCGTCAAGTGCGTGGCCATCTCCACTGCCGCCCCGGCCAAGGAGCAC
AGCGAAGTGGCCATCAAGCAGATGGTGGACTTCGCTCTTGGCCGACTAGTTAACGCACTA
ACGTCGGAGCCCGAAGTGGATCTGGTTGTAAGTATCATGCAGAGTATGATCCGCTGTCTG
ACTGACGCACGAGCGCTGCACCCGACGCTGGAACTTAACGAAGCGCAG
>comp879_c0_seq1_6 [172 - 2] (REVERSE SENSE) len=312 path=[290:0-165 456:166-311]
ACCCTGTCACGACTAGTCTTCAAGTGCACAAGAAAAATGCAACGTCCTCAACAATATCAA
GACTTTGTTCAGAAGGAGACTTTGCCCCACCTTAACGATCGAGGAGTCTACTGTGATAAG
TTCAACTTCAGCTATGACCTCGTTGAGGAGATGCAATACCTTTATGTCCGT
>comp882_c0_seq1_3 [73 - 351] len=469 path=[775:0-216 34:217-240 58:241-468]
GAAAACCCAACAGGGCTGGGGGCAGCGTCGCAGCAGCAAGAGAAAGAGAGGAAGGGAGAG
AGAAAAAAATTCGGCTCTCAATCCCGATCACAGGCGGCACAAGAGAGGGAGAAGAGCGCT
AGGCTCTCGGTCGTTCGTGAGCGGAGGAGAGAGGGAGACGAGAGAGCTTTCTCTCTCTTT
CAATTTTTTTTTCTTCAACTGATGACAAACACGCATGAGGGGGTTAGTGTGGGTGATGAG
TCAACACGCAGGTGTTGCGTGTGGGTGCTGCCACGTGGC
>comp883_c0_seq1_3 [1 - 210] len=229 path=[1:0-123 125:124-151 153:152-228]
GTTAACTTGTACTGTGCGACTGACCCACCCAAAAACAAAAACCCGATTTACTTACCCACC
CAAGAACCCATATTACTAAAACCTAATAACCCGTTCTATTTTTCATCCCTCACGGCCAGC
CTCACTTTCTCAAATCTCAACCCATCCAGCCGTCCTCTCTCATTCTCTCAACAGATAAAA
CGAGTCCCCAGACCCAGGCGAATAAGTGAA
>comp884_c0_seq1_2 [42 - 242] len=325 path=[303:0-324]
ACACCCAGTCAGGTCGGGTCCTTAGAGGTAAAGCCCATTTTCATTTGTTGTATCCCCGTC
GTACTTTATTTCCTATTCCTCCCAGAATCTTCGGGTGTGTCGCCTATATTCCCAATTGTT
GTCGGATGTAGATTTATTGGGTATTATCCCGATAAATCATTCGTTTGTTATTTGGTTAAT
TATTTGTGTTTTTATTATTAT
>comp886_c0_seq1_2 [56 - 178] len=220 path=[221:0-60 282:61-64 286:65-88 310:89-170 392:171-219]
AAGGGTCCAATCTCTAATGTCAGACCATTTGATTCCTTCAAACTTCAACAACCTGCACAA
TCTGAACTCTTAACAAAGTTCTCTACAAAAGTAACCATACAAATTCTTAGCTGCAGCAAA
ACT
>comp888_c0_seq1_9 [471 - 271] (REVERSE SENSE) len=481 path=[1:0-262 264:263-480]
TCGCCATGTCTCAGGTACTCCTCTTCAGATCTTCTTTCCAAGCATTTTTTCTTCTCCTTT
TTTCTTTCTGGTATATATGGATGGCCTCTGTTTTTTGTATGCGCGATCAAAAAGAGTCCT
TTGGCAATTGATTGGATTTGCATGTTCATCCTAATAAAGGCGGTGTTTCTGCGAACCAAT
TTTACCTATTTATTTTTTCTT
>comp889_c0_seq2_9 [385 - 17] (REVERSE SENSE) len=479 path=[796:0-306 316:307-478]
TCGACTCTGTTTCTGGCAGTTTGTAACTGGAGTCTTGCTCCAGCTCTGGCAACAGAGGTC
TCTTGCACTAGTGGCATTTATCTCCTGGAGGTTCCCCGCACCTGCTCCGGCCAGCCTCTG
TCCCTGGTTCATCTTTTGGTAAGCACCCCGATCTTCCCCTCCTATTTTTCTTTATACCTT
CCCATGCCTTACTGCTTGAACCAAAACCTCTATTTCCTCCTTCAATTTCTACCCAAAATG
AACCCCTACACCACCTATTATTGTTTTTACAGCCTAGTATGCATGAGTTCATGCATATTC
TTTTTAGTCCATAATTCTTCATTCTCAAAACATAAAGAATGGTATAGGCATACATGTTTG
CACTATAAT
>comp891_c0_seq1_3 [130 - 2] (REVERSE SENSE) len=205 path=[1:0-164 166:165-204]
GAGACCCGTAAGAGACATCTCGGTTTATCTCCCTTGGAGGTCCTCAGGCACAGGAGAATG
ACCGATGAGTTGAATCATAAAACACTCTCGGGCAGTAACTTGGTTACCTATGATTTCCAT
AATCCCTTC
>comp895_c0_seq1_5 [201 - 31] (REVERSE SENSE) len=203 path=[281:0-44 146:45-202]
TCAAACCCTAATCCACTTTGCTTCTTCTTCTTCACAACTTCAGTTCTTTTTCACATGTCA
CAGGCTCATGACGGTGGTCCGTCTGGGTGTCTCACACTTTCTAATCTCTTCCCAATATGG
TGGCCAGTTCTGAATAGATTGCAACTTTCCAAGCTCTTGGAAGATTTTTAT
>comp899_c0_seq1_2 [222 - 1] (REVERSE SENSE) len=223 path=[224:0-38 263:39-68 293:69-222]
GGTGCTAGGTATGTTTCGGACGATGGAGGCTCGGAGCTGACTCTGTTTGCTTTAATGGAG
GCTGCTAAGTTTGCTATTCACTGGCTACCCTTTTGTAGGAAGAACAACATATTACAAAGG
TGCCCGGAGGCGTATTTCAGATCTAGTAATGCATCTTCCTGCTCTCAGACTGCAGAAATT
CAAGTAAGGCTTTTTCTAATATTCTCAGTAACTAGTAGCACG
>comp900_c0_seq1_2 [133 - 2] (REVERSE SENSE) len=209 path=[233:0-72 306:73-96 330:97-145 379:146-208]
AAACTAAACTTTCCAAATTTACGCTTGTTGCCACCCGACCCAATTCTGCGCAGCCAACCT
ACCTACCCCTTTCAACCGCGATCCTCGACTAGATCTGAACCCTTATTACTCCAGACCAGA
AAAATTCCTCCA
>comp901_c0_seq1_8 [187 - 11] (REVERSE SENSE) len=428 path=[436:0-80 517:81-115 552:116-427]
AGAATTCCTCTACGCACGCGAGAGAGAAAGAGGGGGAAGAACTGGCGGGATTTCACAACC
GCTTCATTCCTGCTAGAGTCATCATCGATTTTCTGGAGAAAAATCCTTGAAGCTCAATCG
CAAACCCTAACACTCAGCGGTTATAATCGCAAATCAATTGTCCAGGGTTTCTCAAGT
>comp903_c0_seq1_7 [565 - 227] (REVERSE SENSE) len=566 path=[544:0-249 794:250-289 834:290-565]
GATCAATTTAAAAACTTCTCATTATTTGAAGGAAAAAGAATTATGCCATCCACAAACTGC
AGATGTGATACCTGGATTGAGTCTTTTCCAACAAAGAAACCTTCCACGACGCATCTACCC
TTGGCTCTAGAAATCAATCTCCTCAACACATCAACCACTAGACAAAAAATGAGAGGTGAA
AGAGGATCGCCTTGCCTCAGACCACTAGAAGCCATGTTTAAACGCTCGATCAATCATGAC
AACAAAGTCAGAAGAATTGAAACAGCCCATGATCCAAGTCCTCCATTCAGAACCAAAACT
TTTTGTTCCAAAACATGGTCCACAAAAGACCACTCCACA
>comp912_c0_seq2_2 [1 - 330] len=330 path=[979:0-150 1130:151-174 1779:175-329]
GGCATGAAGATTGACATTAAAAAAGCTTTTGACACGGTGGAATGGGATTTTTTGTTACAT
GTTTTGCATTGCTATGGTTTCTCCGATGATTTCTACAATTGGATTCATACTATTCTGCAT
TCTGCATGGCTTTCTGTTAAGGTCAATGGTACTCCTTTTGGTTATTTTCAATGCAGTAGA
GGTGTTCGCCAAGGTGATCCTCTATCCCCTCTTTTGTTTTGTCTTGCGGAAGAAGTTCTT
AGCCGTCACCTTTCGTTCATGGTCTACAACAAGAGTCTGATTCCAATTTCATCTCCTCGA
GGTACTATTACTCCCACTCATCTCCTGTAT
>comp912_c0_seq3_4 [193 - 495] len=495 path=[979:0-150 1130:151-174 1154:175-494]
GGGGATCCTCTTTCTCCTCTTCTTTTCTGTTTAGCGGAAGAAGTTCTTAGTCGGCACCTT
TCTCTTATGGTTTATACTAAGAGTCTGATTCCTATATCGTCTCCTCGCGGTACTATTGCT
CCCACTCATCTTATGTATGCGGATGATGTTATTCTTTTTTGCAGAGGAACTAAGAGAAAT
TTATTTAACATTATGCATCTTTTGGAGGCATATGGGGGCTCTTCTGGTCAGATTATTAAC
AAAAGAAAATCTTGCATGTTCTTTGGTAAATATGCCAAGCAAAAAGCTTCCTCTCTTCTA
ACT
>comp914_c0_seq1_2 [1 - 246] len=272 path=[1:0-62 64:63-271]
GAAGCTAAAAGAGAACCTAACTGGGTGGCTGCAATGCAACGTGAGATGGATGCTCTTCTT
CAAAATCAAACATGGGAGTTAGTTCCTCTAACTAAAGGGCAGAAGATCGTAGGGTGCAAG
TGTGTCTTTAATGTGAAGTATTTGGCAGATAGGTCAATGGAAAAGTACAAGGCCAGGTTG
GCTACACAGGGGTGTAGTCAAATTCCGGAAAGAATTATGGAGCTACTTTCTCACCGGTAT
CTAAAA
>comp916_c0_seq1_4 [295 - 137] (REVERSE SENSE) len=296 path=[592:0-202 123:203-207 128:208-295]
GACCTTGTGTCGAAATCTTCATTAATATATTGCAAAAGCAACCTACAAACTCATTTTAGA
AGGGCGAACAACCACATAAGGCTCATCAAAGTACCAAATACAAACTCAAACTCACAACAT
AGACTACCTACATATCTCTCGACACAACGTCACGTCATT
>comp918_c0_seq1_2 [291 - 440] len=504 path=[482:0-191 674:192-503]
AAAATGACATCAATTCAAGACCCAAAATACCACATCAGTGGCAACAATAGCTGGACAGAA
ATTCTCCAATTAATAGCTGTAATAGAGTGTACATCTAAAATAAAAAATACATACCTTAAA
ACCATACGGGAGGGAAAAACCATAAAAAAC
>comp924_c0_seq1_13 [570 - 1] (REVERSE SENSE) len=572 path=[550:0-571]
TCATCAGCATCATCAGAATGTGTCATCTTTGTTGTACGAAACAATTTAGTGAGAAAAAAA
GATAAACTACCCTCCAAGATTGCAATCAGCACATACCGGCTCGGTGATCCTCAAGGATGG
AGCACCTACGTTTTCTATAGTAGCTGTGCTCACGGGGTTTATGATTTGGTATACAGCAAG
GAAAAAGGAAAACTTTATTGCGTTTTTGGTAGAGGAGTCTTGGGAGTTTTCTGCTGTGCT
CGGCGTGCTTGGCGTGTTCTCTCCCCAGTATGTGTCACTCGTGCGAAAAGACTTCATATG
ATCGAATCGGAGGAAGAACTTTTACTGGTTCTGGTCGAAAATAACTCTCCAAATGATCAA
CGACCTTTGCCTATATTCAGTTTTAATTGGTCCAGATTGCGTTGGGTTGAGAAAGATGGA
TTGGGAAACCGGGCAGTATTTCTAAATGATGAAGATTCCTCATTTGCAGTTTCAGCAGTT
GGAGATATATCAGGCAACGTCTGTTACCGTGTCCTTGGGGACACGGATTGTAGGCTTTAT
TCTCCTCAGACGCGCACACATCATCTGTCA
>comp925_c0_seq1_3 [104 - 295] len=505 path=[483:0-57 541:58-81 565:82-176 660:177-504]
TTTGGATTATTTTGTAAGCATCATAAGGCCATCTTAGAAACTGTCACACTGGTCGATTTC
ACGTGGTTGTTTGTGTTATGGATTGCCAAGGAGGTGGGTAAACAGAAAAAGCACAATGAC
ATTCTTCGGGCTAATCAAGAAATACTAGGGCCAACCATGACATTTTTCGTGCGCTCGGCG
CTTGTGTGTGGA
>comp927_c0_seq1_7 [349 - 2] (REVERSE SENSE) len=484 path=[462:0-375 838:376-392 855:393-483]
CCCCACGTCTTTCCTACCACATCAACCCATGCTAAGCCTACGCCCAAGTCAGCTCCTATA
ATTCCTATTACCCAGTCAATCACATTACCCCACTTTCAAATCTCCAAGGACCTAAAAACA
GCCGCTAATTCTTATAACCTAAAACCATTTTTTGGAACCCGCGCCCAAACCAAAAGCCTT
CAGATCTATATTTCTGAAACCAAATTTTATCAGAACTTCGACTGCCAAACCAAAGACCTA
AACACAAAAAAAAATAACATATCTTCTGCCCAACCAGAATCCTTTCGGGTAAGAGTTCAT
GTCTCTTTTCATCTATTAATTTGTGAACTTAGATTTATTTTGTTGCCA
>comp928_c0_seq1_3 [2 - 229] len=229 path=[207:0-92 436:93-129 337:130-228]
GCGGCCATGCGGCAGCAACAACGCAGTGCGGAGCCCAAGGTGACGCCCGAAGAGCAGACC
AGGTTCTTGTCGGCCATGAAAGACCCCGAGTTTCGGTCTCTCTTAAACGAGTACATGCAG
GAGATTTCAGATCCTCGTAACCGCGAAGAAACTGAACGGTATTTGTCCCAACTCGAGAGC
GAGCAGAAGGTTCCGACCGATAAACAATTGATAAAACCCACACCAGGC
>comp929_c0_seq1_8 [242 - 24] (REVERSE SENSE) len=410 path=[882:0-409]
GCTTGGGACTATCTGCTTAATTTCTCCAAGATGAGTTTGCATATACTATGTCTTTGTCTT
TATATCTATTTTGATTCCATCTGCACAAAGTTTTTTATGTTTTCTGAGTTTCTCTTTTCT
TTTGTTGTAGACCAGTCTAGAACATGTACACATGGCGTCAGCTTCAAGACTCGACAAATG
TTTTCAGAGTATAAATGGTATTTTCCTCTTCCAACCATA
>comp929_c1_seq1_5 [245 - 63] (REVERSE SENSE) len=246 path=[1:0-92 94:93-245]
TCGATACGAAGAGTAAGGAAGAAGGTTTATCGGTGGAAGATGGTCAGAGTAGTTAGCAGC
GGCGAGGAGTTGATCACGAACCCAGGAGGAACCGCAGCAAGGAGACCTGCCGACGGTGCT
AGGGTGTTACGGTGGTGTGTTACACGGAGCAGCTTGGAGAGGATTGTGAAGTCCTTAAGC
AAC
>comp931_c0_seq1_1 [125 - 9] (REVERSE SENSE) len=207 path=[473:0-111 109:112-206]
GTCCTTACTTTATGGTTGAGCAATAACCATCAATTTCTCACGGGTTCACCGACAAACCAA
ATCAAGGATAATTCGTATTACAATTTTGAGCACAATATAAAAATCAAACACCCACAA
>comp933_c0_seq1_1 [41 - 193] len=271 path=[1:0-42 44:43-270]
CCAAAATTAATAGAGATAAGTGGCAAGGATGCCTCTCTTCCAGAAGACGAACAAAATGAT
ATCAAAATTCTCATAGTGAGGTCAAAAGACAAAAGGCATATTCAGGATGAGCAACTCAAA
GAATGGTCCAAGAATCAAATAGGTTTTCAAAAG
>comp936_c0_seq1_6 [384 - 232] (REVERSE SENSE) len=384 path=[362:0-42 405:43-383]
CTTTTCTTGCCTTCTTCAATCAGGGCACCGGAGTGCTATATCCACTTTGACAAAGGGCTT
TTGGCCCACCGATTGAGTGGGATGAGAAATTGTCAAGACCTGTGTAACGTGACATTCACT
TGTTGGTCCCCCTCTTGGTACTCACCCTTACTT
>comp937_c0_seq1_9 [471 - 235] (REVERSE SENSE) len=471 path=[817:0-145 34:146-470]
TTTTTTTCTTTTTCTTTTTCTTTGTTATCTTCAAGCCGGCGGGCGCCGGATCTTCAGTTT
TTTTTTTTTTTCCTCGTGCGCCGGATCTTCAGTTTTATTTTTTTCTTTTTCTCTCGTGCT
GCTGTTAACCCTGACAGCCGGCCTCTCCTCGCTCTAGCATTTAAAACCCTAGCTGCGCCT
CCCCTTTTTATCCATGCGATCAAACCACAAGATCCATCTACTCCTAGAAGAAAACCC
>comp938_c0_seq2_4 [348 - 118] (REVERSE SENSE) len=363 path=[286:0-178 594:179-362]
CGCCGGCATGGGAAGTTAGTAATGTCCAGCAGGACAGCTACTTCAGGTTCATCTGAAGTT
GAAGGGGATGAACCAATAGATTTGTTAAGTGGTATATCCTATGAGCTAATAGGGACTTGT
CATGAGTTGTCGATCGCCGAGAAGAAGTTATACTCGGTAAGATCCAAGGGTCCTAGATAC
GAGGTGATATTACGACGTGCTACGATGCCCATGTTATGTATACGGTTTGTG
>comp947_c0_seq1_5 [248 - 36] (REVERSE SENSE) len=250 path=[228:0-73 302:74-249]
TCACCCTTATCCAAAACAGTGCCGAACCCCACTGTTTGCCCGACAATATCCTTCTCTCCT
GTCACCCTTCTTCTCATCCAATCACATCAATCCACTCCCCTTTCTTCACTCTTCCAAGTC
CCCCTCGAGCCCCTCCAAATCTCCTCTTCCTCTTCTCTTAAAATCCAGCTCAAAGATCTC
CTCTCGGGCTCCCCTGTTCTGGCCATCCTGAGC
>comp950_c0_seq1_2 [2 - 214] len=214 path=[352:0-60 151:61-213]
AATACAGTCGTTGAAAGTGAAAACAATCGCGACTGTATACAATACAGTCGTAGAAAATGC
TATCAACGACTGTACTCTATACAGTCGTTAAAAAAAGAGTCGTTGAAGCCCCTATTTGGT
GTAGTGTGTACAAGTTCGAGGTGTGTGACGTTTATTCACCACCATGAAAATTGGATAAAA
ATGGAGAGCATTTATCCAAGTCCTCTAATGGGA
>comp952_c0_seq1_3 [13 - 243] len=424 path=[402:0-119 522:120-423]
TGGATTGATCGAAGACGAAGGGCGAGATCTCGATCGAATCCAGCGGAGTACGCGGATCTG
GGATCAGAGATGGAAGCTCGCGATCGAAGGCAATGGCGTCTGGTTCACAGCGAGGATCGA
AGAGCGAATCGCGACCACACGTCGAAGACGATGGTTCCGTTCGTGATCGAAGTCAAGGTT
GATCTTCGTGATGCTTCGACAGTTCCGAGCGAAGGCGGAAATTTGATTGAT
>comp956_c0_seq1_13 [565 - 5] (REVERSE SENSE) len=635 path=[810:0-474 31:475-634]
AACACGGATTTGATGGAAGGCGGCCATATGGGAAGCAGACACAGACAGGCGATGCTCAAG
CTTTCTTCATCCGGAGAACTTCATCAACGGAGTGATGATAGCTTCACTATTCTGCATGCA
GCTGTTGCTAATAAACAAATTGAGATGATCAGCTATTTACTTGCCAATACTATAGTAGAA
GTAAATGCAGTTAATGCAAATGGGTTCACGGCATTGGAAATTTTGGCACAAAGCTGCAGA
TGTATCTATGAAAAGGACATGGACATAAGAGAGACCCTTCATGATGCAGCAGCCTTAAGA
GTTACAGACAGTGATCCCACATATGCACGTACAAACTTGTACGGAGGTGCAGACATTAGG
GTTCCCATCATTGATGGTCAACATTTTACACCCCGGCCTTCCCAAAGCCACGGTTTGCAA
AAGAATAGTGGTCAGAAAGATTGGATGACAAGGAAGCAAAGTGCATTAATGGTAGTGGCA
TCGCTCATTGCAACCATGACTTTTCAATCCGGAGTTAATCCTTCTGGTGGTGTTGAGAGT
CTCAATTTACGTGAATTAAAT
>comp957_c0_seq1_7 [310 - 98] (REVERSE SENSE) len=325 path=[335:0-324]
TGCAAGAAGCGGCAGCCCTCGCCAAATGGACAGCCAGCGGTGCCGAAAAACTTCGTGCAA
GGCTTTGATTTGCTTCCTATACCATCTAATTATTGCTTTTCCTTCTTGAATCCACCATTG
GCGTTGAAGACAGCTTCCCAGCCTCTCTTGCGAGGAACCATCAATGCAGAAAATACAGGT
CGGTACACTTTCTTAGACCAACTAGCGACCAAG
>comp959_c0_seq1_4 [196 - 2] (REVERSE SENSE) len=271 path=[1:0-145 147:146-270]
AATAACGAAGAAAATGAGGAGAAATTAGGGTTTTATGGGGAATCTGGGAAGTCGTCAAAC
TGTGGTTATGTACAAAATGTTGTCAACTTCATTAACAAATGTGTTGCAGCTCAGTTGGTC
TGCCTGCTTGCATTTCGTCCAACTGTTGTTGGTTTTAAACCCCGTGGCTGGCATTTTTTC
TCAGGTTCGATTTCT
>comp960_c0_seq1_10 [187 - 2] (REVERSE SENSE) len=425 path=[1:0-161 163:162-424]
CGAAATAAGGGGAAAACCCTGGTGCCGTCACTATTATCAGAGAACGTCATAAACCACCTC
GTATCCTCAACCTTGCCACCCAAACCCTCCTCTTTGATGCATCTATTTGGTGTAGGTATA
TCACTTTGTCAACATCTTTCCTCTCACTATATCCTCCAGGCTCCACCACCACCAATTAAT
TCACCC
>comp962_c0_seq1_3 [2 - 598] len=598 path=[576:0-516 1093:517-597]
GGGGTTAGAAAAGCTCTTGAGGTTTATAATACCCAGTATTTTGGTGATATTCAAAAGAAG
GTAGAGAATGCTAGAGAGATAATGTTTGAAAAACAGATTGAGGCAAGGATGTCTAATGGT
GATGATATGGCTAAAATAGAGGAGAGGATTACAGTGGAAAATTTCCTCTCTCTTACTAGA
ATGGAAGAAAGTTTTGCTAAACAAAAAGCTAGAAATAATTGGCTTGCTCTGGGGGATATG
AATTCTAAATTTTTCTATAGAGTAATCAAAACTAGGCAATCTAAGAATACTATTCATAAG
ATTTGCAATGCAAGTTGTATTTCAGTTTGCTCTATGCCTGAGGTTGCTATAGAATTTGTG
AGTTTTTTCAAAAATCTGTTTGCTAAGGAGGAGTTGGATAGAAAGAAGATATGTGTTGAC
AATATCACTGATATTTTGCAATTTAAGATTGGTGATGACATTAAAAGGTTTCTATCCTCT
CCAATTACTTCAGATGAAATTAAGAAGACCATTTTTTCTATGAATGGTAATAAAGCTCCA
GGTCCTGATGGGTTTGGTTCCCAATTTTTCAAGGACACTTGGGATATTTGTGGGATG
>comp963_c0_seq1_7 [550 - 822] len=904 path=[1575:0-241 28:242-903]
TTCTTTCACATTAACTGGAGCAAAGTTACCTCTGATATATGGAGCCTAAACCTTTGTATC
GATAATTTTTTTCCTTTCCATTTAATCCTTTTATTTATGATAGGACTTGACAATAATGAT
TGCTTTTATCTCATTATAATTAGGATATGTGAATCTGATTGTTTAAACACAGCATATGTG
GCTAGAAAGATTGTATTCTGTGAGGGCACTGTGGGAGTTTTAAAGTTTCTAGAGTTGGTG
TTGGTATGTACCAACATATTCCCTTCCTCTCTT
>comp964_c0_seq1_7 [318 - 97] (REVERSE SENSE) len=372 path=[1:0-252 254:253-276 278:277-371]
GGTTGTAGGTTGGTATTCCTTCCTCCCACATATTACTTTTCACGGTTGAGGTTATGGTTA
GGATTCTTCCCTCTTGTGCATAAGTTATCCTATATGGCCGAGGTTCTGTTTGGGATTATG
CCCTCTCATATATACGCCTATCTTTCATGGTTGAGGTTATGGTTTGGATTCTGCCCTTCC
ATACATTTATTCGTTAAGATTATCTTCTGTTCGGGTTACAGT
>comp966_c0_seq1_2 [228 - 58] (REVERSE SENSE) len=228 path=[325:0-64 177:65-71 184:72-227]
CGAGGACGAATTTCCTGGAGGAAATGTGGAACCCATAGCAGTACAACAATATTAGGAGGT
GCCACATGTGAGAGAAATTGGGATAGTCATGCTTCAAAAGGAAAAACAAAGTTTGAAAGT
CAACCTTTGAAGGTGTGCATGTCACGACCCGAATTTCAGAAAAACATCACA
>comp967_c0_seq1_4 [214 - 47] (REVERSE SENSE) len=286 path=[140:0-23 164:24-285]
GTCTTATTTATATTATCTCATAGATCGGGCTCGGGTTTCAGTATCACGATCCATAATACA
ACGCATTCATCGCATATCGTATCATCGGGACGTAATCCCTTGCCCTGGAATGAATATACA
CAATATCACAAATTAATTAATGATCGTGATTACCTAAGAAGTGATGCT
>comp971_c0_seq1_6 [537 - 379] (REVERSE SENSE) len=594 path=[1:0-240 1192:241-243 245:244-593]
CTTAAGTGTTTTAATAACCGTGATTTCTTTAAATTGGTTAACTTCCCCATTATTACCAAC
CTAACTCTATTTCTCATTATTACATCTTTTGGAAGCACTAAAAGATATACTACCCCTTTA
GAATTCATAAAGACAACATTTTATTTAACTTTCCATTCC
>comp977_c0_seq1_2 [249 - 55] (REVERSE SENSE) len=270 path=[248:0-79 328:80-269]
GTTACCCTTTCCACCTGGATGCCTCGTATGTCAAAGTCTCCATACTATAAATATACGCAC
ATATGTTGTAAGAGTGTGTATTTTAATCAACTCGTGGCTATGCTAGTGGGCCAATCCAAA
CCAAGACCACTTACAATCCAAAAACACTATTACAGTTTCAAACTCAATTATTTAATTCAA
ACTCAAAAACTGGCT
>comp978_c0_seq1_4 [158 - 3] (REVERSE SENSE) len=249 path=[211:0-167 153:168-248]
GAAAATTTGTATTATACTTCTTTGTGGACATCTGGTTCACTTAATTTTATGAAAGTTATT
TTGTTTATTATCAAAAATAAAAAAGTATTTCACCTCCACACAAAGACAAATTTTCGTCAC
ATAAAAATGTTTGTGCACCATGTAGAAAAAAGGTTG
>comp983_c0_seq2_7 [3 - 755] len=926 path=[1:0-733 735:734-757 2199:758-925]
ACGACGCACAACTCGAAGAGCGGACCCACCACCAAAGCGAAGCACAACAAGCAGCGGCAG
CGCCCCCCACTACTTCAACTCGCTCTAGATCTACCTCCTCCTCACATCAGAGCCATGGCA
CCGAAGGACGTAGTCGACGTATACGAAGGGACCGACGTTCCCATGAGCCAGCAGCTCTCA
TCGCCCTCGACGGCACCAAAGAGCTCCACACCAACTGAGGTCACCTCCTCCTCCACTGCT
GCACCTACCTCGCCCGAGAGGCGCAGAAAGCGCCAGCGTAGCCCTTCCGTCGCCAGTGAC
CGTGACTGCGAGGAGTCTCCTAAGAAGATGAAGAAGCGCCTGCGCTGGTCCACCATCACC
ATTCACGAGTTTGGCGTCGGACTGGGTGGCAGCTCGGTGCCCGACAAGGGCGGCCCGTCG
ATCGGTCTGAGCGATAAGCCCGAGTTCACGTGGACCACGAAGGTAGGCGAGATGGCCGAA
TGTGTGGAAGGCGTACACCGCTTCACACCTGAGGAGCGCGTGCGATTGCTGCAGAGCGCC
GGTGTAAGCGAGGGCATGATCCTGCGGTTCTCGCGGGAAGCCAACATCATCAACTCCTCG
CGCCGGAGGACACTCGTAGAGGACATTGCTGAGCGGAAAGAGGCCAAGAAGCAGCGTCGA
CAGCAGCAGCAACAGTGCAAGGTCGAATCACCTCGCTCCGCCTGCGTGTCTCCATTTCTC
AACCGTTCGCACATGATCCCGGTCAACTACGTG
>comp984_c0_seq1_6 [593 - 420] (REVERSE SENSE) len=593 path=[1:0-104 1164:105-183 185:184-592]
TGGTTCATAAAAAAGCTAAAACTGGTAATTATTCTACCTAGCTTTGTAATTAAAAGTCTT
CAATTTATTTGTGATTTTTGCATTCGAATGTTATATACATTCATTTGCAGTGATTTTAGT
TACCTTGTCTTCCAATGTATTATAACATCATTAGCAGTAATATCAACGGATAAA
>comp987_c0_seq1_1 [2 - 133] len=238 path=[1:0-95 97:96-237]
AGTCTAATAGTCAAGACTCAACAACGTGAAATTTTGACACACTTGAATTGTACTAATTCT
AACATGATGAATATGCTCACAAATTATGCATCCTTGATACTAGCATGTGTGACTAATCAA
AATACTCCTAAA
>comp989_c0_seq1_3 [289 - 101] (REVERSE SENSE) len=291 path=[468:0-211 165:212-235 189:236-290]
CCTCCTTACGATCCAAACCCCATCTTTAATTTATTTTTCGGATCAGATCTGAGAGAGATC
TGCTCAAAAACACCTTTTTCTCTCTCCACCACCACTAGACTCGCCACCCTCTTCCGGTCA
CTTTCCCATCAGATTCGCCCCCTCCTTGTGATTAAAATCCTACCTTTACTTTGTTTTTTG
GATCAGATT
>comp992_c0_seq1_4 [225 - 106] (REVERSE SENSE) len=227 path=[205:0-76 282:77-226]
CCAACAATGATGCAATTAAATGTTAAAGACTTCAATATCATAGAGATTTTAAATGTGGAT
GGCCAACACTTGATGTATTTGAGAGTTAAAGATCTTCACCACCTGATGACTTCCAAATTT
>comp993_c0_seq1_5 [140 - 457] len=662 path=[1:0-199 201:200-218 220:219-661]
ATTTGTGCTCTTAGTCAAAAACCTTTTTCTATCTTCTCTAGTCGTAAAATCCAGTTATCC
AGATTTTTGTTGATGCATCGGGTCTCTTCAAATATTATCTCGTCGCTGCCCTCTCTTCTG
GATTCTTCGCCTCTCCAGATATTCGTCCGCCCTCTACACACAGGAATTCAACGCTTCAAT
TCTATTCAGGTTTGTTTTCGTCACCCATTTCTAGCTTCTTCGCCTCTCCCATTTATTTCT
CCAACACTCCGCAAACAAAATTTCAGTTATGATTTACCTGTTTTTTTTCCATCTCTCGAT
TATTATTCTGTGTTTTTT
>comp998_c0_seq1_3 [211 - 2] (REVERSE SENSE) len=213 path=[191:0-91 283:92-212]
TTTAATCAAACTCAAGCACTTGCAGAAAACAAAAGCAACAACCAAATTAATAAACCCAGA
AATCCCAATTATCCCTTCACCCAGAAATTTCCCAGAAACAAAAATTTAACCCCAGTACCC
CAATTTCAATCCTTTGAAAACAAATTTTATAAATTTTCAAAACCACTTAACACCCTGCAA
TTTTTAACAAAACCAAACAGAAATCTACCC
>comp999_c0_seq1_7 [370 - 155] (REVERSE SENSE) len=509 path=[1:0-376 378:377-400 1176:401-508]
CCTGTCCTCTGTCAGTCTACTTTTGTGACTATAGTGAGAGGAAGGATGTTAGGTTCCATA
CCTCTCAGTCTTCTCATTCAAATTCTCATTGATCTAGGACAAGAAAAAATTGGCAATGGA
GGGATCGGACATGAACCGAATGAGAAGAGACCGTGGAGAGATAAGATTTCATATTTAAGC
TCTTTGAAAGGCAACATAATTGGGCTACAAGATAAT
>comp1003_c0_seq1_2 [250 - 83] (REVERSE SENSE) len=282 path=[1:0-97 526:98-281]
CTTGAATCAAAACTCAAACAGGTCACTTTCCTGAAAAAGGCATTTCAATTTGACAACCTA
GTAAAGATGGTGATGTGTCTATTCCGCTTTATACATATCTTTGCCAAATTTAATGTCATC
AACAAAACATTTATCCTCAAGTTGAATTGTTCATATCCTCAAATCATA
>comp1006_c0_seq1_7 [263 - 3] (REVERSE SENSE) len=265 path=[1:0-153 155:154-264]
TCCCTCCAACCTGCAAAACCTCCCATCACCCTTGCTGTGAACTCAAATCAAATAAACCAG
TGCACCATTTTGTTTTTGTCCCATGCCTCCATCAATCACTTCACCATCACTGCAAACAAA
CCCCATAAACTCCTGCCATATTCTATCATAAAATTTAACCCCCAAACACAATGTCCAAAC
CAACCTTGTCACTCCACAACCAAATCAGACAACCACCACTCCACTGCCAATTGCCAAAAA
CCCACGCAGCCTTATAACTCC
>comp1008_c0_seq1_9 [587 - 420] (REVERSE SENSE) len=720 path=[698:0-676 1375:677-719]
TTTTTCATTGAGCATGTAATGTTATGCATTATAACAAAATACCATGGTTCTCAGTTAGTA
TCATCTTTTTGTGCAACAATCAGCAAGTATCTTTCACATTCACCTTATGATAAAAAAAAA
TCCATATATGAAGCACTAAAGAACCCAGCAAATCCATATATGCAGCAC
>comp1009_c0_seq2_5 [203 - 63] (REVERSE SENSE) len=218 path=[1:0-60 62:61-84 607:85-217]
ACAAATCCCCCCAAATACCCCTTGGAACCGGCAATGGCATATACAATCCTGTATTTTGTG
ATTGCCCCTTATACGTTTGACATACTATGCATCCGTTTGACATACTACGCACTTGTGAAC
AAACTTACCAACATCCCTTTT
>comp1012_c0_seq1_4 [222 - 1] (REVERSE SENSE) len=224 path=[195:0-105 301:106-129 444:130-223]
ACAGCTAAAAAAATTCGTTCGTCTGATTCTTTTATCGTGGGTTACTGTTCATCCAAAAAA
AAAAAACTATTTTGTTTTACTATCCATATCAATATCATTCTTTCCAATCAAAATCTATTA
AATTCAATATCTATCATCTATATTCCAATTCCTTTCATCATGTCAAAATTACCTAACCCT
AACATTGAAACTTTTGATGGTAACGGTAGTCTCAAAATTTTC
>comp1013_c0_seq1_5 [215 - 3] (REVERSE SENSE) len=215 path=[193:0-162 356:163-214]
TCCCGCTACCGAAGAGATCATCGGTCCTCTCTCACTCACTCACTCTCTCTCTCTACATCT
CTCTATACATCTGGGATGTTGTTGCTCTTCATCATATTTCCAGTGACTTTTTTTAATCCG
GCATTGCATCCTGTTTTGAATGGAGCGTTATTCACCAGGATGAGACTGGGCGGCATTACA
GTTACGCTGAAAAATTTCTCCTCTGTGGGACCT
>comp1015_c0_seq1_4 [177 - 1] (REVERSE SENSE) len=254 path=[1:0-253]
TGGAGATCATATCAGAAGCGCAATCACATTAAGGATCTAACATGGGAAGAATTGAAGAGA
CTTTTGCAAAAAAAAAAGTTTTACTTGGCGGGCTTCGAGGAAGAAGGGGGTTCAAATGGC
AGCATTGTCGTCAAAGATATAGGCAGGCAGTGTAAGAGTACACTTCAGAATTCCACA
>comp1022_c0_seq1_3 [2 - 382] len=742 path=[67:0-741]
TTGGGGGCAATTCCAGTGTCCCAAACTATACAGTTGAGTGCCGACGACAGTGCCTCTGAT
TCTGACATGGACATATGCTCGGAGTCGGAGGATGAGGAATTTCATGGTAGAGAACTACAG
AGTAAGAAAATTTCCAATGATGATTTTCCCAGTGCGCCTCCAATTGTTAATTCTGGTTCG
GAGATCAATCATGTTGCGGAACAAGTTTCTACTTCAATGGAACATGTTACACCTGGTGCT
GCAAAATCAAATGGTTCAGTAACCACTGTTGAAGAGAACTCAACAAAAAGCATTTTTTCA
GGCACTAATGGACAGGATATTTCCAGCAGCCATATTTGCGATGAGGTCTGCATGTGTTTC
TTATGTATCTCTCTATTACTA
>comp1026_c0_seq1_10 [508 - 816] len=901 path=[879:0-200 1780:201-220 1100:221-900]
TTCTTACAAGAGGTTGACCCCTTCTCCAGAATTAAGATCACCAATCGGGGATCAAGCCAC
TGCTCAAGTGAATCAAGAATTCCAGTCAGGTTGAGATATTCAACCATCTTGCTTGTCTAT
CTCAGATCACATTACGACTCGAGGATTGCTGGCCAACAATCTCCATCTCATAATGCCCCA
AAGTTTTTCTTGTCAGTCTTAGATTTGATGCTTACGTTAAGAACCAATCATCAGATGATC
GTGCAAAGACCTTCTCTATACTATCAAGAGGGCCGACCGACTCGAGAGCCACTAAAATAT
TCCAGTCTT
>comp1030_c0_seq1_1 [90 - 236] len=410 path=[388:0-409]
GCAATAGAATATGTGCAACAAAACTATAAGAAGGGTCCAATAAATGTAGACTGGAAACAA
GAGTGTAATGTCATATCACAGTGCATGCTAAAATGTGGAGTCTCACTGACTCAACCGTCA
TCAATGGGTTATCAAGGATTTAAGGTA
>comp1033_c0_seq1_6 [235 - 17] (REVERSE SENSE) len=244 path=[1:0-81 83:82-243]
TATGCGAGGAGAGTAGGATCATGCCATATTCGGACGTCTACACTTGCAAGGCCGGGTGTC
ATTTTTGACTCGTGTATTTTTATTGCCATCTTTAGTGCATCGGCAAAATCTTATTTTTGG
AGTGTATCGGAGCCACACACCCTTGTGGTGGTGGTGATGCACTCATATTTAGACTTGACC
CCTTTTCTTTGGGGAGCATGGAAATACCTGTCTCAAGTA
>comp1035_c0_seq1_5 [245 - 3] (REVERSE SENSE) len=245 path=[223:0-68 292:69-80 304:81-244]
CACCCTTGTGAATTATTTCTAAAAATTATTAAAAAAAAATGGAGAATTTCAATTTTTTGG
TTGAAGGCCTTGATTTGTTACCAATTAATGAAACAAGACAGCACCAATTTGAAAAGCCTC
TCTCTTGAGGAAATCAACAGAGCAGTTTTCAGCTCAGCAAGAGAAATCTCCACGTGGAGA
TGGTTTCTCAATGGCTTTCTTCAGAGGCTTGGGACACCATTAAAGATGACCTTTTCAGTG
CGT
>comp1036_c0_seq1_3 [266 - 439] len=531 path=[243:0-409 145:410-530]
TTAACATCTAAGTGCTTGCTCCACCACTTTTTATTGAAAAAGAATGTTACATGTTTAATA
TGCTTCGTACTGTTCTACCCATCAAAGCTATATACTCTTGTTGCTTTAATAATGTGTACA
TTATGGTATGTACTTCCATTTTGCAGAAATCTTCATGCTTTGTGCAAACTTCTC
>comp1037_c0_seq1_5 [302 - 150] (REVERSE SENSE) len=304 path=[472:0-120 16:121-303]
TCACCATCAAATACAACTTTCCTATGCCAAGGTTGGAGGATGTGCTTGATTACCTACACT
GAGCCATCGTCTCCACCAAGACTGATTTGCGAAGTGGCTACCATCAGATTCGTATCAAAA
TTGGAGACAAGGGGAAAGACATTCAAAACCAAA
>comp1040_c0_seq1_1 [10 - 162] len=286 path=[331:0-153 57:154-285]
TTATGCTCCCTAACAAATAATCAAAACAAAAATGAAAAAGCAAATAAAATTCAACTAAAA
ATTGAGGGCATCTCATTTCTCTTTAACATCAACAAATTATTCAGAGGCAAATTACTTATA
AACACAGAATATTCATCATTTGCCCAGCTAACC
>comp1042_c0_seq1_5 [209 - 18] (REVERSE SENSE) len=209 path=[182:0-153 364:154-208]
TCCTGGTTTCCGGCCAACTCCGGCGTCCTTTTCTCTCACCGCCACCACCCTTCAAGCCAC
CCAACTTCCATCTACAAAACCCACCAAAAATCTCCTGCCACGCGCCTCCCATCTTCTCTT
AATCTCCTCTCCAAATCACCTCCTTCACCAGTATTCACCTCCTCTTCCTTGGGGTGTGCT
GTTGTAGCGGGT
>comp1044_c0_seq1_4 [2 - 691] len=691 path=[716:0-85 801:86-291 1007:292-690]
GTTAATTTGAGTCAGGAGGACACTGAGGAGTGCAATCTGCCGATGGATATGGAGTGTGGC
TGCAAGACAAAGCGCGAGAAGGAGCGACAGGAGAAAGAAGCACTGGAACTGGCTGAAAGA
CGACGCAGAGACCAGGATAACCAGCAGAAGGAGCATGACAAAATGCACGCAATGGTCAAC
AGATCCACAGTCACTAGCAGCGCAGTACAGAGCAGTTTCCATCGCCGACATTTGCCACAG
GACTGCATCGCCTTCTCCAGCCCCGAAGGCCGTAAACTTTTCACTGAGGCTATCAACAGC
AGCACAAACTACATGCAAATCTACTTCCCGTTAGCAGAGCAGTTCATCACCCAGGCTGAA
CCTGCGTTCTGCGGTTTGGCTACATTGGCTATGTGTCTTAACGCGCTTCAGATCGACCCT
GGTAGACTGTGGAAAGGACCGTGGAGATGGTTTAGTGAAGAACTCTTCGACTGCTGCACG
TCACTTAGTGTGGCTAAGGAGAAAGGTATCAGCATGTCGGAATTCATTTGTTTGGCACGC
TGCAACGGCGTACTGACAGAAGATTACCGAGCTACGAGTGACTTTACGCTGGAACAGTTC
AGGGAAATCGTCAAGCACAGCTGCTCTACGAGCTCAGAGATCGTAGTGCTGAACTACAGT
CGCAAGGTGCTCGGACAGACCGGAGACGGC
>comp1050_c0_seq1_2 [198 - 94] (REVERSE SENSE) len=231 path=[1:0-230]
AAAAAAAACGCATACTCTTCCAAGCTGCTGCTTAAGCATTACTTAGGGTATGTTCGCTCA
GGGGTTTTGAAGCCCATATTATGTTGCCCAGGGCTTAAGTGCGGC
>comp1052_c0_seq1_1 [55 - 180] len=208 path=[1:0-67 494:68-207]
GGGGTTTATATAGAAGACCTAGATGGGCAGGTGTCATGCATTGATTGGATGATATCGGAG
CATGTGGCTAGTTGGCCATTTTGGATGTATTGTCAAGTGACCCGTACGAGGTGGGGGTTA
TTGGTT
>comp1054_c0_seq2_4 [267 - 1] (REVERSE SENSE) len=341 path=[319:0-199 519:200-340]
GAAGATTTTAAGTTACAATTAATAATTGCAAATTATTTTTGTCAGGTTGTTGGTGGGTTG
GTTATAGTAATAATGCTCCCCCTTGTAGCTATGACTACACAATCTGCTTCTTATGTGTTC
ACACATTTCGAAACAGCACCCGAGTCAACAGGGATATCAAACTCAGTGTATGTAGTCATT
CTATCTTTTCTCGTCAGTCAGTATTCACTATATGGCTATGACGCTGCAGCACATCTTACT
GAAGAAACCAAAGGTGCGGACAAGAAT
>comp1055_c0_seq1_3 [164 - 385] len=387 path=[51:0-22 455:23-336 74:337-386]
ATACTTTGTGGCAAATTAGAAAATAGAAATTGCGAACTGAAAAGGTTTGAGGAAGAGATT
CCTATAATTCTTTCTGTTAATAAACAAGTGTTCTTTCATACTCTTGAAGATTCTTCTCTT
CAGAAGCAAAACAAGTTCCATGGAGGTGAAACGCACAACAATGCCTATTATTACCTGATC
CAATCAATCAGACCACATACCAATATTAACATAAACATCATC
>comp1057_c0_seq1_2 [63 - 251] len=261 path=[441:0-85 256:86-96 267:97-260]
GGAAGATTTTTGGCCAGGGTATACGAACGTGATGACCTCTACTACTTTGGTGACCTCCTC
AAAGCTTTGCAAAACTCTATTGTGTTGCCTAGTCTGGGCAGATTGTTTATTTCCTTGAAA
CCTGGAATCTATGGCATGCTCGTACTGGGCATGTCAATTTTCAGTATTTATGTCAATTAT
TTCCTAGTT
>comp1062_c0_seq1_6 [132 - 1] (REVERSE SENSE) len=297 path=[1:0-25 576:26-77 81:78-296]
AGGGGTGTATGGGATAGTGAAGTTGAAGTAGATTGTGTCTATAAATTAAACCTCATCGAA
TATACACCAACTCCGATCCACTCATTTTTTTTCTTTGTTCTGATGTATTTGGGCAGGCCT
TGGCACTGCTTG
>comp1064_c0_seq1_5 [199 - 47] (REVERSE SENSE) len=201 path=[226:0-148 375:149-200]
ATGACCTCATCAATATATTTACTTCTGATGGCAAACTTGAATGTACATTGGTGCGTGATC
TTCAAAGTTTCTCCACCCTTTTGTATCCATCCCAAAGGTATAGGATTTTGGATGAGTAGT
AGTTTGCAACCTCATCACTCACCCAGTAGCGTC
>comp1066_c0_seq1_2 [2 - 181] len=201 path=[17:0-28 254:29-200]
GAGATTGAGAGCTCAAAAGAGATCGAAAAAAATGGGGGGTTTCTTATCAGATCACGGCCA
ACGATGGGTCGGCGAGTCAACCACAAGTCTAGATTGACGAAGTGGGAGAAGAAGCTTATT
GATTGGTACGCATCAAGGGTTTCAGTGAGCAGAAGATTTGGCTATAGTGAATTTCGAGTT
>comp1069_c0_seq2_5 [251 - 9] (REVERSE SENSE) len=252 path=[230:0-151 382:152-251]
AGTCTCCTCCGCGCAACCAGATTTGGTGTGATTTCCTCCCATCTCGCAATTTTGCACCAG
ACACTCGCAAGCAACGGTCGACGTTCAGCATCGATTGATGATCGGAGCTGCGCACGATCC
AGTCTCCACGATTCTCTTCGTGACCAGATCTTCAGCTCAAAAATTGTGCGACACCAGACC
GCAGACTCGGCGTCGGCAAGTGACTCCTCCACGGCTTCCTTCTCACGCCCGCAAGACAAT
CAT
>comp1071_c0_seq1_3 [239 - 96] (REVERSE SENSE) len=241 path=[1:0-240]
CTGCCTCGTTCGTGGTTGGCTGTGATTTTATTTTATTTTATATGTCTTGATTATGGTGTG
TTAAAAAAAAGGACGAATAGGTCATTTGATTTTAGATCCTTTGTATGCGATGCTGGCCAG
AAAAAAATTCACATGATGGATGAA
>comp1073_c0_seq1_4 [223 - 47] (REVERSE SENSE) len=289 path=[267:0-201 469:202-288]
GCAAATGTGTCACCATTCACTCAATTGCCTCTGTTGACTCCAGAGGTATTCTCGTTATTA
GGAGTAGGAATGTTATTATTGTCGTCAACCATAGTCTACAGAACAAAAGCAAGAAGAATT
AAAAATATCAAAAACAAAATCAAAGTAAGAAGAATCAATTACAAAAGCAAGAAAATT
>comp1074_c0_seq1_4 [169 - 2] (REVERSE SENSE) len=209 path=[210:0-114 325:115-118 329:119-208]
CCCAATCTAAATTCTAAAACCTACCCGTTTCATAAGTTAGAAGTTCTAGCGTCTCCTTCT
CCAGAGACTCCACGGTCTCAACTACACAGAATTCAGAAACTGCCGAGAATGGCCTTCCCT
TTGCTTGCTTGCGAGTTACCGTTCTACCTACAGAGTATAGACAAAGCC
>comp1075_c0_seq1_3 [276 - 1] (REVERSE SENSE) len=276 path=[1:0-70 72:71-94 96:95-148 150:149-275]
CTGGTGAGTCAGTGGGATCTAATTTTTCTCGGAGTTTTGGTTTTTTCAGAGGTCCTTATT
CTCAGAGAAGTTTCTGAAATAACTAATTTGCTGGACTTAGTCAAAGATTTTTCTCCATCT
CCGTGTACAGATTCAAGAATTTTTTGGTTACCCACAGGAGATAGTTTTACTTGTAAGTCT
TTCTTTGAAACCTTAACAAATGAAGCCCAGCACACATCCCATGTGTTTTTCAAAAAGGTT
TGGAAATCCCAGGTTCCCCTAAAAATAATTTTTTTC
>comp1078_c0_seq1_3 [2 - 202] len=202 path=[1:0-121 123:122-145 464:146-201]
AGTGCTTGTAACAGTGCCAGCCATTGTTGCTGCTGTTGCAGCTGGTCATGTTCAGGCTCC
CTGCCAGGCTCCTCCGGCGATCTTCTCCGGCCAGCCACCACTCCAGGCAGTGCACCTTGG
TTCCTCCTTGCACTCCTTGTGCCCTGCAGCTGCTGGAATTCATTGGTGAGTTCTCTGCAA
CCCACCAAAGTCCCTTGCTCT
>comp1079_c0_seq1_6 [226 - 2] (REVERSE SENSE) len=228 path=[1:0-227]
TGGCTTCTCAGAGCCACCATGAGAAGCCCCCTGAGGTCACCTGCACAAGTCGAGGGAACC
CAGGGTTTCCTGCCTCAACCCGGGAAAGCCCTCGAGAGACCTTCTTCAACACGTCTCGAG
GCCAGATTCCCCTACCATGGCTCGGGAGCAATGACGCGCTCCCCCTCGCCACTCGCATGG
AGACCCGACTTCCCGGCGCCCCACGAGAGGCTCACTGACCTCGCC
>comp1080_c0_seq1_10 [754 - 560] (REVERSE SENSE) len=754 path=[732:0-643 1541:644-658 1391:659-676 1409:677-753]
CACGAGACCACAATCATCATTCTCCATTTAATTCTTTATCATTCCCTCTACTCCTCTTCA
TTAAATCCTCTACCTCATACTCTTGAATCAATTCTCTACCAGATGCCATGCTACCTCATG
CTTCTTCCTCTGCCAGATGCTTTGCTCTCCACACTTCCTTGCTGCACACAAACTATTCAG
TCTATAAAATCAAAC
>comp1081_c0_seq1_1 [2 - 208] len=209 path=[183:0-143 141:144-167 165:168-208]
GGTACCTTTCTGATTCTGATCGTTGATACGGACACATTGTTCCTTGTTCGATCACCTATC
ATGAATTGTGACCTCGATCGTCGAGAGGAACATATAGTTCCTTCTATGATTGTTTATTTT
GTATTGTTATCTCGATCGTCGAAACAGACATATAGTCCCTTCTCTGATTGTCTACTGTGT
ATTATGATCTCGATCGTCGAGACGGAC
>comp1083_c0_seq1_1 [3 - 281] len=281 path=[233:0-140 374:141-164 788:165-280]
CAAATTGGCGAGCCGAGTGTTCCTTATAAACCAAAAGCCCCCATATATGGTTATATAATA
GAGGAAAAAAATGGGAGTAACAATGGTGATAGTTGTTCCGAGTACAGTCTTGTTGTCGAG
ATGTGGGATCGTAGATATGATATAATAGAGGATCATGTGAGGACGGTTAATATGGAGCGC
GATGCTCAAATTTTGGTGAATAGGTCCCAAGCGAGGAAATGTATAGCATCGAGTGGTATT
AAAGGTAAGGGTGTGGCCGATAGCTCTTGTACCACTAAT
>comp1088_c0_seq1_4 [80 - 226] len=227 path=[1:0-166 168:167-190 801:191-226]
ATGCAGGGGTGGTCGTATGCCGACCGGCTTCATTATATCGGTAGCTCCCTACTTTTGCTT
ATTTCTTTGTGGTTGGGCTCTACTCTTCCCTGCCATGGTGTGGGAAGACTGGCGATGAGC
GATCGTCTGGAATGCCTCATGTTCCAG
>comp1089_c0_seq1_6 [253 - 486] len=486 path=[10:0-391 402:392-415 1807:416-485]
GCAAAATTGCCTAATAGTAGTTGCAACCCAACCAGGGCCAGCTCTGACATTTTATATGCT
CGAGGCAGAATATGGCCGAATATTAAAAAAAATGCTCTTATAGCAAAGAAAAAAAGGCCA
AAAAATAAATTTACAAAAATTGTCCCCAAAATATCAAATATGTCTCATTTTACAAAAAAT
ATTCAAAAAGTGTCTCAAATATTAAATGTCTCTAAAAAACTTTTTAAACTCTCT
>comp1090_c0_seq1_7 [281 - 553] len=686 path=[1:0-247 249:248-249 517:250-685]
TGGCTCTGCTATCTATGCACATTGTCCAACTCCCATCCTTCTTTGGTACCAAAAGAGATG
GCACTGCACATGAACCCTTCCCTCCTTTATCATTTCTTTTTGCAACAACTCATCAACTTG
TCATTGGAGTTTTTGATGCCCCTTGGGCAAGGTTTTAACACTCGGCCGTTACGCTACACC
GATTGGTATGGGTGGTGGCGCGCCCCAATACCGTTACTGGGTCGATTCTATGTGTTAATG
GCATTCATGTCAAATCGGAGCGATGTGCTACGG
>comp1092_c0_seq1_4 [99 - 254] len=255 path=[1:0-137 139:138-254]
GGTAAGTCTGAAAACTATCGCCTCACCTATTTTTGGCATCTAGTTCTTATCTTAAAGAGG
GAGAGAAACTACTCTTTCACGACCTACGATTTACGTTATTTATCAAGTGTAGGTCTGAAA
ACTACCGCCTCATCTCTTTTAGGCATCATGTTCTTG
>comp1094_c0_seq1_4 [194 - 3] (REVERSE SENSE) len=246 path=[1:0-142 373:143-245]
CAGTCACTGTCTCAGGCCAACTTTTGGGCCGGGCCAAGACCACCACCACCAATCAAATGC
CCTCACTCCCCTCTTTCTAAAGACCTAACTCTCCATCTCCGGTTCATCCTCAGTTGGCCA
GAAAAGTGCTCCACATACAGTGTCACTCACTACCTCAGGCCAACTTCTGGGCCCTATTCC
TCTACCTCTCCT
>comp1098_c0_seq1_1 [25 - 249] len=251 path=[229:0-250]
GGATTCTGCTATGAGGATTCTCACGTATATATCAATGAGGTTGTGGGTTGTCGAATAGAG
TTAGTTCATGAAATTGTCAGTCCTCGTAACCGTAATTGTTTGGATGATGCGATTCAAAAA
GATAAGGTGGGTGATGATAGAACTGAAGTGATTGGTATTGACGTACAAATGGTAGATAAT
GGGTTAGAGAATCCAACGAGTACAGGATATGAAGAACCAGTTAAA
>comp1101_c0_seq1_6 [186 - 28] (REVERSE SENSE) len=272 path=[250:0-140 391:141-271]
CACGGTCCATATCTTCCATTTTTAAATTTCTGCAATATACATTGCAAAATACAACTTATC
AAACTTAATATGTTTGGAGGATTTTCCCACACTTCGTTTCAAATATGTTATGTTAGTAAT
CCTAGTCTATTTCAAGATGTCAGTAAGTTTAAGTTAATA
>comp1104_c0_seq1_1 [3 - 269] len=270 path=[248:0-120 518:121-154 403:155-269]
TATAGTGAATTATCTCATTTATTACAGAGTTTGGCTGTAGAGGGTGCAAGGGATGAGAAT
TCTTATATTTTGGCAAAGTCTATATTGGAGGAAGCAAAAGAGAAGTTAAGAAGTCATGCA
CTTATTGAACAAGAACGTGATGAGACTTGTGATGACATTGATTTAACAAATGAACCAGAA
GAATCAAATGTTAATTTTTTGTTGCAAGATCCAAAAGTTATCAAAAGTAAAGGGCGAGGT
AAGAGTAGAATGAAGAATGCTTTGGAA
>comp1106_c0_seq1_4 [205 - 56] (REVERSE SENSE) len=207 path=[203:0-120 140:121-206]
TGCAAATCCAAAATATATTTAGCTGTTCCTGAAACTGTATCAAGATGCTCCTCTGTCCAA
TGTGGGATCCTGGTCCTGCACAACATGGCCCTCAACTTTGATTCTCTGTTTCTGCATCTC
TATTTGGCTATTTTGGTTCTGGTCTGGTTG
>comp1109_c0_seq1_5 [278 - 81] (REVERSE SENSE) len=326 path=[304:0-227 532:228-245 550:246-325]
ATTTTGCTTGAGACTCGAAGAACTCGCTCCCATAGCTCGAATTTTAGCTTGCTCGAGCCC
ATAACAGTGTCGAGAGAGCTTAGATTTCGAGTTGAAGCATCAGTTTTCGAGTTCGAGTTG
AGTGCACCAACCTTAACTCTATTAAATGTGTCGAATTACTTGCTCGACTTGGACTCGAGC
CTAAAATCAAGTCGATCT
>comp1113_c0_seq1_3 [130 - 26] (REVERSE SENSE) len=203 path=[1:0-50 52:51-52 191:53-202]
GTAGAAATGAAACTGAGTTTATTGAGTGAAACTAGTAAATATAGAAATCTAAATGAGATT
GAGAATCAAGAGGTACAAAAAGCGATAATTTTTGTTATTCAGGCT
>comp1116_c0_seq1_2 [134 - 397] len=398 path=[394:0-210 605:211-397]
TCATCAACCCCTCTTTTTTGTAGCCTTAATTTGGTTTTTGGAGTAGTAGGAATTAAATTT
TTGCCTCCTGACCCTGGTGCACCTATTACATGCTCTTTTCCTCCGATGTACGCCCTTTCT
CCCTTTTTAGGTCCTGGTTTCTCCACATCTGCAGCAATTAGTGTAGATTACACTCATTGG
AGAACCCCAAGTTGTTCAAAAGAAACTCCACAGATCCTAGAATTATGTTCTCATGTTCTA
CTTGTACCAATCTTTTCCCATGAT
>comp1117_c0_seq1_3 [226 - 396] len=536 path=[514:0-38 1050:39-60 575:61-535]
TTTCGGTTAGCAAATGGAAGTTATAGGGTGCGCGGTTGTTGGGTTAAAAAGAGTTGGTCG
AGGGATATCGAAGGTAGCTGGATTTCGGTTTATTGGGGATTCGGGGTTAGCTGGTTAGGA
CAGTTGAGGGAGGGGGTAAGGGTTTATTTTGTTTCGGTTATCGGGCAGGGT
>comp1123_c0_seq1_1 [51 - 164] len=440 path=[418:0-304 723:305-328 747:329-439]
GCGTTTGTAAACCTTGTTTTACAGGATCTCCCACGTTATGAAAACATCATGGAGAAACAA
ACTGATGCACTGACGCAGGATAGATTAGGAGGTATGGTATATGTCCAGGGAAAA
>comp1126_c0_seq1_2 [117 - 266] len=267 path=[275:0-169 201:170-193 225:194-266]
TCTTCAGATGGCAGACAGGAGCATGACTTTCGATCACATAACACATCATCATCGCAGACA
AGTATCATATATCACATATCACAGTCAAATAAGATAAATGGGCACATCTATCAATTCCCG
ATAATAAAGTGCTCGGGAAGAATAAATATA
>comp1128_c0_seq2_10 [357 - 1] (REVERSE SENSE) len=405 path=[1:0-231 233:232-404]
ATCTCCATACCCTTTCGTACCTCTAAAAAAAATCGGAACACGTTGCATACATCTCCAAAG
CTCCAACCGAGCAGTACCATCGTGTCATGCTTTTGTCGAGAAGAAATCACAAAGAGAACC
TGGTGTCATCGCTGGCCTGACCAGTACGCTGCGCCGCTCGACTGGTACTGTGCTGCTGGT
ACTGTGTCTCCCATCCGTTCAAAATTTTATAGGCGTAGGCTGGCTGGTCTGGTGCGGTTG
CGTATCGGTTGTTGCTGGCCTGTGCCTCGCCGCTGGTGCGAGTTGCCACCGCCGTTGAAA
CCCTCTCACCTCTTATCTGTTTCGTACCCGCTCTATTGCCTCTCCCTCTCGTGCGCC
>comp1134_c0_seq1_4 [171 - 458] len=706 path=[1:0-53 55:54-77 219:78-705]
CCTTTCTCCTTGGGGAAGAGTTTACTGTCTCGAATCTACCGCCAGACCCGTGCCTTATCT
CCCTTAGGTCTGGTGCCTATTTTTACCCACTCCTTTTTGATCCGTAATCTCCCTCTCTGC
TTTACATACAAGATACTGATCCCTATTCCTTATTTAGAAGGCAGTGTACAGGGGGATGAC
TCTGACAAACGCAAGCTAATGATGCATATCAAACAGAGAGGGCAAACTGCTCATTCGTTT
CTGCTCCAGCATCCCTTACAGACCACGCAACCTTTTATCTTCCGTTTC
>comp1139_c0_seq1_2 [1 - 270] len=271 path=[469:0-36 213:37-270]
CTCGCACCTTCACCACCACCACTACGACCACTCTACTTTCATCAGCACCACTTGCACCTC
CACTACCACCACTGCACTACACCCACTCCACTTTCATCACCACCACTGCCATACAACCCT
CCATCACTACTTTCAGCACTACCTCCTCTATCTTCTCCGCCACCACCGCTACAACCACTC
TTCTTTCATCACGACTACTGCCACTACAACCACTCTGCTTTCATCACCACCACCGCCACT
ACAACCATTCCACCACCGCCGCCACTCTAC
>comp1144_c0_seq1_6 [209 - 87] (REVERSE SENSE) len=210 path=[222:0-166 7:167-209]
GAAGGTCACAGGTTCGAACCACAAAAACAGCCTCTTCACATGCGAGGGCAAGGCTGCGTA
CAACAACCCTCCCCAGACCCCGCATTGCGGGAGCCTCGTGCACTAGGTAAGTCCTTTACT
TGT
>comp1146_c0_seq1_1 [3 - 116] len=228 path=[94:0-227]
CGGATGCTCAGTGGGCTTTATTTTATTGGGCTTTATTGTACCAAATTGTTGCCACATGAA
GATACTCAATGCGTCAACATCTTAAGAACGCAAAATGTTGTTGAAGAGGCAAAC
>comp1148_c0_seq1_3 [151 - 2] (REVERSE SENSE) len=209 path=[1:0-138 140:139-160 162:161-208]
CCATTTCCCTTTGCCATAAATTTGGAGTTTAAAGTATCTAAATTAATGGTGGGACGACAG
CTCTTTGGTAATATGCACCTGCATGGCCATGATATATCTAGTACACTCTACACTTTGGTT
GATTCCTCCACCAGTCATCTCAGCAATCAC
>comp1150_c0_seq1_2 [1 - 201] len=333 path=[96:0-65 200:66-332]
GGTCCTCATTTCTGTGCTTTTTGGCTTCTACCATGGATTCAGGCAACCAGCCCTACCTCC
AGTGACCAATTCTGGCAAGGGTCACCTGGGTTTGAAACTTCTGAGTCTCCTCTTACTTAT
GGTGAAGGTCTTGTGGGCAGAGCCATAAGGGACGGTAAGTTGTGCCTAATTTTCCTAAGC
TTACTCCTATGCATTTTTCAT
>comp1151_c0_seq1_4 [202 - 2] (REVERSE SENSE) len=204 path=[182:0-92 275:93-203]
CTTCATTTTATTTCTTTTAAAAACTATTGTTTTTGCAAAATTTTGGGTTGGGCCTATTAT
ACCTTTCGGCCTGGTCCAATTACCCTGACCCGCGAATCCGGCCCTGACCTGCGACCCGAC
CCGGACCAGATTTTTCCCCAGCTTATTTTTTTTCTCTTTCCTGCCTTATCTCCCCCGCCC
TCTGTTCTGTTTTCGAAACCC
>comp1156_c0_seq1_11 [630 - 166] (REVERSE SENSE) len=746 path=[1136:0-491 894:492-745]
ATCTACGAATCATGCCCCTACCCCAAAACGCAGCCAACCTTATCGCTCCAATTCAACGAC
CAACACAACGATTGTTCTTATCTCTCAAATAAACTCCAGCCGCCGTTCAAACCAACCCTT
ATTTCTCCACAAACGATCGTACAACCATATCGCTCGAGACCCTTCGATCGTGAACCAGTC
GTCCTTGCATCGCAAGCCAAACAACCTCGCAACCCAGCACTTCAGATCGCCAAAACCCCA
ACTTCGAACCAACCTTATCACTCCAGACGAACCGCGGCCACTTACCTCCACCTTCTCCAC
GCGATTAAAACCCACGACGCCGATCGATCTCCTTCGCCGCGTGAAACACACGATTCACCT
AACAGCGACAGACCTCCCACATTCGGTGACCACGCACTAGTCGCGCTTCAACCAACTACG
ATTGCTTCAGAGCAGTGCGAACGAACTCCACTGCTGGTTTGGATC
>comp1157_c0_seq1_3 [3 - 242] len=243 path=[2:0-119 540:120-170 173:171-242]
CATTTGGAAAGGTTCTCACTTAAGATTCCTTGGCTTCCTCCTTCTTTAATTCAATGGCTT
TTATTGTTTCCTCCGTGTTTGCATCCCTTCCATTCTCCAAGATCTTGCTCTTCTTTTTCT
TTTTCTTTTCCTCAGTTTGCTTTGGAACAGAATCATCATCAATCTCGATGCTTTTCTCAT
TTGTTAACTTCTCATCTTGTTCATGCATGTATTGTCATCACAAATAACATAGACTGGTCG
>comp1158_c0_seq1_1 [52 - 228] len=437 path=[851:0-436]
CCACATAGTCCGTTTTTATTTACTTTTTGTTGGTTGTCTCTAGCGAACTTGCATGCACTC
TCTTCTACAAAAGGCCTTCCACTGCCTCTATTTAGTTCACAGATTCACCTACAGCGAAAC
GCTGGTATATTTCTCTCACAAGTTCTCTATTCTCATAGTGATTCTGGGGTTCAACAA
>comp1159_c0_seq1_4 [120 - 347] len=496 path=[1638:0-108 1087:109-132 1111:133-495]
AGGATGAGGAGGCAGCTAGGGAAGAAGACCAAGAGGATTTTGATTATGCAGATCCTAACA
CTATTGAAGGAGAAAGATTTTCTTGTAATGCAAAAAATTTTGCTTGCTCCAAAACAAGAA
TCGGAGTGTAAGAGAAACAAACATTTTCAGACTCTCTGCATTATTCAGAAAAAGGTATGT
GAAATTATGTTAATAGTGGGAGTGTGGAAAATTTTCTCTCTAAATCTG
>comp1162_c0_seq1_2 [61 - 279] len=332 path=[536:0-110 227:111-331]
GAGTGTTTGCAGAGTTATTCCTCGTGGAATCAAGGTCATTTAATGGAGGATTATCTCTTA
GATTTGAGGAGTTTTAGAGAGGAATCTCTTACTCTTTCGTTGTGTTCTACTAATCAGAAT
TTTCCTACAACAGAACAACAGTCAAGGAAACAAACAAATTCTCAATTATTGTTGGCTTGC
ACCAATGCCAGCATTAAGTTATTACCTCATCAACACCAA
>comp1165_c0_seq1_5 [251 - 42] (REVERSE SENSE) len=284 path=[1:0-283]
TCTCTTTCGAGATCTGGGAAATGTGGGAGTAATTGTAATCATTTTATCAATAGTGGATTG
GACTACTATCGTGTAGTCCTCAAATTGGGAGTGAACCACTTAAATCTGGTGGTATCAGTG
CTTGTTAATTTTGATATTTTTCTACAACTATTGCTCACATATTTTCGATTTGAGAAGGAT
AAACTTGAGTTTTGCTTCCACTACGCAAAA
>comp1166_c0_seq1_1 [56 - 244] len=428 path=[989:0-80 171:81-104 195:105-427]
AAGTTGATTTTAGAAAGGAATTTGATTGTTGAATGGAGTTTCATTGATCATATTCTGTTG
GAAAGGGGATTTGGGGATAGATGGAGGATGGTGCTTCTAATGGTATTTTTGGAGCTTCTA
GGGGCCTTAGACAGAGGGGTCTGTTGTCCCCTATGCTTTTCAGTTTATCCATTTATGTTC
TTGGTAGAT
>comp1167_c0_seq1_6 [310 - 95] (REVERSE SENSE) len=334 path=[246:0-130 377:131-156 403:157-180 773:181-333]
GATGGGGCAAGAAAAATGCCAGATCTCTATTTGGGTCCCCAGTGGTTCATCATGTGTAAA
TATAACAGTGAGAATTTGGATCAACTTTTCATCTCATTTCCGGTGGCTCTGGGCTTTTGG
AATGATCTTTGGCAGGCTGCAAATATCTCCACATACCTAGAACAGTGGATGACATTCTCT
CTTTGTTGGCTGCTTATAGCTCCTCCTTTTCCTCAG
>comp1174_c0_seq2_2 [85 - 180] len=230 path=[208:0-116 325:117-229]
GCCTTCGGGCATTTGAACTTTTTTTATATTTTTAGTTTATTTGGGTTTGATGTAAGTTTT
ATTTATCATTGTGTGATGTACGCAAAGGCTGTGTTA
>comp1177_c0_seq1_4 [215 - 87] (REVERSE SENSE) len=226 path=[198:0-149 418:150-225]
AATGTCCTTTTTTTAATTCCGCAAGTTGCGTCGTGTTCCTGGGCGTATATGCTATCCAAA
TATGTTCCTAACTCAAAACTTTCCTTTTTTGGAAATATTCGGATTTTATTCTATTTTGGC
ATAAATAAA
>comp1180_c0_seq1_2 [1 - 171] len=311 path=[1:0-243 245:244-310]
AGAAAGGCATCACACCCTCTTAGATATGTGTATCATTCACACGAGAAATTCTTTAATTTT
TTATACATCTTTTCACTGCCTACAAACAAGGATATTCAGCCCTTACATAGTGCATACAGT
GGCTGTAAGATGACTGTTACAAGACTCTTAACTGACATATCAAAAGACTCT
>comp1181_c0_seq1_3 [238 - 53] (REVERSE SENSE) len=238 path=[216:0-131 517:132-133 350:134-157 374:158-237]
AAAATCCAATTGGGCACACCTCCAAATGAGCGCTTTGGTTCATTCTCTTCTCCTAACACC
CCTCACCTTATTCTAGTTCACTCAACCCCTGGTTCATCCCCATCTGTTGGGAATTGTGAT
TTGAAAACCCTGGTTTCCAAGTACCAGTTTTCTGGTACTGTTCATGCCCGTGCCTTTGAA
GCTTCT
>comp1182_c0_seq1_7 [518 - 694] len=694 path=[1144:0-388 96:389-693]
GTCAGCTCCTTCCTCCTGACGACAATCCTTCCTCCTGACGACATTGTCGGACATTTGATA
CGCACTTACTCACATAGTGGAATTAGAACATACCTTAGAATCTTCCAAATGGTTGTGGAA
CTCCAAGTAAGACGTCGGGGTATGGTGACTGTACCTGTGCCACCTAGTCCAGATTTT
>comp1184_c0_seq1_4 [239 - 3] (REVERSE SENSE) len=241 path=[219:0-49 492:50-58 278:59-240]
AAGCTTGGAAATAATTCCAGAATATTAGTCATGGGGAAAGGCAATATTAAATTACAAATT
GGAGATCATTTTGTGAAAATATGTGATGTTTTCTATGTTCCGGAATTGAAAAGTAATCTT
CTCAGCATGGGGCAGTTGCAAGAAAAGGAGTATACAATCACTATTCAAAAGGGTTGCTGT
CAAGTTACACATCCATGGAAAGGCCTTATTGCTGAAATAAGGATGACAGCAAATCGG
>comp1186_c0_seq1_9 [138 - 10] (REVERSE SENSE) len=490 path=[1:0-128 130:129-489]
CGACTTTTGAGGAATTGTCTGAATATCGATTTTAAGATTAGATTAGAAAGTAATGCTAGT
GAGGTTTTGGTTAGAAGAACAAGGTGTTATCTAGGTTGTGATTATCAGATATTCTGGTTA
TCAGAAAGT
>comp1188_c0_seq1_4 [105 - 1] (REVERSE SENSE) len=256 path=[293:0-192 250:193-194 487:195-255]
AATTTTTTAATCATTATTTTTATGAATTCTCCTTGTGTGGCTAAGTCTACAATTTCATTT
TATGATGTGGCTATAATTTTGAACATGATTAATTGTGGGGCCATT
>comp1191_c0_seq1_5 [2 - 496] len=523 path=[501:0-522]
GTGTGGCAGACCGCAGCTAAGGTGGCGCTGTGGCTGCCCGTGGGCGTGTCAGTGAACGCG
CTGGGCGTGAGCCTTGCGAGCGTAAAGGGCCGCTCCATGCAGCCAGCGCTTAACGACGGG
CTAACCCAGGACGATGTGCGTGACCGTGTGCTGCTGGACAAATTCTCGGTGCAATTTCGG
CATCGTTATCGCCGTGGAGACGTGGTGGTGCTTGAATCGCCCGAGGCGGCAGGCGAGTAT
CTGATTAAGAGACTCGTGGCCCTGGAAGGGGATACGGTGACGGACAGCAACGGCGATTAC
TGTACGGTGCCCGTGGGCAGGTGCTGGGTGGAGGGCGACAACCCCACCTTCAGTGACGAT
AGCAACTCGTTCGGCTTCGTCCCGCTCGCGCTCATCGACTCGCGCGTCATGGCCGTGGTG
TGGCCGCCAAGCGAGATGAAGATAGTCCAGCCCAAGCTGTCAAACCGTGTCAACCAAGAG
GATCGAGAAAATCAG
>comp1197_c0_seq1_2 [2 - 238] len=320 path=[1:0-319]
GAATCTAATCCCGGATTAAGCCGCCGGGGAAGAGAAAGACTGCCGGAATCACAGGGTCCA
TCCACATACGACATTGGATTCGGTGTTGGGTTCAACGTTTTGATCAGAGAAGAACGAAAC
TGTGAGCTTCTCTATCAGATCCATGAAGGGAGGTTGCGCTCGAGATTGATTCTCTTGGAA
GTTGTTGGCGTCAGTTCGGTGTACATGAAGGTGGAGTTCGGCTGGTTCACCTCTAGA
>comp1198_c0_seq1_15 [779 - 546] (REVERSE SENSE) len=1119 path=[1097:0-1118]
TCTGACTTGTCAATAGAAAGTGAAACTGTAGGTTGCTTCTTAGTTGTCCAAGAAATCAAT
TTTGAGCCAAGAACACACAAATTAGAAACTGAGCACCAAGAATCAAGACTGCAACCAAAT
CGGTGTCAAAATCAGAGAAAGGGGCCAGTAGAAGGAAAATATCAAATTAAAATCCATGGT
TTGAGCAACAAAAATGACAATTATGGCTTCTTAAGTGTCAGATACTTAATAAGC
>comp1199_c0_seq1_3 [226 - 50] (REVERSE SENSE) len=261 path=[607:0-49 295:50-260]
TTCCAGAGGATGTTCTATCTTCTCAAGCACAAAGTACTACCAAGTAAAGCTCTCCTTTCT
CCTTCTCTATCTTATCTGGTGTTTAACTTTGTTTTCAAAACTGTCGTGAGTTTTGAAAGA
CAAAGTAACAGCCAAACTATATTAAGAGAAGATAATGAGAATTCATCCGTTGTGCAG
>comp1202_c0_seq1_2 [1 - 186] len=320 path=[1:0-319]
AACCAAAAAATATTAGAAAACCCATTACAAAAATATAAAAATGACAAAGCTCAACAGGCG
CCGAACTGTAATATTGATCATCATCAACGTCGGAACACTAGCACCGGATTCCTGGTTACA
AGGCATCGTATCAGATCCACTCTAACCTCCTCTTCCAGAACCACGACCAAGGATTGTAAC
CTCATC
>comp1203_c0_seq1_2 [3 - 320] len=654 path=[646:0-653]
CAAATCATGGAAACAGCCTCTTTACATGCAGGGGTAACGTTGCGTACAACCTTCCTCCCC
AGAACCCTCAGTGCCGGGAGCCTCGTGCACTCAACAAGCCCTTTTTGTATCAAATGTATT
TTCGTAGGGATGATTATTACAGTAAAGGGCAATTTGCTGTTCTTGAAGATCGGTGGTGAC
TGCTGTGTGAGGAGTAGAAATCAGATGGTGGCAGTGATGAATGACTTCCGGCAAGGGGCA
GAATTAGGTGATGCTAGTGGTGTATGGTTTGGGTTGCAGGGAGAGTGGATGTGTGTATTG
CATCATCTTGCGAGGCAA
>comp1206_c0_seq1_4 [233 - 87] (REVERSE SENSE) len=363 path=[577:0-207 53:208-362]
ATGCTCATACTTTACACAGCCGGTCTCAAGCTCGGAAAAAGGAGGAGGGTTGCGTTAGGT
AATTTGACTGCCAGCGTAAAAAAATTTGTCATGATCCTTATGTTCATGAATCCTATAAAT
TTATGTGTAAATGTTAGGGTGCCCCCT
>comp1207_c0_seq1_2 [72 - 263] len=264 path=[279:0-228 98:229-263]
GCCACACTACTGTCCTGCAGTGACAGAAACCGCTGCAGTCTTTACAGTCCAAGAAGGGAC
TGTCACCACTGGTTCCAAGTAGAAATGGTGCAAGAGAGAGGTGTGGTTAAGGGCCTTTTG
ATTGGGATCAAAATGGAGGGAGTTTCAGCAGCTAAAGGAGAGGAGTTTTCAGTGTTTAGA
GAGGAGGAAACC
>comp1208_c0_seq2_8 [289 - 77] (REVERSE SENSE) len=532 path=[510:0-224 735:225-531]
GAAAATATACAGCAACCACTTTTCTACATCTCATGTGATATAATAATCAGTAGATTATTA
GCTACAAATAAAATTAATCACAATTTGAAATGTGAGAATGGTGTGCCTTGTTTAGAGGAA
CAGGCTTGGGATGAAGCCTTGTCTGTAAGTTCACCAGCAGCAAAATCAAATTCTCCCTTT
GGTTCCGTACATTGTCAATCTGTAGACACCGAG
>comp1212_c0_seq1_6 [225 - 1] (REVERSE SENSE) len=336 path=[1:0-270 272:271-335]
GGCCACCACATCATCCCTGATTCCCATCATCCCCAGCATGACCTGAGGGGATCTGATCAC
CACCAGTTTCGTCGTTCAACGGGCTCTCGTCCCCAGCATCCTCCTCACCTTCTCCATCAG
CACCCTCCTGGTCATCATCATAATTTGCCCCCGACATGCCAAGATGAGCAATGGTCTCAT
CAAGCTCATGCTTCTATTTTGACCCAAGAAGCTCATGAATGTCCT
>comp1213_c0_seq1_5 [413 - 165] (REVERSE SENSE) len=428 path=[1002:0-342 268:343-427]
ACACTGGTTTGTATCAACGTTGATTTGTCGGTCCCAACAACGTCATGCTTTGTAAGCCTG
TATGTGGGCGGGGTTGACAAGTTGGAGTGGCAGCTGGCGAATTACATCGCCGAGTTATCG
ATTATTGAATACACCATGATCGGCATGTACACCCCATCAATGATAGCAGCTTTTGTGATT
TATGCGGCGAGGTACATACTCGATCCATCAGAAAGACCCTGGAATTCATACCTGAACCGT
TCTACGCTC
>comp1214_c0_seq1_11 [386 - 147] (REVERSE SENSE) len=590 path=[1009:0-191 442:192-589]
GATTTGTTTGTGATGGTGAAAAAGCCCTTGGACAGTGGCTGCTTGGATTTCCAGATGAAG
GCCTCACTTGGTCTTGTTTGCTGGAGGCCACCAGGTGTTTGCTGGATACATGACCAGATG
GAAAGAGTGAGGAATGACAGTGCATGCAATGTGAAAGCCTTTGCTCTAGTAGTTTTCTAC
TTTATAAACCCAAGCAACTTCTCTAGTCTATATGGGATAAGGGGAAGAACACTCGTGTTT
>comp1215_c0_seq1_5 [278 - 3] (REVERSE SENSE) len=299 path=[1:0-243 245:244-245 645:246-298]
AGTGTATGGTCAGGCAGGTGTCATGCTTTGATTGTGCACATCAAAGTGAGGGCTTCTTGG
TCGTTAGTGCTGTACTTGCCAGGTGGGCGTTGTTGTCCTATTGTCGACCTGATCCCAAGG
GTGATGTTTGGTAGACGCGGCGTGTATGTGAAAGGGGAATTGATCATGTGCTCTGCCCTC
ATGGCCTCGGTTGTGTGGCTGATAGAGATGCGGCGTAAGGTAAGCAATTGTATACCCTCA
TATTTAGCATGCTTGCAGAGCAAAAAGGCGTGGGCC
>comp1216_c0_seq1_4 [266 - 66] (REVERSE SENSE) len=267 path=[295:0-191 487:192-266]
ATTTTCACCACCTCCATCTTTTTTCATGACTCTGGTCATCCACTCATTGCATTCATCAAC
CTCTTTCAAAACCAGAGGCTTGATTTTGTCACGAAAGTTAAATCGACGTTTGATAGCTCG
ATTGTATTTGATATAAACCAACTTGTTCTATCGTTCTTGTGCGAGTCTGTTTCTCCCTTT
GCTATGAACCAATGTTTAAAA
>comp1217_c0_seq1_1 [3 - 131] len=210 path=[423:0-107 79:108-209]
AGTGGTGATCAAATGGTTAAATATTATAGTTGGTTTCATATGGATCAAGTGATTCAAAGA
AGGTATTTCTTATCATCATCTATCAGCTATTCGAATAAGAGCTTCATGGTTCTTTTTGGA
AAATGGGAG
>comp1219_c0_seq1_3 [104 - 214] len=216 path=[434:0-98 533:99-215]
ACCCTTATTGCAGTATACTCTCTAAATCTGCTTCCAATTGATTTCATTGAGTTTGAGCTC
TCTGTCTTATTTGTTGCTTTCTCCAGTAATTCTTATCTTGTGAGCTCAGTT
>comp1220_c0_seq1_4 [20 - 334] len=352 path=[828:0-259 170:260-283 194:284-351]
ATCACTATTTCCACTTCTTTCAGACTTTGCAGAAAAACAAATCATTCTGTTACATCACTT
TTGAATTTAGAGAATGATGGTGTCCATTGGGATTTGGGCTTTTCGAGGAACCTCCATGAC
AATGATATTGGGGAACTTATTTATCTCCTTGACATTACCTCTTTTGTTAGGTTGAGTTCT
CAGCCTGATATGAGAATTTGGATCCCTGGACTCAGCATTTTTTTCATGCAACTCTTTCGT
GACTTCCATCATTCAGAATACCCCTTCTTCTCCCTTTCCCCCAAGCTGACTTCATTTGGA
GTGCAGTTGTCCCTT
>comp1222_c0_seq2_4 [89 - 349] len=745 path=[502:0-497 1000:498-500 1025:501-744]
GTTATTATTCAGTTGGTGAAGATATTGAGTTATTTTTCAGTTGCTTGGTTTATGTATTTA
GCCTTTCGATCCTTGACAGGATTGAGGTTGAATGCTCGAGCATCAGTTTTCTCTTTCAAA
CCAAAGATTGTGGACCACATCAGTTTCCTTCACAGAATTGAGGTTGTATGCTCGATCATC
AGTTTTCTCTTTCAAACCCAAGATTGTGGATCACACCAGTTTTCTTGTAGAAGATTGAAA
TTAGTGGCGGTGGTAATTGCT
>comp1223_c0_seq1_13 [277 - 2] (REVERSE SENSE) len=630 path=[1462:0-74 66:75-98 90:99-629]
GAGGAAACGAGGAAAAGAATGATATCATGTAGTAAGTGTTTTAATTTCGATCTTGTGTCT
GTGAGTGTGGCTGTGGGTGGGAATCTCACGTCAATATTTCATTTCTTTTCTACTTCCCAC
ATTTTTCCAGCAACCGAATGCAAAATTAAAGGGTGGGGGAGGCAATTGCAGGAGAAACTA
ACAAATGAAATCGATCAATTAGACCAGGCAACTAATTGGGTCAAACAATTAGAAACCCTA
AGAAAACGAATGAAACCTTTACTCTCCCCCAGTGAT
>comp1227_c0_seq1_1 [54 - 227] len=270 path=[214:0-173 450:174-269]
ACCAAAGTTGAGCAAATCAATGCTCTCAATATTCGAATTAACAACTTTGAAAATCAAAGA
CTTCAACCTACTAATGGTTTAGAAGATGTTGAACAATCCAAAAATCAAAATCAAGATGAA
GGGAAGATAGACACTTCACTTATCTCCGTAATTAGGCGGATCCTTGCAGCCCTT
>comp1231_c0_seq1_8 [608 - 291] (REVERSE SENSE) len=816 path=[1454:0-134 2:135-815]
TTTCTACCACATTGTCCATCAAACAAGCATCAAACAGAAATTGCAATCTCTACCTTTGCC
TCCCAATCTTCAATCCAGCACCACCTCCATCATGTAAGAAATTTCAGATCCCAAAAAGAA
AACATAGGAAGAGGAAAACACTGTATATTACTACTTTGTAATTCAGCTTCGGTCATGTCT
TCATTTGCTTGCTTTTATCTTTGTCTTCAACTGTTAGGGGTTATTATTCACACCAGACTT
AGAGCAATCCAATCCCTAGGAAAAATAATCAACTCCATTTGTTGGTTAAATTTTGTGTTG
ATCTCCAATATGTTTCAC
>comp1232_c0_seq1_2 [47 - 226] len=258 path=[236:0-188 425:189-257]
ATTAAATCACCATGCCTTCTCACTTCTAATTGCTCCCAACTAAGTAACCATACCTCCAAC
CATACACTTATTCTTCTACTTTACTATTCCTTTCTTCCTGCAGAAAACATTATATATACA
TTATACAGCAAAAATCACACTCACAATTTTGGAACAATTTCGGAACTTAGGGTGCAAAAA
>comp1235_c0_seq1_4 [139 - 345] len=347 path=[1:0-346]
ACTATGAAGTCATGCTCTGTTTTCTTACACTACTGTAGCTGCTTATTCTTTTGCTGTGTT
TTTACTCATCTCTGTTGCTTTTCACTAAAGTGGTGTCATAACTCCTTTTGCCCTGTTCTA
TTACCTCAAAACAGGGACACCTACCCCATTATGGCCAGTCCTTCTGCCCAGATAATTGGG
AATAGCAAAGACTTCATCAAACCAGAA
>comp1239_c0_seq1_7 [452 - 225] (REVERSE SENSE) len=454 path=[432:0-453]
CAAAACATGAGTTATTTGAACAGGATTTGGATGGCAATGGGCGTGGTTATAGCGCAAGGC
CACACAGATCTGAGCCATAAATTGAAGTCGTTGGATCTCCGTCCAATGGGTGGTTTCGTC
GGATCTGATCTCGGTGGGTTTCTGGGAAACGGGAACGGAGATGAGAAGTGGAGACTGACT
GAGGATTCACTGCGACGAGTTATGTATTTGAGCTGTTGGAGTCAAAGC
>comp1240_c0_seq1_4 [190 - 2] (REVERSE SENSE) len=204 path=[416:0-64 60:65-203]
TTTGACTTAAGAAGAAGGGAGCATTATTTGCACTTCCAATTCGAACCAAAGGAGAACACC
AGTAAGTTCTGTTTTCTAAAAATTGAGGAGAACCAAAGGAGATCACGACGCTCTTCAATC
ATCCACGATACGATGCTTTGTTCAAGGAAGGGGATAAGTACTTTTATTACTTTCACAACA
CTGGGCTTC
>comp1241_c0_seq1_5 [631 - 876] len=878 path=[1:0-835 837:836-877]
AACCTTTCCTATATATACCACTCTCTGCTCGATAGATCCATAAGGAGTTCCTCTCGTGAA
GAAAAATTTTGGCCCACTATTTCAGAACGATCATCTTCCTTCTGGGAAGCGTCTGGGTTT
TTCAGGAGCTTTGATCCCCCATCTTTAGTTGCCTCTTTTGGTTCGTCTACTCAGATTATC
TCTGAGATTATCTCCGGCTCTTCAAACTTTCAGTCCCTGTATGATATGCATGAACGACCA
GATCGG
>comp1242_c0_seq1_1 [2 - 151] len=224 path=[700:0-28 729:29-223]
AAAAATTATATAGGGGAGGCCATAGGCACGCACAGAGCTCCTTTGATGAACTCTCACAAT
AGACTCTCAAACTATAAACTTTTGTATTACTTGGTTACTGGATTACCCTTTACATCGAAG
ACTCATATGCCTATATATAAGTACAAACAC
>comp1243_c0_seq1_5 [299 - 111] (REVERSE SENSE) len=301 path=[1:0-300]
TGGAATTTCTCAGTCCGACAACAATATGCATGTAGTTGGCCCTATATGCATGTACCCATC
TTATCAATGAAATCACACTCATCATTCTACATTATTTTCAACAAGGGTCGTTTCATCACA
CTCCGCTCTACTTCTTTGTTACATATCCCTGTCTCAGACTCCAATATCTTATTTGTTTTC
TTAAACGTG
>comp1245_c0_seq1_2 [72 - 242] len=404 path=[277:0-276 173:277-403]
ATTTGCATAGCCAAGCAACAAATCAAAGCTTCGCCCAAAGTCAGTCATTCTGGCCGCTCA
GCTACTATCCTCAAAATATTAATAGCCTTTCACCATTGCTCACCAAAACCAAAATCCCCA
ACCTCCTCCTCCGGTAATACCAAAATTATCCCCAAACTCTATCAGGATTTA
>comp1246_c0_seq1_5 [435 - 719] len=754 path=[1041:0-469 179:470-576 2:577-753]
TGGAAGAATTGGTCAATCATATTCTCTTTCATTGTTTGGTTCATGAGGAGATTTGAAGAT
TCTGTAATGCTTGTGGTGGAAAGCTGGTATGAGCGAAAGAAACCAAAAAAACATCTTTTA
AAGTTGGGAATTGGATTCAAATTTCCTCTTCACTTGAAAACTTCTCAATATATATCTTTT
GAGGTGGTTTGCAACTGCATAGGCTCCATCATTTGTCGAGGATTAAATAATATAGATTCG
AAAATAATATACTTCAGTCTTAAGATAAAATGTCCTTTTTATATT
>comp1250_c0_seq1_20 [1119 - 1] (REVERSE SENSE) len=1121 path=[1099:0-1120]
CTCTCTCCAGTTACTCATATATTTCGTCCATATGTTTATATGCAGCTCACGTCATCAAAA
CACTCCCACTCTCTTTTCAATTCTATGAAACTTCCCTTCCCAAGTAGTTATCATTGTTAC
ACTAAAGTTCAGTCACCGGTTCCCCTCTCGACGGCGATCCGATCCGCCGATAGCAAACCC
TGGTGGTGGGCACACATGGAATATTCCACTATCATCCGTCGGCACCGTCGTAAGGAAAAT
ACCAACAAAGTCGTCGTCATCATGGGCGCCACCGGCGCCGGAAAATCCAGGCTGTCCATC
GACCTCGCTACCCGTTTCTTCCCATCCTCAGAAATCATCAACTCCGACAAAATGCAAGTC
TACAAAGGCCTAGACATCACCACCAACAAGATTCCCTTCGAGGAGAGACTCGGTGTCCCC
CACCATCTTCTCGGCGAGTTCGATTCCTCCGGCTCCGAGTTAACCCCTTCCGAGTTCCGC
TCACACGGTTCTTCCGTTATCTCAGACATCACTTCTCGCCGTAAACTACCCCTTTTGGTT
GGTGGGTCTAACTCGTTTATACACGCTCTCCTTGTAGACCAGTTCGACCCTGACTCGGAC
ACGTTTGATGGGTCACACTTGGCCTCTTCAGAATTGCGGTACAACTGTTGTTTCCTCTGG
GTGGACGTGTCATTAGGCGTATTGACGGAGTATTTATCCCGACGGGTTGGCGACATGCTC
GACCTGGGTATGTTTGACGAGTTAGGCGAGTTTTACGACCCAAACGAGGATGACTCAATA
CCTCGGACTGGGTTGAGAAAGGCAATAGGCGTTCCCGAGTTCGGGCGGTATTTCAGGAGG
TATCCGCCGGATGGTCGACGTGGAAGGAAAATAATGAGTGATGACACGAATCGCGAGAAG
GATGCGGATAGGGAGGTGTGTTACGAGGAGACAGTGAAGGCTATAAAGGACAACACGTGT
CAGTTGGCAAAAAGGCAGATATGGAAGATCCTACGGCTGAGGGCGGCAGGATGGGACTTG
AAGCGGCTGGACGCCACCGAGGCGTTCCGGGAGGCGGTGGTCGCCGCTTCAGATTCCGGC
AGAAAGGTGTCAGATATTTGGGAGAAGCAGGTAGTGCAA
>comp1251_c0_seq1_4 [207 - 31] (REVERSE SENSE) len=280 path=[214:0-86 301:87-110 673:111-279]
ATTACCCTAATAACCCCATATCAATTTACTAATGTAACCCCCACACCTTATCACTCCAAG
TCAGCGGTCGTTTCCCCCTTATCTCTTCTTTTCAGCCAAACCCTCCATACAGCCGAGCTC
CCCTCGACATCTCCTCTGCTCTTCGACGCCTTTGCCCTATTGACCAGCGGCCCGGCC
>comp1253_c0_seq1_7 [292 - 2] (REVERSE SENSE) len=413 path=[471:0-355 32:356-412]
AGAGGAAAGACCCACATCCACAACGTTGGTGCCAGAAATCGCTTCAACGCCACATCAACA
ATAATGACAATAGAGAACATAATTGCTACTAGAAAGTCAAAAGAAATAACTACTGACGGA
CAAAGCAGAATTACTCCTTTCCAGGAAGGATTTCAACTCGATCTGGTCGTTATTATCCTC
CCATCTCTGGTAACCCGTGGTCAGTGCCCGCCACGATTGAACGAACGGAGATTGGGGATC
AAGATCAGTAATGGGGGTTCTGGTTTAGGAGGATTTTGGGTGAATGAAGGG
>comp1255_c0_seq1_2 [31 - 228] len=228 path=[206:0-163 370:164-227]
AGCTTCAGTCGGAGAAGGGGACAACTCCAGACAACGATTTCAGTAGAGATGGAGTCACGG
CTGGTGATAGGGAACAAACCCAGATCCAACGACAGTGAGAACGATGAGGAATCAAAGTTG
ATTCGGCTTCGAACGGAGATGGTGAGGGTTCTGCACTCCACGGCGGCAATCTCATGGCCC
GGTGCAGGTGACGGCAGA
>comp1257_c0_seq2_1 [1 - 123] len=278 path=[18:0-147 165:148-277]
GGAAACAGGCACACAAAGGTGCACAACTGCTTTATAGCCTATACGTGCCTAGCTCTAGAG
TTTGTTCCAACTAGTGTCTTTAAAAGGAAGAGGCATACAAAGGCGCACAATTGCTCTATA
GCC
>comp1258_c0_seq1_3 [283 - 128] (REVERSE SENSE) len=294 path=[581:0-159 470:160-293]
TGTAGAATCCTACTCCTAGGAAGCTTTCAAACCTTGGGATTTAATTTTAGTAACTTCTCC
TTGATGTCCAAGTTTGTTAACAATTGCATAATCACCATAAAGCCTCTAACAAGCTCTAAA
TTACAAATTGACCCCATGAGTAGGTTAACTCTAAGA
>comp1259_c0_seq1_8 [276 - 1] (REVERSE SENSE) len=436 path=[1:0-192 194:193-435]
TTGTACCTAGAAAGAACTTCCACTCAAAGGAATGGAGCTAATAGGGGTCAGACTTTAGAG
GATCAGGTTGTCCCCAGTATGTCTTTTACAGGTTGGATACCAGTCCCACGAACATCTGGA
GCTAATATGGAGGGTTTTCTGTCACGAGGCATGGAGAAATTGGGATTGTCTGAAGGAGCT
GCACAATTTCAGGGTGGAAGCACCGGCAGTTCTCGGAAGCCACCTGTTAGATTTATTATC
AATCCAGGTGATGTTGATGTGGTTGCTGAATTTGCT
>comp1262_c0_seq2_7 [283 - 561] len=562 path=[1:0-308 310:309-476 478:477-561]
TCTCATATTCATAAATCAAAAACAAAAGTGCACAGCATTCTTAAACTTTCATATCCAACA
AGGCAACAAGCCAACAACAAGAAGTCAAACAGTACAGACTACAATCTTAAGCCTGAAATC
CAACATAATAAACACAACAAATCTGAGCTTTACAAAAAATATGAGGAGAGGTCAGACGGT
CTTCCAAAAAGAAATCTGCTTCAAAAACGACCACTCCACAGATTACATCTGAGCTTTACA
AAAAATCTGAGCAGAGGTCAACGGTCTTTCAAAAAGAAA
>comp1265_c0_seq1_4 [294 - 106] (REVERSE SENSE) len=364 path=[342:0-130 473:131-363]
TCTGTGTTTTTCGTTTGCCTCAAAACTCCATCTTACAGTTCTCCTTTACCATTTGTCTTT
TCGCAAGCCATCAATCAGCACCATACTTGCGTCAGCCTACCATCTGAGATTCTAAGCCGC
ACGAAATCCCATAATTCTCATCCCATTTTAAAGTTTTTTTTCTTAATTAAATTTGTTTTA
TCTAGCACG
>comp1269_c0_seq1_2 [2 - 208] len=362 path=[320:0-361]
TGTAAAACCCAAGTTTTCGTCTCTGGCTTCCTTCGAAATTTCAAAACCAACTTGAAGTTG
TTCCCTTCTCGAATTGCAACAACTGTCATCATCTTCCTTGGGAACGAGAACGAAAAATCA
ATGAATCCATACAAAAAAAACTTGATTTTGTTTCTTCACACGCCAAAGATAAGGACGCTT
TGCAATTTTACTTGTATTAGATTTCAT
>comp1270_c0_seq1_13 [317 - 3] (REVERSE SENSE) len=634 path=[635:0-335 971:336-431 1067:432-436 1072:437-633]
CACCTTGGAACCACCCCCTTCCTCCTCCTTGGCGAGGCACTCTTTCTTAGCTGCACAATT
GGTGTGCCTAGGCACAAAAAAAGCACACCGATGGTAGTTTTAGGACTTTATTTTCTTCCC
CTCTCTTCCTATTCCTTTTGTGATTTTCTTCTTATTATTCAGTTTTCCATTTTCCCCTGT
TTGTTTTGCTATTTCTCCTTTTTTTTGAGAGTTTTTTTTTTATGTGCATGCCTTGTTTTT
CAGTTAATATCCTTCTTTTCTGCTTGCTATGAAGCGCTTTGTGGACGACATGATCCCACT
CGGCAACTTGATATC
>comp1273_c0_seq1_3 [233 - 72] (REVERSE SENSE) len=235 path=[489:0-187 277:188-234]
TTCAGTAGATTTTTTATATTGCAAACCCTCGTTTTAGGTTTTTGGATTTTCAATTTGGCT
TTCTCTAGTCTTCTTCTTCGCAACTCACATCTTTTCCATTTCAGATCTTTCTCGCGTCAT
ACTTCGCATCTCACAGCAATCCTTCGGCAGGTATGTAACAAT
>comp1275_c0_seq1_10 [268 - 53] (REVERSE SENSE) len=413 path=[391:0-412]
AGACGTTCACAAGAACTGTCGATAATGATTGAGTTAGCAACGACGATTCCCTCTGATGTC
GTCTGGGATCCAGAATTGCTATCAATTCGTCGGAGGTCACTCCTATTTCAAGTGGAACCT
TTGGGCGAGGACAGAGTTCCTCTCAATATGGATGCAAGATCCGAACCGCACGGTCTGGAT
TTGCTCGATCGCCACCAGGAAGTGTTAATTCTGCTC
>comp1277_c0_seq2_2 [13 - 342] len=358 path=[1015:0-108 675:109-132 699:133-357]
GGGACTCTGGGAGTCTACCTTGAAGCCGTCCTGGATGAGTCTTTGAAGAAGTTGAAAAGT
GTCCAGGATGAATCCGAGCAGAAATCTAAAAGAATCCAGGAGCTTGAAGCCCAGCTCGAG
GCTCAGGAGAAAAAGCTGAGAGACAACGAGGCCAAGCTCGAGCTCCAGGGAAGGAAGCTG
AACGAGGCTATGAATTCGAACAAAACTTACAAGGCCGACTTGACCTTAGCAAAGGAGCAT
GCCGAACATCTGAAGAAGGAGCGCGAAGAGGACACCAAGAAGTTTGATCGTGTTCGAGAT
GGGATGCAGTTATATTACTACAGAAAAATA
>comp1277_c0_seq3_4 [137 - 400] len=416 path=[508:0-166 675:167-190 699:191-415]
GAGGAATCTGAGCAGAAATCCAAGAGGATCGAGGAGCTTGAAGCCCAGCTCGAGGCTCAG
GAGAAAAAGCTGAGAGACAACGAGGCCAAGCTCGAGCTCCAGGGAAGGAAGCTGAACGAG
GCTATGAATTCGAACAAAACTTACAAGGCCGACTTGACCTTAGCAAAGGAGCATGCCGAA
CATCTGAAGAAGGAGCGCGAAGAGGACACCAAGAAGTTTGATCGTGTTCGAGATGGGATG
CAGTTATATTACTACAGAAAAATA
>comp1278_c0_seq2_11 [632 - 3] (REVERSE SENSE) len=634 path=[951:0-218 84:219-633]
CTCATGCAGCGAAGAATGCTATCGACGCGACCCGATCGCAGGCCCCGCTGGAGGAGCAAG
CCGCGTCCTCGTCGCTGTGAGAGGCCCAACTTCTTTGTTGGTTTCCGCATTACTTCGCCG
AGCCTCGTAGCGCGGGTGGAGCGACTACAGACTGCGATCCATGACGCTTGTCCGGAAGCT
ACACCCTGCCTCATTGACCCCAGAACGCTGCACGTCACGCTCTGTGTGCTGCGTCTTCCG
GACGATGCAGCAACGGATCAAGCGTGTCAAGTGCTTCACGCGGAAGCTACTCGAGTGGCA
GCGGAGGAGTTTGTGCATGGTTCGCCACGGTTTGACTTCAACAACTGGGAATTCTTCGGC
AATAACGACGTGCTACATGCCAAGCTGGATGTGGCAGCAGCCGATGGCCGGCGATTGAGT
GCGGTGGCCGAGCGTCTACATGGAGAATTTGAACAGTTGGGATTTACGACGGAGAATTTT
CGTCATCCATACTCACCTCATATGACGGTGTGGAAAACATCGCGCGATCGCGAGCTTATC
AAAAGCCTCAACGCTCGACGAATTCCTGATGAACCTTCAGTTCAAGATGATGTTTTCCAA
GTCGTGGCCTCGTTCAATAATGCTGCCGAA
>comp1279_c0_seq1_5 [245 - 75] (REVERSE SENSE) len=247 path=[248:0-95 344:96-205 454:206-246]
ATAGGGACAAGGTCAATGCAGGGCCGGCCTGGGTGTAAGGCAACTAAGCCGCTCGGCTTA
AGCAACCCCCCATCTCCTCCTCCAGTGAGCAACCCCCCATCTCCATTTTATATATTTATG
GTATATATGTGTGTATATATTTGCGGTTCCGGCTCAGGCAACCTGAAATTT
>comp1280_c0_seq1_7 [239 - 9] (REVERSE SENSE) len=339 path=[317:0-130 448:131-198 516:199-338]
GACTCGTCCTCTCTACTCTCCTTCACGAAACCACCACAACTTCTTAATCTTACCAAGGCA
CCTCCCTCTTCATTCTCCCAGACCACCATGACAACCATTCGCCAGTCTCAAACCACCATA
ACTGTTATCTCCTTCTCCCCTCTGTCCGGTTCTCTTTTTCTGACCAAAACCACCTGTGTC
ATCCTCCTTCCCCGCAACCTCCTTGCAACTAGCTGCACCACCGCTGCTCCA
>comp1281_c0_seq2_26 [986 - 93] (REVERSE SENSE) len=1355 path=[1:0-947 2525:948-1028 949:1029-1354]
CTATGTTACTACTGCCCTTGGACACTCGTTACGAACAGATTTGGTATGCAGACCTTTGCC
GGTACCGGTGATTGCCATGAAGGCATGTATCGTAAGAACCACCGCCACGGAACGGGAACG
TACTTGTGGGCCAATGGTGACAAATATGTTGGCAATTGGCGAGTCGGCAAGATGCATGGC
AACGGCACGTTCTTTTGGAAGAACGGTGACAGCTATGACGGTGAATGGAAAAGAGGGATG
ATGCATGGCAAAGGCAAGAAGATTTTCTCAACCGGAGAAATGATTGACGGTGGATGGAGG
CACAACCAGGTTAGCGGATGGGGTATCAAGATGTTTACCACCGGGGACAAATACGAGGGC
TATTTTGTCAAGGGCGAGCGCGAAGGGTTTGGCAAGTACCAGTGGGTGGGTGGAGACTCC
CATGAAGGCACGTGGCATCAAGGTATGATGCACGGCAAAGGCGTGTTTACGACGGCGGGA
GGTTCACTGCACGGCACGTGGACAAGCGGTGAGCTGAACGGTCAGGGTGTGCATCGCTTC
CAATGTGGGAGTGTCTACACTGGCGAGTATAAAGCTGGTGAGCGACACGGTATCGGTACA
CTGACGTTCGCGTCAGGTGAAGTATACGAAGGCGAATGGCATACGGGCGAGATGCAAGGC
TACGGATCGTGGTCCTCACCTGACGGGAGGAAATACATCGGTACGTGGGTTCATGGTTTC
CCGTCCGGTCGGGGTATTTTCTGTCGGGAACACGATGAAGAAGACGAGGAAAACGGCGAC
GGGGACGAGCTCATCGCTGAACCGAGGCCTCCGTATGAAGTTGGAGTGTTCAAGCGAGGA
AAACTTACAACTAGCGGTAAGCACTATTTCATCGGCCGACTAACTGCGCCATCC
>comp1283_c0_seq1_2 [2 - 232] len=234 path=[212:0-97 310:98-121 617:122-205 418:206-233]
GGCTTGATGACTCCTTACTCCAATACCTCCCAGACTTATTTCTTGATCTCCTCAGACTCC
ATGATAGAGGTGTGGTATAACCCCGAATTAGGTAGAGGTGAATTCCCCTCCAATTGGATC
TTATGCTCCACAGCTCTTTGTGGCGGCAACCCATCGACGTCTCGAAACACATCGACAAAA
TTTATTTGTAATTCCTCAATCTCGGGCTCCAGTGGTTGTGGTAGAGTAGAT
>comp1286_c0_seq1_2 [60 - 257] len=436 path=[448:0-140 589:141-164 973:165-435]
GGATTGGATTGGGGATCGGCTATGACCGTTTTTGCAAAAAACCGAATCTTTGGGTTGGGG
GTCAGCTGGAGATGCCCTGATAGCTTAGAGGTGCTACACAACACACAAGCTCTAATATAT
ATACATCATTCTGCATTCGTGGTTAATAAACATACCTTTGGAGCAATGTCTTCTCCACTC
CAAAGTGTCCAGCTACTC
>comp1287_c0_seq1_2 [70 - 255] len=294 path=[1:0-142 144:143-293]
CAACATGTCTTTGACCCAGTCATGGACTCTCCCACGACCTGGGCCATGTGTCAATCCCCT
TCCTTCAGTAATGACCTTCATCGATCTGAACCTCTAGGCCCAATAACCCTTGCGCCTATC
AGCTCATGGTCGAGCAGCACCCGAATGAGGCTCATAAAAATCATGCACCTACACTTCCTC
TGGGTC
>comp1288_c0_seq1_4 [107 - 3] (REVERSE SENSE) len=226 path=[155:0-109 332:110-225]
CTTAAATCGAATCATATCCCCAAGTCACAGCGAATATCCTCAGACATGCCCAAAACTGTA
ACCCCTCCAGGAACCACAATGTCTCTAATTTCACCAACCTTCCAC
>comp1290_c0_seq1_2 [56 - 172] len=283 path=[285:0-79 365:80-282]
GTTGTTAATTTCACTTTAGATGTTCACAATCACAATGGTTTTCATCTTTCTCCCAGTTGT
TTATTTACATTATTGAACTATGGATTTTCTTTGATACATATGATCCGGGATAAAATC
>comp1292_c0_seq1_6 [387 - 181] (REVERSE SENSE) len=388 path=[68:0-312 381:313-387]
CCACTTTTGTCTGGTCTGCCATTTCTTCCCGAGCGTGCTTATCCAAGAAAATCAATCCAT
CACCCCTGTCAAGCCCATTTCCACACTCAAAAACCTTCAATCAAACCAAGCAATCACCTT
ATAACTCCCACCTGCAGAAAATTCAAGCTATACAATACTCCACAATTCCAAACATCATCA
AATTGTAAATCCGAAATAGACTTCAGA
>comp1295_c0_seq1_6 [298 - 77] (REVERSE SENSE) len=299 path=[277:0-298]
TCGAGCGTCGTGATGTTCATATCGCTGCAAATCTCCTACGACTCGGGTGCTGCCATTAAA
CTTCATGCGCTAGATATTCAGCTGCAAAACTCAGTCACGCCTCCATTCTTGTTCATCTAC
AACAGCCGCGAGTCAAGCCTAACCAGGCAGCGGTCACCGGATCTTCCAATACAGCTAGCG
CCGTCACCTGAAATCCATCTCCGACCTACCTTTGTCCCTTCG
>comp1297_c0_seq1_3 [256 - 77] (REVERSE SENSE) len=257 path=[239:0-169 409:170-256]
GGTAATATAGGTAATGGAGATGGAGTAACGGGTGATACCTTTGCCCAAAATCCTGGTCTA
GCTACACTCTTTGCACAGTTCCTTCAGAGCATGGTGCAAAACGTAGTTGTTCCACCTACA
CCAGTTGCAGATCTAGTGGAGACAACTGACAAGAAGTGGGAATGTATGATTAAGAACATA
>comp1299_c0_seq1_2 [1 - 282] len=282 path=[1:0-153 155:154-281]
ATCAAGGAGAAGCTCACTACAACCTCAGTCTTGACTTTACCTGATTTTTCACTACTGTTC
GAGGTAGAGTGTGATGATTCTGCAAAAGGGATTGGTGCTGTCCTTTCTCAACGGGGGAGA
CCAGTAGAGTTCGTTAAGCTTGGAGAGGCCCGAACCAAGTGGACCACCTATCAGATGGAG
TTATATATTGTGTTCAAAGCTTTTAAGACCTGGGAACAATATTTGGCGAACAGAGAATTT
GTTATATACAGTGACCAAGCTTTAAAGTACATCAAAAATCAG
>comp1310_c0_seq1_1 [76 - 219] len=354 path=[564:0-145 376:146-353]
TGTTGGAATAAGGTAACTCGAGTGCGAGTTCGTTTCAAGATGTTGGATGAGGGCCGGTTG
TGTTTGTGCTTAAGTGATGAATTTATGGGTTTCATGGGAATAATACGAGCTTTAGAGAAA
AACTATAGATGTATTTGGGTGACA
>comp1312_c0_seq1_7 [290 - 12] (REVERSE SENSE) len=290 path=[410:0-170 165:171-289]
CCAAAGGAATGGGCGGATCTTACCCCTTCTTGCCACCATCCCCTTCTTGTCATCACTATC
CTCCCCGTTATTGTCTGCGCAACCACACACCTTACCCCCCACCATTACGGCCAGAACCTT
CGAAGGAATGGGCGGATCTTGACAGATCTTTGGAACTTAAAAGCACCTAGAAACCTTGCG
ATGACCTTGCAATCGCAGAATGGATCAAAGGAGGACATTTTGGAGAATGGTTTGAAGGAG
GCCATGGACGGAAGGAGGGACGGAAGTCATCTCCATTGT
>comp1314_c0_seq1_4 [288 - 130] (REVERSE SENSE) len=289 path=[177:0-74 376:75-164 252:165-288]
ACACACCAAAATGGACTAGACTCTGAACAGAAGCATAAGAGTCTGGAGCTACTTTTATTT
TTGGGAATGAGATGTTCATTAATCAAGCATTCATCCTATTCTAAATGTTATCCAATTTTC
CTCGTAAGATTTAAAACAAAAAGAACTTATTACATTCCA
>comp1317_c0_seq1_7 [298 - 86] (REVERSE SENSE) len=299 path=[1:0-7 9:8-25 95:26-298]
CTTTGCCAAGCTTTAAGGCATTCCCATTTGGTCTTCCCAACGTTTTGCACTTGTTTGTTC
CACCATCACATCTCCTTGGACAACCGTCTCGTCCTCCAGATCTATGAAGCACGAGTATGG
TACGATGGTAAGTGTACGGCGGTGCAACTAAATAAGATGTGGGTACCACGTATGGGTACA
ACTACGTGTGTGTGTGTTGGGGTGGTAGAGAAG
>comp1319_c0_seq1_1 [17 - 202] len=204 path=[453:0-166 220:167-180 646:181-203]
AATTATTTGATAATAATTGGTATCAAAGCTTTAATTCATGGTATACAAAGTGTTGCTGTT
AAAATTTTGGTTCATGGGATACTGATAAGTAGGATTAGGGCTTCGGTTTTAGGTATGGTA
ATAATTATTTCTAGTCTCCAAATTAGATCCAGGTGTTATCAATGTCAGAAAACACGGTTA
AAGACA
>comp1321_c0_seq1_3 [68 - 322] len=356 path=[334:0-355]
TTTGGTATTTGGGGTGTTTCAATTTTTCAGGTGGATGGGTTTCAAATTGGTTGTTTGATG
GTTGTGATTGGGGTTTATAGCTTGGTGGGGTGTTTGAAATTTGGATGTCTTACATTTTGG
CAGGGAAGGCATTCGGATGTGGTGTTATATGGCTGGCTATTGCGTGTGATGATTTTCTTT
GGCAGGGGAGCAGGCTATGGCAGGTGTGATGGTGAAGGGATAAGTCATGGGGTTATGATG
GATGATCAGAGGAGG
>comp1328_c0_seq1_2 [2 - 199] len=226 path=[1:0-39 41:40-225]
AAACGTCAACACAAGCTTTTTGTTTCGTTTCCCACAGACGGCGCCAAGATGTGCGAGACC
AAAATTTACACACCCATGATGGTTGGATCAGGTGTGAGTTGGGCCATTTGTGCAGGGATT
TATAAGGGTTTATCTGTGGTCAGACCGAAATCAGAGGCTCAGTTGAAGGTGAATGAGCAC
CTAGTTAGGCCTAAGACC
>comp1331_c0_seq2_1 [56 - 208] len=210 path=[185:0-76 392:77-209]
TTTAAAAGTGTTAAAAACCTAAGTTTTGTTAAAAATCCAAAATTCAATCTAACTAGCCCG
ATTCCACTCCAATCTCCACCAAACCAACTCAATCATCACCGATTCGATCAAATTTTGATC
CTGAACCAATCCCACTTTATTTTATTTCATTTT
>comp1333_c0_seq1_2 [3 - 197] len=211 path=[189:0-136 326:137-210]
TGCTCTTTCCATATGTACCAAATAGAGGGCCTGAGGTTGAGTAAGGAATCCAGGAGAACC
CTCGAAAGATGGGGTCAGGCCAGTGTCCACAACAGTGGACATGGGTTTCTGAATTTTTTA
TTTTCAGTGGCTTTGATGGATGAGTTGGGAGATGTTAATTACATGGTGTTAAAGCTTTTT
GAGGGTTGGTTGATA
>comp1341_c0_seq1_4 [166 - 516] len=519 path=[537:0-439 977:440-518]
AAAAAAAGATCAAGAGGCCAGATAAGACTAATTGGATTATCGTGGTCGCTAACTGAAATT
TATGGATTATGGAGCCATGGAGGGGTTTGTGTCACAGAAATGGGGAAGGAAACAAAAAAA
GAGATTAAACACCATAGAAGAAATAAAGAAAATGCAAAAAAAAAAAAGAAAAGGAAATTG
AGGGAACAAGAGCAAAGAATAATAATAATATTGTGGTTGCTAGCCGAAATTTTTTGGATT
ATGGAGCCACAGAGAGGGATGAAGCGAACGAAGGTTGGAGCTTGCTCAACCCTAGAAATT
TTAAAAAGAAAGATGCCTGTGTGTTCTGCACCTCTTTTGGGAATTGTTGGG
>comp1342_c0_seq1_6 [153 - 1] (REVERSE SENSE) len=217 path=[1:0-76 78:77-216]
CAACTAGGCAAAATAGCGGGGACTGAACAGTGGATGACGACTATGTCTCAAGGAGGGAAA
AAAACTCGCACACCTCAACTTCAAAAGACGTCTCAAGGAGGGGGGAAATTACACACCTCA
CAACTTGAGAAAGGGCACGATAAAAGAGAAACC
>comp1345_c0_seq1_2 [80 - 346] len=346 path=[64:0-62 136:63-345]
GGTTATGCTCTTTTTTTTATATATGAGGTTATGCTCTTTTTTTTACATTTTTGTAACTTC
TTCCTCTTTCGCTGTATGTTTTTACACATCTTCTTGTTATTCAGTGTTTTTATAACTTCT
TTTGACTTGTTTTACTACCTCAAAACTGGGGCACCTTCCCATTATGGTCAGTCCCTCCGT
TGGTTGAGTTTTCTCTGGTTTAGTATTTTTTCTACTGTATGCTATGTTTTTAGCCTCTCT
GCATCTTCTTATGAGTTTTCTCTCGTT
>comp1346_c0_seq1_6 [411 - 659] len=944 path=[1:0-269 271:270-943]
TCTTTCTTACTGTGTAGTTGTAGTCTTGTACTTTTCTTTTTTGTATTTTCCACAGCGAGT
CAAGTATACAGCTGTATAAAGATAAAAACGGAACTCATAATTTACATTCTCCCTTTTCTC
TGTTTACATTATCCCCACTTCTCTGTTTCCTCATATATTATCTTTATTAGCAGTTCATTG
TCTGTATTAGTCTTTATTAGTGTGTATAGTTATAGTTTCTTCTTTCAAATTTTCTACATG
TTTTTCATG
>comp1350_c0_seq1_4 [269 - 3] (REVERSE SENSE) len=271 path=[431:0-270]
ATGCCCAACAAAAGCTTGGACTCGTTTATTTTTGACCAAACAAAAAGATCGTTACTGAAT
TGGGATGTGCGCTTTAATATTATCAGCGGGATTGCTCGAGGGATTCTTTATCTTCATCAA
GACTCTAGACTACGAATCATCCATAGAGATCTCAAAGCTAGTAATATCTTACTAGATTAT
GAAATGAACCCAAAAATTTCGGACTTTGGTATGGCTACAATTTTTGGAGGAAATCAAACT
CAAGCAAAGACAACGAAATTGGTTGGG
>comp1352_c0_seq1_4 [2 - 316] len=433 path=[411:0-38 450:39-432]
GGACCCGTGTGCTGGATCTACCCGGCCGAGATCTTCCCACTCAATGTTCGCGCGTCGGGT
GTCGCCTTATCCACGGCGGCCAACTGGGCCATGGGTGCGGTCATGACAGAAGTGGTGAAG
TTGTTTCCGTCGCTCAACATCGACGGCGTGTTCTACCTGTTTGCGGGTCTATGTCTGATC
TGTCTGGTATTCGTGTATTTCTTCTGTCCGGAGACCAAGGGTATCATGCTGGAGGACATT
GAGGGGCTGTTCAACAAGAGCAAGGCGGCCAAGTCGCCGGAGTTCGTGGAGGTCAAGTCG
CCCGTGAACCAAGTT
>comp1354_c0_seq1_1 [6 - 233] len=342 path=[1:0-341]
GCTGGTAGGATTGTTTTGAAAAACACTTGCAATATTATGTTGTTTTCCTGTCTTGTTTTT
ATATCCTTAATGTATGAAGGGCATGCATATCTTGGGGTGCAACCCGACTTAGAGCATCCA
CACTGCGGGTCTCTAAAAATGGGTCTCTATCCACCTTCGGGGTTCACAAGTTTGGACGCA
GAGTTCCTTTCCATTCTGAACTTGCACTTCAGGGTCTTCATCCCCAAT
>comp1355_c0_seq1_2 [2 - 304] len=349 path=[327:0-72 400:73-137 465:138-348]
AGGGAGACGGCGGAGGCATTATCTGGCCAAATTATTTCTCTTGTTTTTGAGGATTTGTTC
AAATCAATGTGCCAAGAGGCCCCACAGGAAAGCAGAGATGATCCTATCAAAGGGTATAAG
GTCTATAAAGTTCTATTAACTAATAGCCACAGAACGCATCACCTTAGCCCTTCAAACAAC
CCTCTCTACTGGGAACTTCGATATAAACCATTTAGGGGTTCACAGGAAAGGCATGACAGA
TCAGCTATGCAGGCTATCTTATATAGCCACTTTAAGGCACATGACCAGAATGTCTTCACA
ATT
>comp1356_c0_seq1_3 [45 - 203] len=322 path=[300:0-48 349:49-321]
TCCCTCTCCACCACTCCACCACCAGCTGGCCTCGGGATCCACCCCTCTCCTCCATTTTTC
TCTTTAAAGTCGCAGGCCCGAGCTCCTCTGTTTCTTCATTCCAGAAACTGTCCCAACACC
CCAACTTCAACCCTTAGCGACGTCCACCTCCGGCCGAGA
>comp1357_c0_seq1_15 [828 - 1] (REVERSE SENSE) len=829 path=[1:0-276 278:277-348 350:349-828]
TTCTTAAAAGAAATTAAGCTGAAAATGGAGGCCGAGGACAACGTTGTTGGGGCGCTATTC
TTGCAGAACGGGGAGGACAACAGCTATAACCCGGAGGATTTTGTGCTGGATCTGGACGTA
GGGGGCTCGGCGCCGCACTTCCGTATCTCAGTAGCAGACGACGACGGCGGTATTCCCGGA
TCGCTCTTCGCATGCGCTGTCTGGAATGGAGCGAGGTTTATCGCTATGCATTTCGCCAAC
CATCCAAAGCTCGTGGAAGGTCGCAGTCTCGTGGAATTCGGCGCAGCTTCAGCTCTACCG
TCGCTTGTAGCGCTGCATTTCGGGGCCAAGTTGGCTGTGATGACGGACTATCCGAACGAC
TTGTTGTTGAAAAATATTGAGACGAATATCAAGCGTAATGAGCATCTGTTGGGCATTGGG
AGACGCGAAGTCCGAGGACATCTTTGGGGAAGTGACACAACGGGGCTGCTAAAGTGTCTC
GCTTCTTCGACGTCAGATGCGGATGTTGGTGAGAAGGATCCTGAAAGTTCAGAAGACTTG
ACGGAAACTCGATTTGATGTGGTTGTTGTTGCGGAGTGTCTATGGTTGCATGACTTGCAC
GAAGACTTGCTGAAATCTATTGACGCGTGTCTGGCACCAGGAGGAAAGGTGTTTGTGAGC
TTTGCACACCATGTTCCAGGTCACGAAGAGCACGATTTATCGTTCTTCATTAAGGCGAAG
AAGCTGTATGGGTTCGATGCTGTTCATCTGGACACGCTAGCCTCGCCGCACATTTTTAAT
GCTGACAGAATCGTCGACCAGTACTTGTACCTACTTACGCGGTCCAGC
>comp1358_c0_seq1_3 [28 - 210] len=210 path=[1:0-133 135:134-209]
CATCCATTGAACTCTCCTCATCAGTCCATAAGGCTCGATCAAAGTCTATTCTCCTCCTCA
ATTTTCCATGCTTCTGGGAACCCAGAAAGAAATCAGTGCAACTCATCACCTTTCTTCACT
TGGTCAGACCAATCCAGTGAACCCCCATCCTCACCAGCTGGTGCAATTCAATCTCCCCAT
ACC
>comp1364_c0_seq1_1 [26 - 289] len=289 path=[267:0-243 511:244-288]
CATACCTGTATTTTGATAGTTGTAGATTGTAGTATGAAACTATATCAGGAAGACTTGTTG
TCATCCCCAATTTATATGCAAATTGACTGGATTTGGGAAAAAGCCCTGAGAAACTGCCAC
GTGCTATTACAAGGGGATGATCGCCATTTAGAGTTAGCCATGTCTTGGATGCTGCTTTTT
GCACTGGGTTTGATACGAGTTTGTACATTGGTCTTTAGGCTAACGTCGAGTGGATCAAAC
AAGGAAACCAAAAGTAAACACCTG
>comp1368_c0_seq1_2 [98 - 397] len=398 path=[1:0-322 324:323-346 885:347-397]
GGAGGGAATGCTAGTCCTTTTGCCATGATTGCTGCTTCAACGACTACCTCGGGTACACCC
ACTGCTCTTCATGTTGAGGCATCCCTCCTAAAGGTGCTTGGATACTTGATTCGGGAGCTA
AGGGTCATATCACTGGTGAGCATAGCATACTTGATTCCACTGTTTCCGTTAAAAGTCGTC
CTCAAGATATTCGTCTTGTTGATGGTATTTTCTTTAAAGTTCTCAGCAAAGGCAGTGTTC
GTTTATCTCCCCAAATTAACCTTGAGTCTATTTTTTGTGCACCTCACTTTGCCCTTAATC
>comp1369_c0_seq1_2 [54 - 257] len=266 path=[9:0-265]
ACAAACCTAAGCTTTTCAAAACTAAACAAACCTCCAGAGTTCTCATTTTTGTTACACAAG
CCTCCCGCAGTCCCGCGTGAGGTTTTCCATAGCATTTTTCTTTACACAGCATTGAGGGAG
GTTTGTTTAATTTCAACCAAACTCAAGGGTGGTTTTGTAATTGACCCCCCAAAAGAAGTA
AGAAACTTACATGGAGGAATACAC
>comp1376_c0_seq1_9 [2 - 1261] len=1309 path=[1287:0-1049 2656:1050-1086 2374:1087-1308]
GGACTTGATGCAAGAGCAGCAGCTATTGTGATGAGAACTGTTCGTAACACTGTCGATACT
GGAAGAACGGTGGTTTGTACCATCCATCAACCAAGTATAGATATATTTGAAGCATTCGAT
GAGCTGCTTCTTATGAAAAGAGGGGGAAGGGTTATATATGGAGGGAAACTCGGTGAGAAT
TCACAGATTATGATTGACTATTTTCAAGCAATTAATGGAATCCCCCCTATTCCTAGTGGT
TATAATCCGGCAACCTGGATGCTTGAGATTAGTACACCTTCTGCTGAAGATAGAATTGGC
GAGGATTTTGCTGACTTATACAGAAATTCTGATCGGTACAGGGAGGTTGAAGCTTCCATC
AAGCATTTGAGCGTCCCACCAGCTGGCTCAGACCCATTAAAGTTTGCTACCACATTTTCA
CAAGATAAGCTTTCTCAATTCAAGATTTGCCTATGGAAACAAAATCTTGTGTATTGGAGA
AGTCCACAATACAATGCCGTGAGGATATTCTTTACTACAATGAGTGCTATTATACTTGGC
ACCGTGTTTTGGGACGTGGGTTCGAAAAGGGATTCGACTACGGGTTTACTTACAGTTATG
GGAGCTCTTTACTCAGCATGCATGTTTCTCGGAGTGAATAATTCCTCTTCTGTTCAACCA
ATAGTCTCAATCGAGAGGACTGTGTTCTACAGAGAAAGAGCAGCTGGAATGTACTCTTCA
TTTTCTTATGCAGGAGCCCAGGGTCTTGTCGAGATTCCATACATTGCCTTGCAAACAATC
ATATATGGTGTCATCACATTCTTCATGATCAACTTTGAGAGGACGTTAGTAAAATTCTTA
TTCTACATTCTCTTCATGTTCCTCACCTTCACCTACTTCACCTGTTACGGCATGATGGCT
GTTGGTCTCACACCCAATCAGCATTTGGCAGCTGTTGTTTCTTCTGCGTTTTACTCGTTA
TGGAATCTCCTCTCCGGCTTTCTGGTCCCACAACCTAGTATTCCTGGATGGTGGATCTGG
TTTTACTATATCTGCCCAATTGCATGGACTCTGAGGGGAATCATTACTTCACAGCTTGGT
GATGTTGAAACATTGACAGTTGGACCTGGTTTCAAGGGCACAGTGAAGGAGTATTTGGAA
GCTAGTCTCGGGTTTGGTCCCGGCATGATTGGAGTTTCAGCAGCAGTTTTGGTCGGCTTT
AGTATTCTATTCTTTACCGTCTTTGCTCTCTCTATCAGATTCCTAAACTTTCAGAGAAGA
>comp1377_c0_seq1_4 [210 - 1] (REVERSE SENSE) len=212 path=[132:0-166 299:167-211]
TACTATAATGAGTACCAAAACTCACCCTCATATGAAAATCATTCATATGTAGGGGAGCAA
TGGTCGGGGATAGATATGGATTTCAAGAGTACTACGATAGGTACCAAACCTCCGCCACAT
ATGAAAATCATTCATTTATGGGTGAGCAATGGTATGACAATGATAAAGGGGATGGTCATT
ACTCCCCATATCCAAATGAGGAATACCAAG
>comp1384_c0_seq1_7 [349 - 143] (REVERSE SENSE) len=351 path=[355:0-280 636:281-350]
GCCAACTCCTATCAGCCTGTCAAATTTTCTTCGTTAATCACTATTCCATCAGTAACTGAA
ATCATTCATCATCTGCCAAATCAAAATCAAACCCACCACCTGCAAGAAATCAATTCAAAC
CCAGAACCACAATCTTCTTCAACCACCCTTTCATTCGCATTAGACCTCCCACTGCCAAGA
ATACACCATCAAACCCTCAATAATTCT
>comp1390_c0_seq1_7 [257 - 3] (REVERSE SENSE) len=319 path=[1:0-144 146:145-318]
TTTTTGTCACATACAGAACCTTCCACTTTTGTTGTTAATGATCTTGGTGTCATTAATATG
TCCAGTGATAATATTCAGTCAGGTCCAAATGGCGAGAACCAAACTCGTCGTTTTCCTTCT
CGTGAACATAAACCCTCTCCACATTATGGTTTTTCCAACTCCGTACAATATCCTATATCT
AATTATGTATCCTCTCACCGTTTGTCACCATCTTATGTAACTTTTGCAAACCAATTATCC
TCTGGGTTTGTTCCT
>comp1391_c0_seq1_1 [52 - 162] len=207 path=[304:0-206]
GTGCCAAATATTATTTTGGGGCTACCCATAAAATTTCATAAGTTTTTATTACAGTTTGAC
CCATATTTTATGCAAATTTCAAATTTGCCCAAGTTTTTAAATTTGCAAAAT
>comp1393_c0_seq1_9 [363 - 139] (REVERSE SENSE) len=526 path=[504:0-88 593:89-525]
AGTACACAAAGCAAGGATCACCCACTTAACCACAAAAGGTGTGAAAATGTGACCTTCAAT
GGCTCCTCCCTAAGTCTTCCTCATAATGTAACCAAAGTAATTGTGAACACCCCCCTCCCA
ACATCTTCGTCTCTCCAACCCATCTTCCACTCAACACAAGAAGAGATTCAAGAAACTAGA
AGTACAAGGATTTCAGGCATAATTGCATTACAAGGATTTCAGGCA
>comp1394_c0_seq1_3 [2 - 241] len=299 path=[517:0-73 1259:74-298]
AAGTTGGCAAGCAACTCCTTCACAACCAATTCTCTATTGTTTCTTTTATATAATCTGTAT
TACTATTGGGATCTTCTTCTTCAACACAACCACACAGACTCAGATCCATTGGGGTTAAGG
TGGTTTATGGATTTGACTCGGGACCGACAACTCAAGAGTGGTGATTTGCTAGTAAAAGGA
TACTCAAAAACCGGTAAAAGGAGAAAGCAAAGAGGTACAACTCAAAGAAACAACATGTCA
>comp1394_c1_seq1_3 [99 - 419] len=441 path=[615:0-440]
AAGGAGATCCCGATATTGGCAAAAGGAGACCGAGAGCAGTTCTTGGTGAAAATATGGCTA
CGGGGGGAAGATTCTTCAGCCACCAACAACAACTTACAAGCTACCAATGCAAAGATAGAC
TTGTTAGTAGAGAATATCGCCTCAATGTCTCAATCCATTCAACTTCTTTCACAAAAACTG
AATCAAACCCAGGCGAAATCAATGAGCTTTAAAGGAAAGCAACGAAGCAATGGAAAACCA
ACTCGTAGGAAGAGGATTCAGCTAGTAGTGATGAAGAGGAAGATGAGGAGCATGAGCAAG
AAGTATCTAGCCGAAAGAAAG
>comp1396_c0_seq1_6 [304 - 11] (REVERSE SENSE) len=306 path=[284:0-132 417:133-305]
TACCTTACTTGCTACAGTAGTAAATACTCTAGTTTTACAAACAAAATAAAAATATCAAGT
CTTATCATTCTCTTCCACAAAAAGAAGTACCAGAGGAAATCTCTTATGGCCAAACCATTG
ATATTCCATACTGCAATTTCCGTGACTACTCCAAAGACTGGGTATGCTCCTGTAGATCAA
TTACCAACTGATCTTAGTGATTATTTTGATTGGATCATTAAAATTGGTGTCGATGTCATC
CCCCGAATCCAACAAACTTCCATTAATGGTAAAAACGGTGTCCATGTCATCCCC
>comp1399_c0_seq1_9 [477 - 1] (REVERSE SENSE) len=478 path=[1:0-477]
GTCAGCATTGAAGGTCATTCAATAAACGAGGACGAGCCGGCACTGAATGAGGAGAAGGTC
TCACCTCCTCATGAGCCAGAAACTCTTAACACTTCTCCTTCACCGAACGAAGCCGCTGCT
AGTGATCCGAGCAAACTTTATGGCGAAGTGGTTTCAGAGCTGGTGCAAAATCTTTGGCGG
GTATGCAAGGAGGATTGTGAGGTAAGACTACGAGCCAAAATTGACGAGAAACAACAGCAA
GTCACTGCACGGGTGGAGGCTGTGCAAAGTTTGCGAACTCGGGCGATTCGAGCAATCATG
GAAGCAGATGGTGCTCAAATGTCAAGCCTCAACCAGTCACCGGCAGATGACAGATCCAAC
GTGCTTCTATACGAGGCGCCGTGCATGGTCAACGGGATTCCTGTCACATTGCATGTGACG
TATGGGAACTTAATTTATCGGACCATGGTGCCCGTGTTCGCGCACACCACCGTGGTT
>comp1401_c0_seq1_4 [198 - 1] (REVERSE SENSE) len=365 path=[343:0-27 371:28-51 395:52-364]
ATTAACATCAACTCATCACCCCTATCACTCCACAAACTAATGTTCAACATCATAATCCTC
TTGACCCAAAACCATAACCTCCAATTAATCCACTACCCGCAGCTCTTCCTAACCCTCCTC
CATATCTTGCACTCGCCCAATAACTCCAAGCTCTCCAAGCTCTCCAGAATGATCATACCA
TCACCTGGGCAGAACTCC
>comp1403_c0_seq1_2 [138 - 1] (REVERSE SENSE) len=204 path=[186:0-203]
GTGGGTATGAGTTCTACACTGTGCATTGGGCCTAACAAACCAACTTTCATTTCACCCTTT
TGTAGCCAAAAATCTTCTACTCACATGGCTTACCTTGCTGCAATTTCCGATAGTCTTTTT
TCCAAAATCAGCATCCTT
>comp1404_c0_seq2_3 [332 - 123] (REVERSE SENSE) len=334 path=[1133:0-143 306:144-167 330:168-333]
AAGAGTGGACGCTCAGAACCCATGTTCTGTTGTCTTCACTTAAGAGTATATGTTGGGTAT
CTGGTGAATGTAACTAAGGTTAGATGCTCCCTAGGGATTCATCTGTCTTATATGATAGAG
GCCCAGAATGACCATATGCACTGGTTCATCTTCTTCCCATACCAACTCACCTGCAACTCC
TCTTTTCTACATATATATGAATACATACAA
>comp1405_c0_seq1_4 [2 - 406] len=428 path=[406:0-136 870:137-149 556:150-427]
GCCATGATGATTACGAGAGCAAGCCGGTCAATGCAAAACCCGGGGCGCAAGCCTGAGCGG
AGACGTCGGTGGGGGCTTGGGAAGTGTTACTTTTCTGTTCAACAGCCTGCTCAGTCAGAG
GTAGGGTGGGTCTGGCAGCTGAAAAAAGTATCGCACGCTGTGTGGCGTCTGGAGGAGCAA
GTGCCGACCACGTCCAATCATACTCATTACCACATCAGCCTCCAGGCAATGAAACAACGT
GGGCAAAGGAAGTCAAAAAAATGGACAGGAAAAAAATTGGCTGGCAAAGGATCTCAATTC
CAAACCCATCGGCTCTCAGTGGATTGCTCAAGTTGCTTCCACAGCGAGAGTGGATTACAG
CCTTCAGTATTTGAAATTGAGGTGTCAATAAAGTTACCACGAGAA
>comp1407_c0_seq1_3 [17 - 277] len=277 path=[448:0-97 546:98-169 618:170-193 642:194-276]
CTATGGATCAAACTCCCATTCACATTCGCGATCTCTTGGGGGGTGGATACTTCCAATCTC
AGTTTTCCACATCAAACAAAGAGAGCTATAATTCTTTGGAGGAGCTGTGTTTGTACTGCT
CTATGGTTCTTGTGGTTAGAAAGAAGAAACAGTGTTTCAATAATTCTGCAGCTGGCAATC
TTGAGGTGTTTGATCTTGTTTGTGAAGTTCAGAGGTTCCTTGCGGATTTCTGAAGTCAAG
GAAATTGAAAATGCTGTGTGG
>comp1412_c0_seq1_6 [308 - 156] (REVERSE SENSE) len=405 path=[383:0-404]
AGGCTGCTCGAAGCCTTGAAAACTGTGACAGCAACTCTGTCACAGTCAACTTCAGGCCAT
CACAGCTTGATCTCCGGTGACCAGCTCTGGCCAATCTCAACTCCTGTCAACTCTGGGAAA
GAAGCTCTTCATACTCATGTGCTTGCCTCCCCT
>comp1414_c0_seq1_2 [105 - 1] (REVERSE SENSE) len=216 path=[191:0-141 140:142-165 164:166-215]
ACTCTTGTGCCTGATAGTGTTCTCCTCTTTGATTATCTAATCCCACTTTGGGAATCCGGA
CGTTATCTTATTTTGCATTCTGGTAGAGAAGTATCCCTGCTGCCT
>comp1419_c0_seq1_4 [2 - 490] len=523 path=[1:0-449 451:450-522]
TTTCTGCTTGCACTGCTTCAAATCTTCAAAATCAGTTGGTTCTTGGTCCTTTGCATTTTT
TTTTTTGAAATCAAGGCCTTGTACAATTTACTTAAGCTCCTCTTGACCTTTTGGCTGCTC
ATGAATTCTCTGCAACCTGTTTGGACATCTCTTCATGCTCATTTGATTGCCCATTGTACA
CAATATATGCTTCTTAACCAACCCTTGTTCTTGAGGAATACATGTATGACTTTTGGTGTC
CTTTCTTCTTCTGCTCCACAAGTACTAAAACCCTCCTGTATGTTTGCTGGTTCTCAAATT
CTCATCCCCCTTCCTCTCTCGCTTTTCTGGGATGTTATCATAATAACAAAATCTATCAAC
CTCAGCAACCAAGAGATAAAACTTTTGAGACTACAATTATTATCAAAGGTATCAAAGCTA
GGATTAGAGAATTTTGACATGGTGAAAAGGATTGGAATTTATATGATAGAAATTGTATTT
TGGAAGTTT
>comp1420_c0_seq1_4 [30 - 485] len=485 path=[463:0-484]
GACGAGCTGGCAATTTTTCCATTTGCATCACGCTCCATTTGCACTGTTTTCACGCAAAGA
CGTCGCGAACTCCTCAAACCAGGCCAGACTCTCTGGGTTTTGCAAGGCGTTCTTGTTGGT
AACCGCATTTCCATCAATAATTTTCTTGACGGTCAACTCCACCTTCTTCCCACTCACAGT
ATGAGGAATAGCGGGGCATGCAACGACCATCCCTGGCATGTGTCGGGGCGAAGTTTGGTC
TCGAATACGCTGACGCACTTTCTTCTGGAAGGCGGAGGTACACTCGTAACCCTCTGTCAT
CACTACAAACAGCAGAATACGGACGTCTGGAGTACCGTCATTCAGAGTATAACTCTGTCC
GACAACCACCGAGTCGGCCACTTCTCCCATTTTCTCCAGCACCTTGTAGATATCCGCAGT
TCCGATACGGACACCACCTGGCTTCAAGGTCGCGGG
>comp1421_c0_seq1_4 [266 - 3] (REVERSE SENSE) len=268 path=[644:0-86 369:87-110 754:111-117 400:118-267]
ATAAGAAGTCCTTCAAAATCTCCTGGAGATCGTGACACAGTGTTGTCATCTCCTTCCTTC
TCTCCGGCGTCTGGTATCATCATTTACTTTTTTTCTATCCTCAAGAAATATGCATCTCCT
TCCTTCTCTCCAGCGACCATCACACCTGTAGATCACAACCCCACAATTTCTACAGATCGA
GACTCCACCGGATGCCTCAAAACAGAGTGTCTGCATATTGCGAATCGACAGGAAAAAAAG
GAAAAAGGGGGCATCCGTTCAAAC
>comp1426_c0_seq1_10 [645 - 37] (REVERSE SENSE) len=657 path=[1:0-364 366:365-388 390:389-465 467:466-656]
TGTTATGGGTTGCACAGAGAAGAGGAGGTGAGACAAGCTGTTTATCGTCTTTCAGGGAAG
GCCAAATCTTGGTGGGATTCGAATGTTCATCAGTATGGACGTGCTGTTATGGATGTTATA
TCTTCGGCAGAGTTCCGTGACTTGTTTGAGCAACACTTTATTCCAGCATATGAGAAGTTG
AAGCTTAAAGAACAGTATGAGACGCTTGTCCAGGGCCAGATGACTATTGATGCTTACTAT
CAGCGTTTCAATGACCTATCTTATTACTCTCCCCACGAGACTGAGGCAGACAGAGTCTCT
AGATTCAAGAAAGGGTTGAGTCCATCCTTACAGCATAAGGTCGGCCATACGCAGTTCAGT
TCAGTGCTTGAGCCTATGATTGCTGCATCTGAGGTAGATTCCGTGAATGCTAGACTTTGT
CGAGATGGACAGTTGGGAAAACGTAAGTTGGATCAGACTAGATTTTCCAGTCGCCCTGGT
AGTCAGACTTCTCCGGGTACTTACCGTCCTTTCCATACTAGAGGCAGTAGTTCTCAGGGC
AAGAAGCCATACACGAGATGGGTTGATGGGCATTATTTTAACTGTGGTAGAGGCGGTCAT
ATGAAGAAC
>comp1429_c0_seq1_3 [139 - 2] (REVERSE SENSE) len=232 path=[210:0-231]
GACAGCTCATCTCGAGAGCGAATTCTGAACTCTACTTCTAAATGCCCTTCGTTTCATCTC
AAACTTCGTATCCTCATAATACTTTTATCAACTCATCCTTTTCACTCACAAAGTCTGCCA
TTTCTTTATCCTGGGACT
>comp1433_c0_seq1_2 [2 - 277] len=286 path=[31:0-54 427:55-285]
AAAATCAGAAAAAAAAATAAAAAAAAAAGTCGGACCAAAAGCATACCGGCGAGTCAAAAC
TTTGACCGCAATTTTTCTTTACATACAAACTCCGTTTTGCGAGTTCAAGTAAGCATTGGA
AAGATCTCGATGAAACCTTCAAAACCGCGGTGGTCTGGTGGCCCGAGAGGGCGACGAAGT
CATCGAAAAAAGGATACCTCAAAAACTTTGATCAAGTTTTCTGGAGGCTACAGTGGTCAT
ATTTTTACGATCCTAGTGTCTTTGGAAAGCTCTCGA
>comp1435_c0_seq1_2 [135 - 278] len=817 path=[1379:0-253 23:254-816]
GGCATTATCCCTTCTTTTAAAGAACAAAATGATACATTTTATGAAGTAATTTGGCTTAAA
CCCTTAATCTTTCTTTTTCTTCTTATTTCTTATTTTTTATTATGTATTTTTATTTTTTAT
AGAAAAGCTTGCAAGTTGATGAAG
>comp1437_c0_seq1_6 [403 - 182] (REVERSE SENSE) len=404 path=[367:0-270 638:271-294 819:295-403]
GGGGATCAAAATACAAAATTTTTTCAGGCTAGAGTTAGGAAAAGGAGGAGTATAAATCAG
ATCAATAAGATCCAAGACAGTAGCGGACTGTGGTTAGAAGAAGAAGAACAAATAGTAGAA
TGTTTTATGCAGGAATTCAAAAGGCGTTTTCAAAAGGAACAAACTTCTATGAGTTCAAAC
ATCATAGATAATATTCCCCACAAAGTGTCAGAGGAACACAAC
>comp1438_c0_seq1_9 [725 - 372] (REVERSE SENSE) len=725 path=[703:0-652 1356:653-724]
ATCTCAAAATCATCTCCTTTTGAAGCATTACACCATCACAAACCCAATGTGAGTTATTTT
CGAGTTTTTGGCTCAATTTGCTTTGCCAATATTTCAAAGACAAATCGGACAAAACTTGAC
CCAAGGGCAAGGCGTTGTATTTTTGTTGGTTATGACACTCACAGGAAAGGATGGAGATGT
ATGGATCCAGAAACGAAGAAAGTTGTTGTTTCTCGTGATGTGGTGTTTGATGAAGTTTCA
TCACATCAAATTGATGCAAATACAGATAGAGGTGCAGCAGATCTTTTTCCCTTCTTTGGT
GATGATGCATCTAGTGAAAGGGGGAGCAATTTAACTCCTTCGGAAGAAAATATT
>comp1441_c0_seq1_5 [231 - 1] (REVERSE SENSE) len=232 path=[319:0-103 3:104-231]
AATGTGTTCAAAGTAAACCAAACCTCATTCAAAGACTGCATTCTGCCCCCAGCAAATGAA
GCTCTTACCACAGGGAAGGACGTGATTCCACTTGCAACCCCTGGGAAAAAGTGGTACATC
TGTGGTGTACCCACACACTGTTCGGATCTTAATCAGAAGCTCGCCATCACTGTCATATCC
GAGCTGGGAACACCTGCACCAGCTCCTGTCAACCCTTCCTCTGCTTATGGG
>comp1444_c0_seq1_2 [82 - 210] len=325 path=[611:0-199 87:200-223 111:224-324]
CAAATAAGCATGCAATCGATCATAATCCATATCAACAATAAGGATATAATCATACTAACG
GGTGATGCACACAATAATCTCAATAGTCATGCAAAATCAAACATAAGTGCATGCATAGAA
ATCATAGCA
>comp1456_c0_seq1_1 [197 - 99] (REVERSE SENSE) len=226 path=[204:0-170 430:171-173 378:174-225]
GTGGGTGGTTCTTCGTTTCTAATTGACTGTTATGGGATTAATAATTTAAGTCAGCACAGT
AGAAATCTTTTGTTGGGTTACAGCTATTTACAGTTACCC
>comp1459_c0_seq1_2 [86 - 220] len=222 path=[1:0-163 165:164-221]
TTATGGAGTTTAATGCTCAAATATCTTCTGGAATGGAAACATGATATGAAACCAGTTTTT
ACAAAGCTTGAAACATTCATTTATCGTGTTGATTTGGTTGATAAGCTCTTGAGGAATAAG
CATAATATTTACCAT
>comp1461_c0_seq2_6 [181 - 2] (REVERSE SENSE) len=312 path=[280:0-23 304:24-118 582:119-311]
GAACCATCGGAATATGACCCACCCGAACTCTTAGACATATGCTGTCCAATCTTCGTCACA
AACCTTATTTGCAGCATCCAGCTTTGCTTTCAGCTCATCAATATTCTCACCAGCCATTGC
CTTCCTCAGATCAGCCACAGCAGATTCAATCTCAGACGCAACTTCAGCTCGAATCTTTTC
>comp1466_c0_seq1_21 [1379 - 234] (REVERSE SENSE) len=1380 path=[1:0-1291 2942:1292-1295 1297:1296-1379]
TCGAATTGTGGTCACCGGCAGGCCCTGCACTTCATTGAGACTGCGGATCTTCTTGATGGC
CACCACTTCTCCTGTTGCCTTATCCTTAACCACCCAAACATCGTGGACATGAAGGAAGTG
GTGGTATCCTCTGAAAATGACGATGACGACGCCGAGTTTACGGACAAGGATGAGCCTCTG
GACTATTGTCACGGGTCCATATACTTGGTGTTGGAGTACCTGGAGCACGACTTGACGGGT
CTTATTGACCGCCAACACCCTTTTGACGATACTGAGATCAAGTGCTTGATGAAGCAGCTT
CTGGACGTCATGAAGTACATGCATTCCATCGACATCATCCATCGGGATATCAAGTGCTCC
AACCTGTTGATGACGAGGGATCACATGCTTAAAGTGGCAGACTTTGGTCTGGCGCGCTCA
TTGCGTGGAGATCAGCTGTTTACGAACAAGGTGGTGACTCTGTGGTACCGTCCGCCGGAG
CTGCTTCTTGGCGCCACCAGCTACGATGCCAGCATTGATATGTGGAGTATCGGTTGTGTG
TTTGCCGAGTTGTATATCGGCCACCCGATCTTCCAAGGCAAGACGGAACTCGAGCAAATC
ACAAAGATTTTCGACATTTGCGGGACGCCAACGACCGAGTCGTGGCCCGACTACAAGTTC
CTGACACATAGCAGCACATTCGTCCCTGATAAGCCCAAACCCAAGCGTCTACGCGAGTAT
TTGATGCGTGAAACCACAGCAAGAAAGAGGATATTGCCCAAAGGAGCTCTCGAGTTGATC
GAGGCGTTGCTAGTGCTGGACCCGGAGCAGCGGCTGACTGCTGGAGATTGCCTCAAAGCC
CAATACTTCCAGGCTCGCCCGTATGCCCCAGACGACCCAAAGAAGCTGCCTCCCATCACA
AACCTCCCTCCGTCGCACGAGTACCAGACCAAGAAGATCCGCCGTGAACAGGCAAAGCAG
CTGAACGGAGGTGCTAACAACGGCAACAGTAATACTGGAGCCGGCGGACGAGCTTCGCGT
CCAGTCAGTCCGAGCGGAGGTCGCTCGAAACAGAGCAATGCTAAGGAAGGAGCAGAAGTG
ACGGTGAAGACGGAGATCAAGAGAGAGGAAGACCCATCGTCTGCTAAAAAGCGACGACGT
GTGGCA
>comp1467_c0_seq1_4 [46 - 339] len=340 path=[143:0-86 230:87-110 421:111-339]
TGCATGCAATCATGCACGAATCTTGGATGGCTCATTATGCTGTTCATTACACCCCCGCAA
GCTCATAGGGCACAACACTGTGAGCTTGTCACGAAGATAGCTAAATCGAGAAGTGGAGAG
ACCTTTAGTGAAGATATCAGCCAGCTGATCTTGTGTACAAACATAGCAAACGTCAAGTTC
TTTGCGCACAACTTTTTCACGGATATAGTGGTAATCAACCTCCAAATGTTTAGTGCGAGC
ATGAAACACTGGGTTAGAAGCGAGAGAGATAGAACTGATATTATCACACCAAAG
>comp1469_c0_seq1_8 [383 - 102] (REVERSE SENSE) len=438 path=[1:0-174 773:175-437]
AATAAATATCTTCCAGGCCTTTCGGGTTCATTTCTAATAGACCCATCCAAATTGGACCCA
CCGAACTGCTACAAGACTGATAAAATACCAAAAACTTTTAACGGATCAGCAGAGCACAGA
GAAAAACATATGAAGACCAACGCAATACAGACAAACAATCCATCTTATCAAAGAGATAGA
AAATATGGATATCATGTGACCGTAAAAGACCTCAAGACCACATATTTGGAAGGCCATATC
TGGCGAGAGGAGAGAGAAACGACAATAAAGAAGGAAACCGTG
>comp1474_c0_seq1_2 [46 - 201] len=355 path=[427:0-129 12:130-354]
TTTAGTTTTTTTGTGAATTATTATGTGTGCAATCTAGGGACAGAAATCCCTACGACACCA
TTTTCCATTCTCTTAAGATTTCTCCCGAAATCTTTTGAAACCAAACTTCCGCCTTTATCA
GTGCCGTTTAATTATCATATAACCGCCATGAGCCCA
>comp1480_c0_seq1_1 [2 - 244] len=285 path=[560:0-22 30:23-284]
TTACGGGAACAAATTTTGAGAGAGCTACATGGGGCGGCTTTAGGAGGACATGTTGGGCGA
GATAAGAGCATCATTCATGCTCAAGATATGTATTATTGGCCACAGATAAGAAGAGATGTT
ATGAAGTATGATCGAAAGTGTGTTGTATGGCAAGCTGCAAAGGGGAGCAAGCAGAATACT
GGACAACTTCTTCCATTACCGATGCCTGAAGGGATTTGGAAGGATCTTTCTATGGATTTT
GTG
>comp1486_c0_seq1_2 [1 - 189] len=227 path=[205:0-63 269:64-226]
ATTCTGGAGGAATTGAGCAAACATCATAGCCATATCGGGATTCTAAACAAAAGTGGCTCC
AGTAGCTCCATCACCACCATTCTCTCCATGTCCATTGCCTCCTTAAACTCCAGAGACATC
ATCAGTGTGAAGAGGTGGGTTGTTGTGGTTGTGATCAGCACTGATCTGCATAACAAGAAC
AATAAATAT
>comp1487_c0_seq1_2 [2 - 181] len=514 path=[1:0-17 19:18-513]
TTACAGGTTATGTCTGGGAGCGATCCACCTCCCGAGACCTCTCGCCCTGATGCTACTTGT
GGTAGCACCGGTGGAAATAGAGGTAACCCCCCTTCGATGATGCACCAATGGCCGTGTTGT
TCCACAACATGTGCAGGCTGGGATACAATAGTTCATTCCGCGACTTCAGTAGGGTCGACA
>comp1488_c0_seq1_2 [80 - 229] len=234 path=[212:0-233]
GACTCTTTGTATTTGTCTCAAACTGAGTCTGACTCTGGACTTGTCTATTTCCAAGACAGT
TCATTCTTAGAGGTTTTGTTGTTTGCTTCATCTTCTTTAATTTCTGAATTTATTCTGACT
TTAACTTTTATTTACAGGTCGTGTTCGTGC
>comp1491_c0_seq1_3 [174 - 43] (REVERSE SENSE) len=256 path=[1:0-38 40:39-62 373:63-255]
GCGCACCCTAAGCCCACTGAAGCGCATCTAAGCGCTGAAAAAAGCGATAAAAAAATGCAA
AAAAGAGCTTTTTTCTTCTATAACTGCTTCAATTTTTTTCCCCCATCTTTGACTCTTTTG
ATTTCTCCTCTC
>comp1492_c0_seq1_2 [119 - 3] (REVERSE SENSE) len=250 path=[228:0-201 430:202-249]
GATCTAGCCATGCATAACTTCCTCGGCTGGAACCAATTTGGTCAACGTTCCTGTGGTTTT
AATAATTCCACTAATTCTGCAAGTGTCTGCACCAAGTTTAGTGGCTCCTGGTACAGT
>comp1494_c0_seq1_4 [118 - 300] len=420 path=[1:0-419]
GCGAGGAGCAACTTGAATCAGGAGCTTAGGAGACAGCCAGACATCCTTAGCTGCAGTCCT
CTATATTTTGTTGTGAGTATAGTTATGTTGAAGTTATACTTATATATTTTGATTATCTTT
TGTTGGACAGTTACTCTCTTCAAGAGTAGTCCCTATCTTATACAGATTCATTTTGATCAT
TTT
>comp1496_c0_seq1_5 [214 - 2] (REVERSE SENSE) len=261 path=[1:0-260]
ACGAACCTCTCAGAGGTAGTTATTCTGCAACATAACACCACTACCTTGGACATGAGAGGT
AAATTAGTTTTTTCACTGTCATTCGCTGGACTACTACTTCCGGGGTTAGATTTGCATGGT
CATCTGGAACAGGTGCTTCTAGTGTACTTGGAAGAACAGCAAGCAAATCCCCGACCGGAG
AAAATGCGTTTCCATGGAAAGGTTTTGCTACAC
>comp1498_c0_seq1_1 [2 - 208] len=270 path=[1:0-50 373:51-269]
AAAGAATTCCATCTTGTCAATTTTAGTTTCTCCCCTCAGATCATCTTCCCTAAAGTCACA
TATCTAAATCTTGTGCTTTTTCGTAGCTTTTCGATGACAGATGAGTTCCTAATCGATCAC
AGCTTTTTTGCAGGAAAGAAAAAACCTTCCAAACCTAATCGATCTCCACTTTCATGGGAA
AAAAATAATTTCAAACATTATAGGTCA
>comp1500_c0_seq1_2 [271 - 89] (REVERSE SENSE) len=273 path=[251:0-118 370:119-272]
CTACCAACCCAGCTCAAAACTATTTTCTCTCTCTACAAAACCAACATTAAAATTTTTTCA
ACACATGACCATGGTTATCATTTAATGCATAGAACACAATCAACACACCCTCCCCATCAT
TCTATCACTCACCACACTAAAGTTGAAGCTTCTAAGCTACTTTATCTCTCTAACAACTCA
ACC
>comp1503_c0_seq1_23 [1014 - 28] (REVERSE SENSE) len=1014 path=[1:0-909 911:910-1013]
ACTGCTAATGTCGATGCAACACCATCATCCTCGTTCGTATCAGTAAAGGAGGAGAATGGC
GTGGGGGTCTCAACGCGCGGTACAACAGTGCTGTCTGTGAATCCTGATGAGCTCGTATGG
CCAGCGCACCAACTCCCTCCTATCTTTGACGGCGACATTATCCCGTCTGAGCTAGAGAGA
ATTCTTGGGCGTATCATATCTAGGAACGAGAAGCAAAAGCGAGCCAGTGAGAACAAGAAA
CTCGCTACACGTGGCAAGAACAGCTCTGTTGCTCGAGCAGGCGGCAAGCTTTCTTTTGGT
GGAGTTATTACGCGAATAAAGGAAGAAGTGACGACTAACTCTCCGCAACCAGCGCCGCCG
TCGATGCAAGTGGACGTGAAAGTGCGCGAAGTGTTCTCCAAGTGTCAGTTTGCGGTACAA
CGACTGAAGAACGACTTGTTAGTGGTGGATTTGGAGGTCGTGGACGACGAGAACAGCGAA
GTCGAAGGCGCTGGATTCGCTGGAGAGAGACGAACAAAGGGCTGCCATCCTGAGACGCTA
GTGCCGTCGTGGTACGAGCAGGTTCCTCGCTTCTTCAGCAGTCGATTCATGTTCCATCAA
CTGTGCTCTCTGGCCGGCTACCAGTTCGACTCGCTGCGTCGAGCCAAGCACTCAACTATG
ATGATGGTGCACCACTATTTCAACGAACAAGTGGCCCAGCTCAACGTTTTCTGTCGCGAG
TGCAGCCTCCTCATCACTCGTGCAGACTTTTGGTCCTGTCGAACCTGTGTACGTTTCGCG
TTGTGTGACACCTGCTATGGACGCCAAGGCAGCGAGCATCCGCATCTTCTCGTCTTTGGG
CCCGCTCCATTGACGGTCCCGCCCCGAGTGCCGCAGATCTCGGAACGCCCAGCACCTCCA
CTACAGCAGACCGAGCAGCGTGTTGAGCCCCAAACAACGGAAACATCCATGCAACTGCCG
CCAACCGTCAACGTTTGTGAACTGTAT
>comp1504_c0_seq2_5 [228 - 31] (REVERSE SENSE) len=344 path=[1:0-254 600:255-343]
AAATTTTGCTTCGGTAAGTATGAAATTTGGTTTTTCTTTTTCAGTTCAGCAAGTCGCTCG
CTTTGTTATGATCGATTTTTAGTTAAATTTTTATTTTTCTACTCTTTTTTCTTTGTTTTT
AACACACAGTTCTCCTCTCCAAATGGGTATAAAGAATTATTCTTAGAAGCAATTCGCATG
CCATTCGGACTGTTTCTT
>comp1506_c0_seq2_1 [78 - 233] len=248 path=[1:0-174 176:175-247]
CAATCCTTTCTAATTCCTAGGGGAGTACTACTCCTCCTAGGACCCTACTTTCTATATTTT
TCTATTTCTTATTTTGGCCTAATTGGGATTTCTCCTTGCCTTAGGCGTGGGAAAAGTGCC
AGGTCAGCTCTTTTGGTGTGGATATGTCTGGAACCT
>comp1508_c0_seq1_2 [27 - 188] len=232 path=[210:0-77 513:78-125 336:126-231]
TCGTGGGAGATGATCGTGCAAGGGGTAATTATGCAAAGTCATTTGCTGATACAGATGATG
ATCCAGAGTAGACCGAACCTCTTCCGTCTAGTGATACAGCTGGGATTGAGAACAAGCCAG
AAGGTTCCCAAACTGGAAATCAACCTTCATTGCCTAATAATT
>comp1513_c0_seq1_3 [180 - 76] (REVERSE SENSE) len=218 path=[24:0-22 369:23-217]
CGTCAAACAGGAACGAATAGAAAGGATTTGACGAAAGAAGTAAGACTCAAGGAGGTGTTA
AGAAGAAGAAGTTGTTTCATCATGTCAATCTCGTATAGCTTCTCT
>comp1516_c0_seq1_1 [28 - 129] len=261 path=[537:0-193 215:194-260]
ACAAAGATAAGAATCCTATGCTATACTCTTTACTTTAAAACGAAAAGGTCTAATAATTCA
ATAAAGCAAAGCGAGCTTCCTCCTAAAAAAGGGGTGGCTAAC
>comp1517_c0_seq1_3 [234 - 7] (REVERSE SENSE) len=304 path=[461:0-117 9:118-303]
CTCAGTCTGCCTCCTCGGGTTGAAACACTCTTCAGCCTTATGACCAAACTCATTGTGGAA
AATGCAAAATCTTGTCTTATCCTTCTTTGCATTTTCACTGAGTGGCTTTGGGGTCTAAAA
GAGCCCCTTGTTTACCTGCTAAACCTAGTCAATTGGCACGGTAAGCTCGTTTATGTTCTT
CATCCTTCTATCCCTCCTTTTGGCCCGGGGGTTGGGTTGTCCTTGCTG
>comp1518_c0_seq1_11 [615 - 316] (REVERSE SENSE) len=751 path=[729:0-430 1160:431-750]
AGAAATTGGGCCCAAAAAAGAAAAGCACAAGTCCAAACCGCAGACAGGTGTTGCAACTGG
TTTAAAACAAAACACACAGGAACTGAGAAAAACAGAGCATTTCCAACCTTCTGTCTTCCC
AATGACGCGCATCACTGCAGACGGACTCGAAGCTCTCGCCGAGGCCATCAGCGTCGCCGC
CCCGGGTATATCCCTCCAAAAATGAGCACCAAGCAGAAAATTACAGTGCTACATTGGGCC
AACACTCAGCCAGAGACGCGATCTCAAAGTAATGTATCCACCCCCAATTTCAGTCGAAGA
>comp1528_c0_seq1_2 [24 - 263] len=272 path=[201:0-234 57:235-271]
ATATGTTGCATCACATTTGTTTCACTTGTTTCTGATGTCGTTTTCCAATGGATCCACCCC
ATAGACATGTTGCATCACATTTTTTCTTCCATTTCTGTTGTAGGTTTCTACTGGCTACTC
TCCATAAATATGTCGCATCGCATTTGTTTTGCCCATTTCTATTGGTTGCACCCCATTAAT
ATGTCGCAGCGCATTTGTTTCTGCCCGTTTATGTTGTCGGTTTCTACTGGTTCCACCCCA
>comp1530_c0_seq1_2 [147 - 278] len=305 path=[1:0-22 490:23-139 24:140-304]
AGATTCTGTGACGCATTGCTGATGAAGGCCACATCTTTCAATTATATATTAAGTGACAAA
ATAATCTTGCTGCCATTACTGTTCAATTCACTAAAGCTTGTACAAAATATTGTTTTCTAT
CCCAGTACCCGA
>comp1533_c0_seq1_4 [374 - 3] (REVERSE SENSE) len=376 path=[364:0-137 512:138-375]
CAAATGCACCCAGGACATTCAACAGGAAAAAGAAAATCTCAGGAAATGGCTCTCAGATTT
CGACGTTTGAGAGAAATATCAAGGATTTTGCCCCAAATGCACTCAGGTAATAGTTACCAA
CAATACAGGCAAGATATTATCTCATCCGCTTCAGTTTTGACTCCTTGGCCTCATGCATCA
CCAGAAAATAATAGTAGTATTGGAGGGAGAGCTCAGAAGTGGTGTCATACTCGTAGGTTC
TCAACAATATCTGAAGTATCAGAAGAGTCTCCTCCTGAAGTTAATGTTTTGTCATTCATT
AAATCCACTCTTGGTGAGCTTGAAGGTCCTTATCATTATTGGTCGAATAAAGTTCGAGAA
GGTGAGGATTTA
>comp1537_c0_seq2_8 [386 - 3] (REVERSE SENSE) len=406 path=[854:0-276 183:277-405]
AATGTGGGCCCGGTGTATGAGACGACAGTAAGTTCTGCACAGGCACGTGATACACCTATC
ACGTATGATGATTTTGCTGCACTCTTGCTTTCGGCAGAAAGTCGGATTCGTGTTCAGACT
CCGATAGAAAATCACATAACAACTGCTTTATTTGCACCAAAACAGAACGTGGTGGGAAAA
GAGAAGGGAGGAATTATGGACATGGTAAAGGCGGAGAATCATCCCGATCCGGATTCGGAT
CTGGCGTCAAACCAAAATTTACTAGCTCATCCGGATCATCTCCGAGTGGACAAAAACCGA
TATCTAATCGACCAAGGTGCCAAATCTGTAAATGGTTTGGTCATGAAGCATCGGACTGCT
ACAATCGATTCAATACTGCATATG
>comp1538_c0_seq1_4 [185 - 3] (REVERSE SENSE) len=301 path=[305:0-123 429:124-143 449:144-300]
TCGTGCCCAGCCAATAAAGTTTCTTCCATTTTAAAGAACTGTGGTTATTCTCTGATTGCC
TGGGGTATAGGCTTGTCCTATAGGACCAACTACACCATAGTTATCATCCTTGTCTCCCAT
TGGATTAATGTTTCTCACAAAATAATCGTGGAATCAGCAGCAGAAAAAAAAAATTACCCC
AAC
>comp1540_c0_seq1_7 [418 - 155] (REVERSE SENSE) len=419 path=[343:0-277 621:278-301 905:302-418]
TCCACAATTCCACCTGCACTATCATGGATTTTAGAGATTATGTTTCTAGCTCTGACTATT
AGCTATTTTGTGGAAAAATTTTGTGTTTTCGTTTTTGATTTTTGGGATCAATTTATCTCC
ATTTTCAACTTGTTTCTCTCCACCCTAAGGTCCTTAGAGATCCCTCCTTTTTGTTCCTCC
AAATTATCAATATCAACAATCATATTTGTCAATCTCTTGGTTGAGGTTTCAAAGACTTCC
ACATTCCACATTCACAGTCTATCT
>comp1543_c0_seq1_1 [2 - 160] len=203 path=[225:0-104 150:105-202]
GCATTATACATTATTAGTATAAAGCAGCACCTGTTCGGCTGGATAAGCTGGCAAAGGTGC
GATACTGAGCCATTCCGCGAGGGAATCTGCATCGATAAAATCGATGCAAGAGAAGAGAAA
CAAAAATCAAGTGTGAAACTACTTGATTTTTGTTTTTAC
>comp1547_c0_seq1_6 [325 - 131] (REVERSE SENSE) len=325 path=[329:0-79 409:80-324]
CGAAGGAAGAGAAAGTCGCGACACAGAATAGAGCCGACAAGGACAAATCCGGCCACCGGA
CTCTTGTCCTTCACTTTTCCGACTGGCGACCACACCGGTCCGGTTCGCCTGGCCAGTTCG
CACCCATCGGTGGTGGTGGATCAAGGATTGCATCTACCACGAGAGAGATCTGACGACTTC
TCTCTTTCTCTCTCC
>comp1548_c0_seq1_2 [43 - 201] len=202 path=[260:0-123 384:124-201]
CTTGAAGAATATGAATTGACTAACCTGGCTAACTGCAAAGGAAATATCCGATCTAGTATT
TGTGAGGAGTGGATGCGGGCTTACAACCACTCATCCTTGTATCTCGAAGTAAATCCAAAA
CGTACTCTCTCTAAGATAGGGAAATTCCCTTATGAGAGC
>comp1551_c0_seq1_2 [1 - 525] len=713 path=[750:0-327 1522:328-464 1274:465-488 1298:489-712]
AAAGCAATTCTTTCTTGGGCTGTCATGGAACTGGGTCTGGATATTGAGAAATTGAAGGAA
AGATGTACCATTCTGCACGTTGAAACCTTCAATTCAGAGAAAAAACGAAGTGGAGTTTCA
ACGAGGAAGAAGGCTGACAACACTACTCATGTGCACTGGAAAGGAGCAGCTGAGATGGTA
GTAGCTATGTGTTCGAATTATTATGAGAGTGATGGAACTGTAAAGTCGATGGATGGCGAA
GGAAGGAAAAAATTTGAAGCAATAATCCAAGCAATGGCAGCTAGTAGCCTGAGGTGCATT
GCTTTTGCGCACACACAAATTTCAGAGAGAGAAATGGCAAACAAGGAAGATGAAAACACC
CACCATAAGCTGAAAGAAGATTGTTTGACCTTGCTAGGGATGGTTGGTCTCAAGGAACCA
CGTCGTCCAGGTGCCAAGAAAGCACATAAACAGCTAAGAAAGCATGGAATGTGGGATACT
TGGTCCAAATCAACAAGGAAACAACGAAGAAGTGGTAGAAAGGGT
>comp1552_c0_seq1_11 [222 - 1] (REVERSE SENSE) len=501 path=[325:0-381 199:382-500]
TCTTCTATAAAGCTAGGCTCTGGGAAAATTTTGAAGTGGCTAATTCTCCATGGAAAATTT
TTGATAGGCCAGAACTCTAAAAGAGATTCAGAGAACAGAGAGAGGGTGCGAACCCATCTC
TCATCGTTGGTCCTCTCCTTGCAACGGATTCTGGTTAGTTATAAAGAACGCCCTATTCTC
CATTCCACTAATGGTCCTGAGAGGTGTATTATGAGATGGGAG
>comp1556_c0_seq1_3 [83 - 358] len=380 path=[358:0-379]
TTGGGTTTCTTTTGTTCAAGACGTTGTTTCCCTTGCATAAGACCCATTTTTTCTTCTAGT
CGGTCTTCAATTATGTGTGAGATCAGTTCCACCTTCACTTCTGTTTCCTCCATAATGCAT
TTGGAGAAAGAGAGAATGGGTCGCTCATCTAGTGGTCAGAAAGTTACTAGTGTATTGTTG
AATAGCCGTAATTTTAGAACTTGGGCAAGATCGATTGTTTCTGGGTTCCAAAGGAGTAAT
CAATTGGATTGTTTCGAACAAGGTGAAAAAGTTAGC
>comp1557_c0_seq1_19 [886 - 578] (REVERSE SENSE) len=1341 path=[1:0-172 174:173-1340]
GAATCTGTCCTCATCAATCCCAATGAAGGTGGCTCCCCTGGTCCTAAGGATGGAGGTGGA
AATGCTTGGCCTAGGCCCTACATTGGTTTTCTGGAAATAAATCAGTTTGTCAAGGTGAAC
AACTCCCTAGGGTTAATGGGTTATTCTTTGCAATTGGGAAGCGATAGCAGCATTAGGGGT
GATGGTGCAACCAAGGCATGTATTATGAAAAGCATCAAGGATTCGAAGGTATTAGGAAAA
ATCTTCGCTCAAGCAGTTAATTACAATATAATTACAATAGTGGAAGGATCCTTTTTCTCC
TTTTATGAT
>comp1559_c0_seq1_4 [504 - 295] (REVERSE SENSE) len=506 path=[484:0-285 770:286-505]
GAGGTAAACACAATCACTACAACAGAGTTGTATATAATGGAAGTCCATAAAAGATATCAA
ATTTCAAGAATGAGAAGAAATTTGAACGTTTTGATAATATTTGTTACAAACGTGGTAGAC
ATTGGTTACGCACCCATCATGCGTCAAAAGAAAAAGTTGCTCCATATTATGCATCTAAAA
AACCAGCAGCTCATGGAATATAAATCAATA
>comp1561_c0_seq1_6 [1 - 1050] len=1052 path=[1:0-1051]
AATGCGAGCACGGAGACACAGGAACGGGAGCACGAGGAGAGTGGGTGTGGCACATTGCAG
GATTTCCTAGACAGTCGATGTGGAGACTCCAAACACCGCGCGACAGCTTTGATGTTGTGT
ACGTCCGTAGCGTGTGCTACTACGTTGATTGACGCTGGAGCGTCATTAGATGCGATGAAC
TCGTCGGGGATGACGGCGATGCATTACGCAGCCAGCACAGGCAACGCTGCGTTCGTGAGT
TTGTTGGTGTACCGTGGAGCAGACGTGAACCAGACTGACAGTCGTGGTGCTACTGCATTG
CATTGGGCTGTGTTTGAAGGGTTCCAGTACACTGCGATGTTGCTGGTCGGATACGGGGCG
AACCAGAAGATCTGCGACTCTGAGAAGCAGACGCCTCTTATGATCGCTAGTGCTTTAGGA
GACGCCTTCCTAGCTAAGCAGCTAGTCGTGGAAGGAGCGCCTGTGAACGCCAAGGACAAG
CACGGCAGAACGGCGATGGATATTGCACGACAAGGTGCTCACTTTGACACTGCGAGCGCT
TTAAAAGCTGGTGCGTCGGATCGATTGGTGGCCTGGGCGTCGCGTAAGGGCGCGTCTGTG
CTCTTCTTTTTTGGAATGGTGTTGACGACTGCAACGCTGTCACTCATCTTTGCAGTCCCG
TGTCTGCCACCCCAGAGTCTGACGCAAACGATGCAGTACCATACAGTAGGGCTGGCATTT
CTGACGTTCACGTGTGTCATGTACGCGTACGTGTGCATCAAGGACCCGGGATATGTGCCT
CGCTCCACACGCCCCGCTTACGAAGTCTTGGCAAGGGAAGACAACACTGTACCGTGTCCG
ACGTGCGTCACACGGAAGCCCCAGCGTTCGAAACATTGCTCAGCCTGTCGACGCTGCGTG
TATCGCTTCGATCACCACTGTCCATGGATTAACAACTGTGTGGGCATTGGCAATCACCGC
AGTTTCCTCATCTTCCTGGTTACACTTTCAAGCTTCTGCTTTGCTATCGGCTTTATATCA
CTGAGCATTCTACTCGGTCATCTGCCGTTG
>comp1562_c0_seq1_9 [289 - 98] (REVERSE SENSE) len=553 path=[445:0-199 645:200-201 647:202-227 1261:228-552]
ACCCTTTTTCGAAATCAGGGGATAAGAACTTTCCAGGCCTTTCTTATACAACAGCTTCCA
ATGCATCAGGTGTCATTCGCCTTCAACCAAGTGACAAAAATCGACCTAAGAGCATTCATC
CTAACTCGTAATCAAGTATGTAGGAATAAAATATTGGGGCTTTCGAAGCTGAAACATCAT
TCATCGCTAAAC
>comp1563_c0_seq1_2 [165 - 55] (REVERSE SENSE) len=236 path=[263:0-211 91:212-235]
GCTTCTAGATTAATCTCAATTCGTACGAATTTACACCAAAGTCTTACATTGCCCGTTAAG
ATTGGTGTAGTAAACTTTGCCTCGAATAATCATCTTCAAAACTTCTTCAAG
>comp1564_c0_seq1_10 [245 - 3] (REVERSE SENSE) len=322 path=[323:0-146 470:147-185 509:186-321]
TCCAATCCAGCCGCCACCACCGCATCTGAACTGTCTCACTGTTGCGCACCCAGTCATATA
AACCTTTTTGTCTTTGCATCAACAACAAATCAGATCCAAACCTTTCTTCTCCAAAATTTT
ATTTTTCTCCCTCTTCAACTAGAGGAGAAAGCTGTCTGCGAACACCACCTGCAGGACCCT
GAACATCACCGGAACTCTCGCACCCCACCGGCAAACCAATTCTGGCCACTGTTGACCGGC
TCC
>comp1565_c0_seq1_11 [393 - 103] (REVERSE SENSE) len=573 path=[551:0-507 1059:508-572]
TTCGGCCATTCATCTTCTTCGTCGAAAGCTGTTCTGCGATTGCGATTCTTTTGGGATTGT
GATTTCCAGTTTCGAGTTTGGCGTTCGAGTTGTTCGGTCTGGTTCGTAATGATGCTCGTG
GTTCAGGGTTTGATTGTTCTTTCCAATTCTGCCGGTTCGTCTTCATCTGGCGATGCTTTT
GCCGTCAGATCTGTTAGGTTCTCCGTTCGGTCCCGTTGGCGTTTGGCGATGGCTGTTTTG
GGTTCGTCCCTGGATGCCGTCTCTTCGACTGCGTCTAGGCTTCGTCCTGAC
>comp1566_c0_seq1_5 [409 - 245] (REVERSE SENSE) len=410 path=[679:0-227 67:228-409]
AAGTATCCAAAAAGAGTTGAACTAAAATCGCAAAAGGCTAAGGAACATTCCAACCTCTTA
TCACCAAACAGTCTGAGGATTCATACCAAGTCACACCTAAGGTGGAGCTTGACATTTCCT
CTAATCATAAGCCAAAGACGGCAGCTTCAAATACATGAACAAAGG
>comp1568_c0_seq1_20 [1018 - 35] (REVERSE SENSE) len=1030 path=[1:0-1029]
AATTCGCCACCGAGAACAACAACCCCCTGCATGTCAATGGATGGCAACATTCTCTTCCCG
CCAAACCGCCAGCGGCTAAGTGAAGGCATCGTCCGTCAGGTCGTGCAACGCACCAAGCCA
CAGTCACTGGACCTCTTCGCCGTCGCGGCTAGTGGCAGCAGCTCCATGCACCAGGTCGAC
GACACGAGACATTTCCCGATGAACGAGGCCGAGATGAAGCGTGTTGCTGCTGAGATTGAG
CTTTGTCGTCAACGCAACCGGATGCACCAGGCCAAGCACAAGATGAAGCAGCAGAAGAAA
GTACTGGACCTTGAAATTGGAATTCGCCAGCTTCGAGACGAAATCCAGCACCTTAAACTC
CAGAAGGAGGTCATTTCGGCCGGCGTGTCGACCAACATGACAGTCTGGAGCGTCGCGGCC
GAGTACTTCCGTCTTTTTAAGAACGGGTACAAGGGGCCTATGGCCACACTGCATCCTTCC
AACGTGGGATCCCAGAATGTATCTCTTCAGCGACGTGAGACATTCGTGCAGCGGGATTTC
TTCATCGCAACAATGTGTGAGAATGTGGCAGGGGATACTGGTTTTGGCGTGCCGAGTTTA
CTAGAGGACTGGAGGCAACTGTCGATGTACCATGAAGATATGGAAATCGAGCTTGTGCGC
CTTGATGTCGGACCTGATGATAATCTCATTGCCACGGTTAGGAGTGCTACGACCATGAGT
GAAAAGGCATTGCGCCATGGATTCCCTCACTTGTTCGAAAACGGGCAGTGGACACGACTA
GGGGCTAGATTGCTGGGTCAGCGCATGGTGATGCATGGAGTTGTCAGCTTTATCTGGGAT
GCGGAAAAGGGTCGTGTGTCCAGTATGCAGTACTCGGTAGACATGCTGACACCGATGATG
CAGTTGTTTGATAACTTGGAGGACTTAGCTCGCGTGTTTGACCGTGCCCATGTCACACCT
GATAGCAGACTGGTAGCAGCCGAT
>comp1569_c0_seq1_10 [311 - 153] (REVERSE SENSE) len=870 path=[1:0-366 368:367-387 389:388-869]
GATAGAAGGACCATAAACATGACTAGCAAAACCATAGCATTCATTCATGATGAAGACCAG
CAAAACAGACCCAAGAAGAGCCTAAGAGGACCAAAGATAGACCTGAACAGGACCAGAATC
TGGTCCTGTTTAGAAGGTTTCTCATTATGTGTGATGATA
>comp1570_c0_seq1_14 [192 - 1] (REVERSE SENSE) len=617 path=[1:0-554 556:555-616]
TTTTTTAATAAGTTCTTGTATTGCTTCATGGATTACACTTCATTACCGCCTTTGACTGTC
TACTTACTTATTGGTGGCGCAAAGCACAATACCCACATTTTATTATATATAAGAATCCAA
TGTGTATTTGTTAATGACATGAAAATGCATGCTCTCTCTTTTGTTCGAGATCTTCGTTTT
GGTGAAGAGAAC
>comp1571_c0_seq2_3 [306 - 52] (REVERSE SENSE) len=306 path=[231:0-226 175:227-250 199:251-305]
CACGCCAAACAACGAAAAATTATATTTTCTGTCGGAATTCATTTTCGTCTCCAATTTTAC
ACTGAAACAAACAGAGCCTTAATGATTATTCTGTGCCCGCGTAGATGTTCATGTAGAAGT
AAAGTGATGTCAACAATCTTTAGATTTCTCAGTGTTATGATTTTTGAGTGTTACCAGATG
ACGCCTAACATAATGATAGTTTGGTACACGAAGGGCTGGTTTTGTTTTTTAGTCTGCCTT
ATTTACCTTATAATG
>comp1577_c0_seq1_3 [1 - 240] len=242 path=[1:0-70 72:71-241]
AGTTGTCCTCTCCCATCACCAGCTCTGCTAAATGCAGTCTTCCATCACAGCCTTCGCCAC
ACTTCCATAAACTCCCATCACCCCTCTGCCATACAAAACCACTGCCAAATGCAAATCAAT
TCATCACAACCTCACACATGCATCACGAACCACCATAACAAATCACCATCTCCAATCATG
TTCTTCATTCAATTGGCCGAAACACAATTGACATTCAAAACCCCCTCTGAACCCGATTCA
>comp1578_c0_seq1_5 [490 - 140] (REVERSE SENSE) len=492 path=[457:0-91 936:92-139 584:140-491]
TTAGAGGAGTCCGAGGAAGAAGGAAACAAGTCGGAGGAGGAATCAGCCGAGGAAGACGAG
GAATATTCTGGTAAGAACCAATACTTTATGAAATCTATTAGAGTGGATTTTAAAATGGAT
ATCCTTATCTATAGTGATGCCCGAGATGCAGAGGAATTAGATGGATGGCTAGACAAAATA
AAAACCTATTTCTCAGTGTATAGGTGTTCTAAAAATCAAAGAATCAAGTTTGCCAACTTG
AAACTTTCGAGGCATACACTCACATGGTGGAAATATCATAAAAAACAACATCGCGATGAG
AGCCTAACTTGGAAGAATTTAAACATCATCTTCGCAAGCAATTCTATCCTT
>comp1579_c0_seq1_2 [210 - 1] (REVERSE SENSE) len=210 path=[174:0-147 370:148-209]
TTCCAGAAATCGCACTTCTCAAACGTAGCAAACAGTGTTTCCTTACGCAGAGTTTCTAAA
ACAGTCCTCAAATGTTCCTTGTGCTCCTCTTCAGTCTTAGAGTACACCAAGATATCATCG
ATAAAAACTATAGCGAAGTTATCTAGGTGTTCCCAAAAAATATGGTTCATGAGGTCCATG
AAAATAGCCGGAGCATTCATTAATCCAAAC
>comp1580_c0_seq1_5 [167 - 340] len=342 path=[1:0-157 159:158-191 193:192-341]
TTGGTAAAAAATCTAACAAAGTTGATTATGTTTCGAATTTATGTTATACACAAAAGGTGG
GTAAGTCTTCATTCTTATTCTAGTCCTTATTCTTTCGCTATAAAATTATCTTTCGTATAC
TTGCATCTATTTTGTACAAGGGACTCTTCATTTATGGGAATACCTTTTTATGTC
>comp1581_c0_seq1_7 [235 - 2] (REVERSE SENSE) len=316 path=[294:0-260 555:261-315]
TTAAAATCGAAGCCTCTGTCGATCAAAAGAATCAAACTCGAACCCTTCATTGTGAATTTC
AAATTTAGCCCTCAACTGAAGCGGAATCAATATCCACCATTCCTTGTCGTGTTCTTTTCT
CGCCGCCATCTTTTCCTTGCCGTCCTGTATCGCCGTCACCTCTGTGTTATGTCATTCCTG
CCAAACCGACTTTGGCCGATCCCTTTCTCTATGAGTTCTCTCATAACTTCTCAA
>comp1581_c1_seq1_4 [327 - 37] (REVERSE SENSE) len=361 path=[1137:0-360]
TCTACCGCCATTCTCCAAATCCAGCAACAATTATCACCAGTTCAAACCAAAAATATCACC
CAGAACTTAAATCCATCCCCCGACTCAATCATTCAAACCCATATCTTAAGCACAACCAAA
CACAACCCTTGGCTGAATCTGCCAGCATACCCAGAAACTATCAAACCCAGAAGTAACCCC
CCTCAATCCCATCACAATCTTCAATCCCAATCAAACACCCAAAACTTCAATATCCAGAAA
TTCAAATCAAAATCCATACACCCTAGGCCCAGATTCAAAAGACCCAGATTT
>comp1582_c0_seq1_3 [3 - 344] len=932 path=[910:0-179 1090:180-931]
AATGGAACAACAAAATTCAAACAGAAACAACAACCAAATAGAGGAGGTTGTAAATGGGTA
TGGGTTCTACACTGTATTTTGGGCCTAGATGCTTTGAATCTATGTCTCTATTACAAATCA
ACTTTCATTCCACCCATACGTAGCACAAAAACCTTCTACCCAAGAAATTCCGGATCATAT
GGTATCGGAGCACCAGGTCCGCTGGTGTATGTGGCTTGCAGTCTTGCCATGCAACCGAAG
AAAGAAGCTAGAGATGAAGCAAGTCTTGCCGATGATAAATCTGAGTGCAAAGAAAAAAAA
AAGATGAAGGACCCAAGCCCGGGATCAAAGAAGAATGTCTAC
>comp1592_c0_seq1_7 [338 - 147] (REVERSE SENSE) len=418 path=[1:0-417]
AAACTAGACAGAATCATTCTCAGAAACTACTTTGTGATGTGTACCTTCAACTCACAGAGT
TTAACCTTTCTTTTCAAAGAGCAGTTAGGAAACACTCTGTTTGTAAAGTCTGCAAGTGGA
TATTCAGACCTCTTTGAGGCCTTCGTTGGAAACGGGATTTCTTCATATTATGCTAGACAG
AAGAATTCTCAG
>comp1595_c0_seq1_8 [175 - 2] (REVERSE SENSE) len=423 path=[401:0-197 824:198-218 620:219-422]
AAGAACAGACCAGCCCCAATTAGCTGGTTTGGTTCTGCAAGTGTATTTCTCTCCTATGCT
ACCTATATGTATTCGTTTGTTCCTTCCTTTATGCATATAAACTGGGAATGTTTAATTACT
GAATTAGTAACCTGTGTTGCTTGCTCGATAATGGTATTTTGTGACCTGAATATG
>comp1598_c0_seq1_2 [3 - 230] len=295 path=[1:0-116 662:117-140 144:141-164 168:165-294]
CGATCTGCTGGATATTGGGAGATTGATGATCTGTGGGAGGTGAGAATTGGGGGACAAGAA
GGTGAGCTCAGTCAGGGGATAACCAGGTGGGTTTCCCACTGGTTTTCTGTTTCTGGAATG
CTCGAAGAAACAGGTGAAGAAGATGAAGTTTGTGATGGGAATTGGGTGGTTAAATGGGCA
GGGAATTGGTTGAGACTGACATGGGGTAGAGTGTTAGGCTTTGTCTAC
>comp1600_c0_seq1_2 [136 - 276] len=286 path=[1:0-236 238:237-240 242:241-285]
ATCATCCATCATATTAAGGAAAAAGTAATTCCATCCCCCAAGCTAAACTTGCAGGTTCCT
ACATATTTCTTACTGTTAAGAATTACTGTTGTACCTACTATACACGTGACATTGAGAGTC
TTGTGTAGATTGTACTTGGTA
>comp1603_c0_seq1_2 [2 - 181] len=218 path=[359:0-117 53:118-217]
CTTCTAACTTTGTATGTTATCTTCAATCAGGTCCATATCTACGATGCTAACAGGGACGTT
CTCAAAGCCCCTTTACTCAGTATTCATCATCTGAGTGCCAAACAACCAAGTCCTTGCAAA
GGGTTCATCCAATGCCACAGCCGCCGCCTGGATCGACCTGAACGTCATCACATATTACCC
>comp1604_c0_seq1_12 [827 - 543] (REVERSE SENSE) len=869 path=[1230:0-832 76:833-868]
CACAAACACATTTTCACAAAAACGTTTTATAATTCTACCTTTATCCTCTTCCACTTATTC
AAAACCATTTTGATAAAAATGCTTGCCCCAGCATTTTTTCTATCTTTATCCTCTTCCTCT
GATTCAAAACCATTAGATAAAAATGATGGCCCCAGCATTTTTATGCTAAAAACATCACCT
CTTAATCAAAATCCTCTACATCTGGAAGCATTAATGAGTGTATCCACTACTTTACCTGAA
ATAGATGGCACAACATGCAACTTTTCATTTTTTCCAAAAGTAGGT
>comp1606_c0_seq1_6 [549 - 313] (REVERSE SENSE) len=594 path=[1:0-593]
ACTATGAGGAAGCGAGAAGCTTTATTAGGTAAGTTTGATTATCAAAAAACAACTAAGCCT
TTGTTTCCCTCTGGCGCGTGTTATACCATCGGATACCAACCCTTACCTGCGTCAGCCATA
CTAACTTTCCGTTTTTCCTCTCAACGAGCCTTCCACGCCAGCCCACGGATTCTCCTGCTT
ATCCGCATTTTAACCTTGACTTCATGCGATCTCAACAGTCCAATCAATTCCGTCCAG
>comp1607_c0_seq1_3 [73 - 240] len=446 path=[305:0-445]
CAATTCCCAAAGTTGGTTGTTTATAATACTGAGAATCATGTTGGTGATTGTGGTGTGTTC
ATGAGGGTTTCTGGAGATTATGCTATTATTATCAATCATAACCCGGATAATGGAACTCAA
GAATCAAGCTACCATTTGGTGCATCAAAATTGTATAAAGTGGTCATGT
>comp1610_c0_seq1_4 [295 - 2] (REVERSE SENSE) len=295 path=[516:0-194 150:195-218 174:219-294]
CTCACCCATATGGTCCAAAGATTCATTCATGTCCATGTTCTAAGGCCAATATCCCATTCA
TGTCCAAAATCTCACCCATATTATCCAAAAACTCATTCATGTCCAATTTTTAAAGCCAAT
ATCCCATTCATATCGAAAGTCTCGCCCATATTAACCAAAAACTCATTCATATCCAAATTT
CAAATTTTTAAATCCTATCCATGTCCAAATTTCAAAGTCTCATCCATGTCCAAATTCCAA
ATACATATTGCCATTCATATCCAAATTCCCATCCTTGTCCAAATTTCAAATCAA
>comp1612_c0_seq1_5 [378 - 1] (REVERSE SENSE) len=378 path=[1:0-377]
CGGATTTCAAGTTTGGTGTTATATTGTGGTGAAACATTCAAGCATGTCATGGAACTTGAA
GTTCCATTGTCATTTGGAAACTTCAAGCTAGGTGAGTATTGTAATGGGTTGCTCTGTGTA
TCTGAATCCATTTTTGGTTCTAACCCCAGTATATATTTGTGGAATCCGGCCATTCGAAAG
TTCAAGACCCTCCCTAAACTGCTTTGGCATGGCGAGTCCTGTTTTAAAACTAAAATTTCG
TTTGGATTTGTCCCTCATCTTAATGATTACAAAGTGGTAAAGTTTATGTATAATGACAGA
TTTGAGCATCCACCCAAAGTTGATGTTTACTCGTTAAGCATGAATTCTTGGAAAAGGATT
CAAGATGTTGTTCCGTGC
>comp1615_c0_seq1_3 [215 - 48] (REVERSE SENSE) len=217 path=[358:0-56 164:57-216]
TGCTCTATAAAGTCCCTCAAAGACCCCTCCTTCACACAGTTGCTATTTAATGGGTATGGA
CACTGCCTAAGCCCAGGGAGGAATTTCGGCCACCCCAATTGGTCCAACTCCACTCCAAAT
CATCCTCCTCAACATTTGGTAAGCTCCTCACTCAAGGAATCATTCTTA
>comp1617_c0_seq1_1 [1 - 123] len=231 path=[209:0-132 342:133-156 366:157-230]
ATCTATGCATCAGGGTTATGCATATTTATTAGATTTAGTGAGAATCTACCCTTAGTACAC
CATGTTACCATAGGTGGACCGAGTGAGTGGCATGACGCTCTCCATTATGACCTTGTATTA
GTG
>comp1622_c0_seq1_2 [63 - 197] len=481 path=[694:0-268 196:269-480]
ACCTTTCTCAAATGTTCCACATGTTCTTTACTTCATTCTCGTTACAACTACAAATTAATA
TATCTTCAAACTAGACAACCACAAATTTGTTCAGAAAGGGTCCATGAACCTCATAAATGT
GCTCGGCGTGTTGGA
>comp1623_c0_seq1_7 [426 - 262] (REVERSE SENSE) len=445 path=[423:0-318 742:319-444]
AATTTTGGTGAATCTACAATTCTTGCCCTTCTACTGAAACAAAAACCTAAACCCTTATCC
GTCCATTCTCGGCCAAGTCCCTTTATTTCCCCACGATTCTTACCCAGCCGCAGAGTTAGC
ACAAAAGCCCTTTATGGTGCTTCAGCAGTAATCGAAAACCACCAA
>comp1625_c0_seq1_4 [3 - 578] len=578 path=[556:0-381 938:382-577]
ACGGAGTTGAAACTCATGGCGAAGAAGCGCGTATCATACTTCTACCACCCGGAGGTGGGC
CACTTTTACTATGGCCCGGGACACCCTATGAAGCCCCATCGGATGAAGCTAGCGCATCAC
CTGGTTGTCAACTACGACCTGTACCAGAAGATGGACGTCTTTGAGCCGCACTGGGCGTCT
GCGGACGAGATGAAGGTGTTCCACGCGCCAGACTACATTGAGTTCCTACAACGAGTGAGT
CCGGCGAATCAACGGGACATGGCGATGGACATGACGAAATATAACTTTGGAGAGACGAGC
GACACGGATTGCCCCGTGTTTGACGGCGTGTTCGACTTTTGCCAAATCTACACTGGAGGA
ACTCTAGATGCGGTGGCGCGTCTGAACTTCGGACTGTGCGATATTGCGATCAACTGGTCT
GGAGGCCTCCACCACGCGAAGAAGGCTTCAGGGTCGGGATTTTGCTACGTGAATGACATC
GTGCTGGGTATTCTAGAGCTGCTCAAATACCACCCTCGTGTGCTGTATATCGACATCGAC
GCACACCATGGTGACGGCGTGGAGGAAGCCTTCTAC
>comp1626_c0_seq1_4 [220 - 44] (REVERSE SENSE) len=221 path=[176:0-183 72:184-220]
CCAAAGCTAAGGACCAAGTACCATCAATTATCTAAACAAGACAGAAAACACATTTGCGAT
ATATTTACATCAACTAGTTTCCCAAACGGGCATGCGTCTAACATAGCAGGACACGTAAAA
AAATATGATACTTTAGATTCTGCCTTGAAGATCTATGACTACCATATCTTATTGCAA
>comp1629_c0_seq2_5 [174 - 1] (REVERSE SENSE) len=286 path=[357:0-196 291:197-220 315:221-285]
TTTTCTTCACTTCCAGCACTAACCACTGGTCCATTTCTCCTCCAAATTGTTCCTATACCT
TCACTTAACTTCCCTCTCATCATCCTACATCTCCATACAAATAATCACCCACTGAAAACT
CCACAAAACTCCACACAAGGGGCTGTCCTCACTGAATTCTTTAGAAAATACCCC
>comp1629_c1_seq1_1 [18 - 173] len=231 path=[631:0-230]
TACATAAGGTTGGTCTCCTATCAGTTACAAAATGGAAGAGAAAGTAAGCTCCTTGGGCCC
CTAAATGGTCATTTGAACATTGGGGCTTGGGGAGCTCTTTTGGTGAATTTGAAATGCTTT
AGGGGCTTAAGTGCAATTAATGAAACTTCAGGGTTT
>comp1632_c0_seq1_2 [2 - 265] len=383 path=[1:0-68 70:69-78 80:79-382]
TCGTTTACTAATTTTGGTCTCTCAATTTCTCCGAAACAAAGAATAGGTGATCTTAAACTC
TTCGGTTACCTGATCTCGGTCTCTGCACCTAAACTTTGGTTTCCGCTCCCATTCACTATA
GTCAATATATCGAAGTCTCCATCTGCACTTGAACTTCGCCACTTTCGCTCTCATTCACAG
AACTCTCCATCAGTTCTCTGCACCTTAACTTCAGCACGTCTCTGCATCGTTTCTTTTCCT
CATAGTCGATATAAGATTTCGCAA
>comp1635_c0_seq1_2 [3 - 203] len=329 path=[298:0-296 618:297-328]
AACCTCTTGAAGCTCACTTTCTCCGTCCCTCCCTATCTCATCCTCGAATCCTCACCCTCA
TCTCGTGTCTCCTTTCACCATCGAATGAACGATGAAGCTTCTTGGGGGTTTGATCAGCTC
GATGAGGAAGGAGACCTAATTGTGAGGTTCGAGCATGTAATGGTAGAATCTGATATTGAA
TTTCTCTTCCTTCGTCCTCGG
>comp1636_c0_seq1_3 [240 - 458] len=688 path=[1:0-687]
CATATCCAACCTATAACTTGCTGCTATAACTTCTTGTACCATGTATTACCGGAAAGTGTG
AAAAGGAGAGGAAGAAAATTCAGAATTGTCGAGAGAGTTAATCTCCCCCTAACTCTCCAT
AAAAGAGAAGTTAACAATCATGGTTTTATAACCAATACCTCTCCAAGTTATGGTAATAAA
CATCCACTAACTTACTCTCTTAAAATGGAAGATAAAAGT
>comp1637_c0_seq2_6 [287 - 87] (REVERSE SENSE) len=484 path=[1:0-439 441:440-483]
AAAACACCGATGGCGCATAATAATTATACTTTTCAAATTTACCATTTGTGCCTAGCTTGT
CCCTCAAAACAATTGATTTCCAAATTATCTAAGAATCAGCAATCATCGCAACCTATTAAC
CAACGCGAGCTTCATTTCATGGAGGTGATCAACCGCCGACTAGACTCGGAAAAAGACCAT
CTGATTCATATCCATCCCCAC
>comp1638_c0_seq1_19 [1044 - 34] (REVERSE SENSE) len=1046 path=[1574:0-748 122:749-772 2346:773-783 157:784-1045]
GAGCACACTCTATTTGTGAAAGCTGAAGAAGAAGGTAAAATTTTGATCGTAAGTCTTTAT
GTTGACGATCTTATTTTTACTGGTAATGATCTTGTTATGATTGAGAATTTCAAGAAGTCT
ATGATGAATAAGTTTGAAATGACGGATTTGGGGGAAATGAAATATTTTTTGGGAGTTGAG
GTTAAGCAAGGAACAGGAGGGATACATTTGTGTCAAAGTAAATATGCAAAAGAAGTGCTC
GACAGATTTGGAATGTTAGATAGCAACCCCATGAGAAATCCAATTGTGCCTGGTTCGAAA
TTGTCAAACGAAGGAGGTGGAGCTGAGGTCGATGGAACCAGATATAAGCAACTTGTTGGT
AGCTTTATGTGTCTGACCGCCACTAGGCCTGATCTTATGTATGTAGTTTGCCTCATCAGT
AGGTTTATGGCTCATCCAAAGGAAGCACATTGGGCAGCAGCTAAAAGGATTCTACGTTAT
CTCAAAGGAACTGTTGATTTGGGAGTATACTATAGAAGAGAAGTGCTTGATGATTTGGTG
GGATATTGTGATAGTGATTATGCTGGCAATGCTGATGATTCTCGAAGTACAACTGGTTCC
GTGTTCATGTTGAGTGCCAGAGCAGTTTCTTGGTCTTCACGAAAACAGCCTATTGTAACA
TTGTCGACTACGGAAGCAGAGTATGTTGCTGCTGCTGCTTGTTCTTGTCAGTGTGTCTGG
ATGCAGAGGGTTCTTAGTAGTCTTGGCCATGAAAACTGTAAGTGTGTTACTTTATTTTGT
GACAATACTTCTACAATTAAGTTAGCCAAGAACCCAGTGTTTCATGGTAGGAGCAAACAC
ATCAGTGCGAGATTTCATTTCATTCGGGACCTTATTAAAGATGGTGTTGTGAAACTTGAA
TTCTGTGGGAGTAGTGAGCAGCTTGCAGACATTTTAACAAAGCCTTTGAAATTAGAAGCA
TTTGAAAGGTTTCGAAGGATGCTTGGAGTTGTGGCCAAAGAAGAAGTAAAC
>comp1639_c0_seq1_8 [340 - 8] (REVERSE SENSE) len=566 path=[1:0-565]
ACCTTTAGTGGAGAGAGAAGCCATTTAAAAACAACAATAAAGGCAGAACTAAAGAATGGT
TTGGCATTTGTATCACTTGGATGCAGAGTAAATTTAGCCCAGCTTCAGGAGTTGAACCTG
CTTCTCAACACTTGTATTCGCCATAAAAAACCATCCTGCATGCAATGCTTAATACAAAAT
GAAAGACTTGGTCAAATAGTTAAAATTGAGAATTTTCTCAAAAATGGACAATGGAAATCA
ACATTTTTTGCATTAAAAAAAACAACTAAAAATTTAGGGAAGAAAGAGTTAATAATTATA
GCCTGGGAAAGCTTTATGTATCATTACCTCCAC
>comp1640_c0_seq1_7 [214 - 471] len=471 path=[1:0-245 247:246-247 249:248-348 350:349-470]
TATCCAACAGTAACTAGAATAATTTCTTGCCGCTTTGCACACGGTACCATCGCAAAGTCC
TGGTATGATTCTCTGCAAGCGATTTTGCTTTTCCAATCGGGCATGTGGCTGTATGATACT
GCAGAATTACGGGCCTCTTGTACTGTAGCCAGTCGTTTATCCTTGTATTCTCGGGTGTAC
AGGGAACAATTGCACTTGGCGGTTTTCCTGCAAAGCCATTGCCACTTCATACGCCGAAGG
TCGCTGCTTGGGGTCCCC
>comp1643_c0_seq1_4 [248 - 3] (REVERSE SENSE) len=282 path=[125:0-241 73:242-281]
GGATTTTCATTCATGCACCATAAGCATAACTATTATACCACCATTTTTGCTCAGAGTGTC
AGCTACCACGTTACCCTTACTAGGCTGATAAAAAATCTCAAAGTTATAGAAGCTAATGAA
CTCCATCCATCGTTGTTGTCTCATATTCAACTCCTTCTAAGAAAACAAGTATTTGAGACT
CTTATGATCAGTAAAGAGCTCAAATCTCTCCCCATATATACAAATAATGTCGCCAAACTT
TTAGAG
>comp1645_c0_seq1_1 [58 - 243] len=496 path=[474:0-367 842:368-423 898:424-495]
GGCAAGGGAATCCTTTTTCCCTCCTTTTTTTGTCTAGTAGTAGAAGTCTTGGGTAGACTG
ATCTCGAAAGCTAGGGATGTGGGAGAGATTGAGGGTTTCTTTATTGGGAGAGATGGTGTT
CACCTCATACTTCTTCAATTTGTAGATGGTACCATATTTTTTTATTCAAGAAAGGGGGTA
AATTCG
>comp1647_c0_seq1_4 [1 - 282] len=284 path=[1:0-131 133:132-283]
GTGATCCTCGATCCGGCAATCCGAGTCGGCGACGTGCGTGAGATTCCAGCAACTCGTCGA
AAACTTCTACTGTTATGCCAGATTCAGACCCTATTATATCGTCTTCCACCATGGATGAAG
ATGATACGCCGGATTTTATGGAGTTTCGCCGGATCTAATGGAGTTTGCAGATCTCCTTCG
TCGGTGCAAAAGTACAAGAATTATCGGTATGTCAGTGCAAAAGTACAAGATCTCCTTCGA
CGGTTTCGCATAGTATGGTCCTTCGATCTGTTTTGTCAGATC
>comp1648_c0_seq1_6 [285 - 1] (REVERSE SENSE) len=461 path=[439:0-366 806:367-460]
CCTAAATCAATAAAATCCATGACAAAAAAGCTTTGCCCCTTGTCGCCGTCGTATTCTCTT
ATGTTGCCAGCATTGGAATCAATGAATAAACCCTTCTTATTAGCCAATCTCCTCTCTGTG
CTATTTAATTCTCCATGGATCTCAGTCTCTGTGAAAACCTTGACCTCTCTCTGGTATGTG
TGTGTCACCGGCGAAAAGCGCTCCTTTCTTCACGGTCGTTCTCGGCCTCCTCTGAGATCC
CTGGATATCTCTGCACTCTCTCGAGTTCTAGGCCCTCTCCAAATT
>comp1650_c0_seq2_3 [192 - 46] (REVERSE SENSE) len=334 path=[714:0-136 395:137-145 404:146-333]
GTCGTGGCAGCTAGCCGCAACTATTCCCGATTCTTTTCTTTTTTGATTGTCAAGATATCT
TATGTGCCTATCTCTGATAAATTTAATATCGATTCTTGGTCATCGATTCAAGAATGTGGG
ATCGTTGATGACTATGTTCGTGGTGTA
>comp1651_c0_seq2_4 [271 - 56] (REVERSE SENSE) len=271 path=[1:0-99 101:100-270]
GTCGTACATCAGAAATTTTACGAATTCGTTTTCGAGCCAAGAAATTTTACAATTTCCCCG
AAACCCAAAATTTTATATAATTACATTTCTGCCCCTAGTGGGTGTAGTCCAAAATTTCAG
TCTACCGGGCATGCTTGTCTGACGGCCAGCCCTGCTTCCTCCCTCCCATCAAGCACTCAC
TGCCAGAGAAAAATCCAATCAACACTGCAACTCCAT
>comp1655_c0_seq1_2 [161 - 367] len=422 path=[741:0-421]
TTTTTGCATGTTTTACAATATATGCTCCATTATAGTGCGTTTTTCAATGCAAATTGTGTT
TTTGTGATGATTATATGTTCTGCATATATTCTGGTATATATGTTGCTCAGTTTTTTTCTA
GATTTTTTTTTACTACAAAAGTCACAAAATCATATTTTTATCGAAATTAGGAAAACCGTT
TTTCAAAACATGCACCGCCAAATTATT
>comp1656_c0_seq1_5 [181 - 2] (REVERSE SENSE) len=208 path=[300:0-104 115:105-207]
ACAGCGATCGAGATTTGCCATAGCTTCAGCCGTTCGTACCACAGTCACCCATATCGGCTG
GAGCACGATTGCCAGAACAGAGAACCAGAACCCCCATCACTGAAGATTACGAGTGAAGGG
AGAAACGTATCGAAACTGTCAACAACTCCGATCGCCGCACCATTGAAGTCGAAGCAGAAC
>comp1657_c0_seq1_9 [563 - 345] (REVERSE SENSE) len=564 path=[985:0-147 592:148-154 599:155-563]
CCGATCTCCGTGATAACCTTCAGCTACCGCCCTTATTTGCTGAACCAGCAAATCACGCCC
CGCCACGTCAGCGCCCAGCCTTCCCAAACCTCCTTCATCAGACCTCCCTTTTACCTCCAC
CCACGTGAATCCCCACCTGACACGCTAAGCCGCCCTCCATCCTTATCTCCCCCACGTGAC
CAATCACCTTGCCTTTTTCCGCCAATCCCAATCCCCTTA
>comp1659_c0_seq1_2 [8 - 250] len=320 path=[105:0-101 232:102-319]
TTCTGCAATGTCTGTCATCAAGTGAATGTTTCTTTGGAAGAATTCCATATTCCAACTACT
TTACAAGAAGAGAATGAACAAGTTAAGGAAAACTCTGATCATATGGATGCTGGTGAGATA
TCTTCTTCTAATTCTTCAGTCAAATTAAATTTCATGAATTCGCCTTACTACCTTCAAAGT
TGTTTAAAATATTGTTTCATCTTTCTTGAGGGCTACCTGCTAAGCCGTCGGAGGAGATGT
AAG
>comp1662_c0_seq1_22 [1156 - 2] (REVERSE SENSE) len=1453 path=[1431:0-1452]
CACGTATCATATTATCTTTGCATAATGCTGTTTGACGACTTAATTCGACGGAGGGTAGCA
TCTCTGTTGCAGCCATGGCTACGGGAAGAACCCGAACTGGAAATGAAATTAGGATTCCAT
GATTTTCAAGGAATCGTAAAGAACCTGCGTTTCGACACTTCGGTTCTCAATCAACTAATC
GACGAGTCTACTCGCCTGTCTTTCAAAGATGTCACAACTGAACATATAAGCATTCGCATG
TCGTATTGGTCAGCCCCTGCCTTCACAATCGAAATTCGTGGTATTCATGTGACACTTTCA
GTAAGGGAACAAACGGACGAAGGAAATGCGAAGCGGATGCAGCAATCAAAGGATACATCT
TCAGATGATATAAAGAAGACTCTTTCTCTCATTGATCCTGAGGGTACTGCTTTACATGAT
GTTCTGGAAAGGATCTCGGCCACCACTTCAACAAACTGGCTCAAAACTTCTCTTTTGAAT
CTTATAATCAAATATTGTCGATTGCAGATGCTTGGGGTTCATCTACATGTGCAGGTTCCC
TTCTCAGATGATTCTTTTATGTGTTCGTTAGAGGCGAATGAGTTTAATGCAGAATCTAAG
CCTTGTGATCATGGTTGTCTTTTAAGAGGGTTTGCCAGTGCAATTTTTTTCCCTTTGAAA
GAGAGCTCACTTACTCTTCAAGGCAGAGGTTTTGGGATTCGACTAAAGAGTAAGGATAAA
GTTAGTCAGGTCATCTCTTCAACAGATATGTCAACTTGTCTTAGATTGAAAGATCTTCAG
CTTGTACACTTCAATCTCTGTGTTCCAGAATTGAACTTTTCATTTTCTCCGGTTGATCTT
GCTCTCATAGTGGCAATTGATAAATCATTATCCGTTGAATCTATCTCTGCTAGAAATGGT
AGACAACTATGGAAACTTGCTGCAGGCAGAATTGGTTCTTTGGTTTCAACTTACAGATTT
TCATTGCATAAACTAGTTGGTGCTGTTTGTATATGGTTACGTTATGTCAACACTTATGAG
TATCTACTACTACTTGTTGGATATTCTGTGGACAACTTATTGAAAAGGTCTGCGGTTATG
ATGTATAGGGACAACAAGTTTTCAAGTTCTGTTAAACACCACTGGAAGGTGATTACTGAA
ATTGAGAAGAAGCTA
>comp1664_c0_seq2_5 [259 - 32] (REVERSE SENSE) len=356 path=[291:0-249 604:250-355]
GTACTTCTAACCTGCGATTGGGATTCTTCAATTGCTCAGGCCTCAGAGGCTCAGACGCCA
GAAGCTTTTTCCCCTTTCAGGTCTTCACGACTTCACCTGTTCTCACCTAATCGCCCATTC
TCGCCAGTCTCTCAAGAGACTTGTTCTGTTTCAGAAAATGCCCAACAAATCTCTAATATG
CCCCTGAAATTTTCTCTAAACCCTACCAAAAATGTCCCTAAAATTTGC
>comp1665_c0_seq1_3 [152 - 406] len=406 path=[1:0-218 790:219-229 231:230-405]
CTTCTTTCTCTTTTGATCCTTGGTTTCTTTCCTGTTTTGTCGAGTTTGGGATGCTGTTGG
TTTCTTTTCGTTATGGCCATGAAAGGAAAATTGCTTTTCTGTAGGTTCAAATCTTTTGAA
TTCATCGATTGGAATTCAGTTCATAAGGTTATGGTAAGGGCCATAGGCTACATTAAATTT
GTTCTTCTAAAAGCGCATGAAGCTCATTTGGGTGTTTTACTTTCTTGTGGATATCTTGGA
TGGCAAGGTTCTAGG
>comp1667_c0_seq1_3 [256 - 366] len=477 path=[1:0-88 90:89-95 601:96-476]
AACCTGTTTGGCTTAAAATCCAAATTTACTACCTATAAGAGTTATTATGACTTAGTTCTG
AATCTTAAGTTTATTAACTATATTAGAGAAGATTTTATTCTTAATGAAATG
>comp1669_c0_seq1_10 [536 - 105] (REVERSE SENSE) len=696 path=[999:0-285 612:286-695]
ACAAAACGACATTACCCATCTCTATTCTGCATGCATTCCACGTATAGCATTTTAGAATCC
ACCACTTCAACTCCCAACCATACAACTTTCGGTCAAACACTCGTTAACCCAACTCTTCCT
CTTCACTGTATTCCTTCTCCACTTCCAACAAAATACTTTACTCAGTTCAACTGCTCAACG
CCCATCAATCATTCTGAAATGGACAAAGGAAAATCTCCCATCTCCCCCTTCGATCTGTTT
GATATCCCAGGTAAAGATCAAAATTACTTCAAAATTCCATTCAACATCACAATCTTAACT
CTCTCTTCCACTTTGCAGATGGCCCACTTTGTCATCATTCCTCGACAAGCAACCAGACTG
GAGAAAGAGGATATTCCAACAAACCCGATAAATCTGATGAATCTTCAGGTAATTTCAATC
ATTCTCTTCTTC
>comp1670_c0_seq2_9 [311 - 3] (REVERSE SENSE) len=352 path=[1:0-221 223:222-232 234:233-351]
TCATGCATATACTCGGTCACAGATGTGTACACACACATGGATGTACAGAGACATAATCAT
GCATATACTCAGTCACAGGTGTGTACGTGTGTATATACATATACTCAATCACAGGTGATT
ATGCATATATGCATGTGTATGTGTGCATATGTATGTGTATGCATATACTCAGTCACAGGT
GATTATGCATGTATGGATGTGTATGTGTATATGCATATACTGAGTATATGCATGATTATG
TGTATATGTGTCATATTTCTGTCTACATGTAAATTAAACAAACGTCTTACTTTTTCAATA
TTTTCCATC
>comp1672_c0_seq1_4 [289 - 80] (REVERSE SENSE) len=379 path=[837:0-107 443:108-131 467:132-378]
CTCAGGTCTACGCATCAAATCTTGAACATCGAAGATGAACAAAAATACCACAAAGTTGCT
TCTTCCAATCCAATCAGTCATTTACTTCGAATCCATGCTCCGCCTAAGTTGCTTCTTTCA
CCACTCTTCTCGAAGTCGAGTGTCCTCTGTTCCCTAGCACGATCCCTTCCTCGATCCAAC
CTCAACCGCTTCCTTTTCGCCTTTCATCTG
>comp1673_c0_seq1_4 [245 - 81] (REVERSE SENSE) len=331 path=[1:0-149 527:150-330]
ACATTCCCTTCGTTTAAAACTCTCGAATGCAAGACGGACAGTCATGTCTTAAATGAAGCA
CATCAAACGGCACCACGTAGCAATTTCCAACGCCAGCTCATCTACAAGAGAACTCTCCAG
ACTTCACTTTTGTCAATAAAAAGCAGCCTGCTCGCCCAAATAGGT
>comp1681_c0_seq1_3 [166 - 486] len=556 path=[325:0-245 571:246-269 992:270-555]
CCATCTCCGGTCATCACCTCCAGTCAGGCGACCACCATCAAAGAAACTCCAGCAATATTC
ACCGTCCTCAGGTCACTCTATAGGTTAGTTTTTGTACTCTGTTTTTTTTTTGTCTGTTTT
CTTTTTTTTTTTTTCTTTCATTTAATCTTTTTTTATTCTTCTAATCTTCTATTTGAGTAC
AGTTTTTTATTAGAAAGCATGAAGACAAACTGTATTACGTTTTGCTCAGAATACCTGTAT
TTTATTAGAAAGCATAAAGCCATAAACATAAACTGTAGTGTTTATTATATTTTATTTTTT
TTGGTAGAAAGCATAAACGGA
>comp1685_c0_seq1_1 [2 - 256] len=257 path=[1:0-114 523:115-122 124:123-256]
GATGAGACAGAAGATTCAAAAAATCCAGGTAATTTCATTGATCTTCTAAAGTTACTTGCA
AAGAATAATGTGGAAATTGATAATGTTGTGAGAAAGAATGCTCCAGAAAATCTACAGCTG
ATTGCACCTTCTATTCAGAAAGATATTGTGAATGCTTGTGCAATTGAGACTGTGAATGTT
ATTGTAAGTGATCTTGGTGATTCATTCTTCTCCATTTTGGTTGACGAGTCTTGTGATATA
TCTATTAAAGAGCAG
>comp1686_c0_seq1_3 [177 - 341] len=355 path=[333:0-106 440:107-130 464:131-205 539:206-354]
GTGAGCTGGTTGGTGAATGGTGAGAAAGAGACTTGGTTCAGGGTTGGAGGCTTGAAGCAG
GCTTACAACATGCTTTGGAGTTTGGAGTTTGGTTCCTTTTGTTCAACAGTTGAAATCTAC
TTTAAAGTCCTCACTGAATTTTTTTTTTTTTATCTTTCTGGTATA
>comp1688_c0_seq1_7 [340 - 576] len=587 path=[565:0-70 636:71-217 783:218-328 894:329-352 918:353-586]
CCCTTCCTAATACTCCTTGCTTTTTTTTCTTCGTCAATCCTTCCTCCTTTAGCTCATCCT
TCATTCGTTCACTTTGCTACTTTTCTAAGTGTCCTCCTCTCGAGTTCCTTCAAATACTTG
TTTTGGAATTCATGTAGTAACATCCTTCATTCTTTCACTTTTTTGCAATTTTTTAAGTGT
CGTCCTCGCTTGACTTCCTACAAATACTTGTGTTACCTTCTTCTCGACTGGGCACAA
>comp1690_c0_seq1_7 [399 - 115] (REVERSE SENSE) len=416 path=[394:0-221 909:222-273 668:274-415]
AAAGCCAACACAAATTCATTTACGACCTTACACTTGCAGCACATTCAAACACCAACGAAC
CTAGATTCTCCAATTCACCAAATCAACCACAATCCACTGTCACCAAACCATACCCAAATC
TTCAATGCAAACTCTCCCACTGTCAAACCAAGATCGCAAACAGAAAACCCAACACCCATT
CAATTCACACATCAACCCCACTCCAGAAAATACCCTGCATCACAATCTGCAGAACCCCAA
CATTCTCCAACAATTTTGGCTAAAACCCTCCTCTGTCTTCTTAAC
>comp1691_c0_seq1_2 [31 - 231] len=231 path=[209:0-118 328:119-230]
TTGCCGGAACAGTCGCTTGTTTTATTTGTTGTTGTAGTTACTGTAACATTTCAAATCTTC
AGTAACATGGTTATTTTTTGGGGTGGCGATGTTCTTAGTGATTTTACGTTTTATAACCCC
ACAGAGGCTAAAGGTTTTACTACCCTTTTACTGAGCTCACCCAGTAGGCTCAGTCATCTT
ATCAATTCTGCAAAAACTAAC
>comp1697_c0_seq1_4 [45 - 293] len=293 path=[280:0-161 442:162-185 644:186-292]
AATTGGAATTGCCATTTTCCGATTCGTTCCAATCCAAATTCACTCCTAACCACAACTGTG
CCAATAACCACAGACAGGGGTAAAGAACAACATGTCGGTGGGTGCGCGGCTGGTAGTGGA
TCACGATGGAAGATGGGAATCACGAGTTGTATGGTCGGTTTGGTGTCATGTTGTTTGTGG
TGGACCAAAAGGGATCAACGAGGAGGCGACCAAACTGCGCGTAGAGGGAGTGGACCAAAG
ATAACTCCA
>comp1698_c0_seq1_19 [490 - 233] (REVERSE SENSE) len=1110 path=[2051:0-80 1045:81-1109]
TTACAAAGGGAAGTGGCTGCTAGTTTGTCTGGTGGTAACAGATCTCAGCAAGAGGAGGAG
AGAAATGGTGTACATTCGATTACGGGTGTCCCAATGGCTTCTTTGAATGCTGGGAATGAT
GGCATAAACAGCGAAAAATATAGGGAGGTGGCTTCTGGTTTTTCTGGTGGTCATGGATCA
CAAAATGTAGTAGTAGTCAATAAGGCAACTCAAATTGCAGGCACGTACACAAGCTGGGAA
TGCAGGATTCAGCTGCTT
>comp1700_c0_seq1_2 [64 - 213] len=215 path=[79:0-175 58:176-214]
TCTTCCAACTTCTCGTCGCCATCTAAGAAAGAGTTACAGATGAAGTACCAATTGGGATTC
TCCATTCCCTACCCATATTCGGTGGCATCGTGCATTGTCGACATACATCTTATTCATCGA
TCTCTTCATCATCATCTGTTCATCTTCATC
>comp1701_c0_seq1_5 [467 - 745] len=745 path=[635:0-632 1404:633-744]
AATTTGCCATATATAATGGCCACTGAAGCAGCCAAGAAGAGCGTGGCAGACATTAAGGAT
TCCAAGAAACGAGTCGAGGACGGAGTGAACAAGGAAAAGGCCTTATCTGTCGATACGCTT
AAAGATTTGAGTGAGGGTTTACGTGACATAGACAAAGTTGTTGTGGATGCCATTGGAATG
CGGAAAGATGATATACTAGATGATATGAAATTGCGTGACCTGGTGAATGAGTATTTTGCG
GCCAATGCTCAAACACTCGAGTATTTAAACGAACTTGAA
>comp1702_c0_seq1_3 [271 - 113] (REVERSE SENSE) len=307 path=[1:0-184 510:185-306]
ATCCAAATGGATTCTGCCATGTATGAATATCATATCAACACCATAAAAATCAACAAAAAT
CAAAATGAAAATCTATTCAAAATTTTAATATGCAATTTCATAGAAAAATGCCTAAAATCA
AGAAAGAAAAATCACATAAAATCAAACCAAATCCAAAAA
>comp1705_c0_seq1_4 [129 - 308] len=418 path=[396:0-417]
AATGTTGATATCCGATCTATTACAATTGACCTTTCCTCATCTTACCTTTTCATTGTGTGG
GTCATTATCCCTTTTGTTCTGAAGCCTATTTTTGTGCATTTGGGTTGTTCTTTCTCATGC
CTCCTATTTTTAGTCCTTAGGTGCCTGTATTTGTTTTTAAACAATTGTGATGCATTTCAG
>comp1706_c0_seq1_16 [470 - 117] (REVERSE SENSE) len=836 path=[814:0-630 1445:631-835]
AAATTTCCAAATCCTAATGTTGAGGTTGTAGCATTGTCACCAAGCACTCTAATGGCAACA
AATATGTATGTGTATAAGGTGTGTCATAAAGGATTCCAAAGAGACAAGAATCTTCAGCTC
CATAGAAGAGGGCCCAACTTACCATGGAAGCTGAAGCAAAAGATAAGCAACAATATACAG
ATTAAGAAGAAGGTGTATGTTTACCCTTACCCAAACTGCGTGCATCATGCACCAAGCCGC
GCACTTGGGGGCTTAACTGGTATAAAGAAGCACTTTTTCAGAAAGTACAGAGAGAAGAAA
TGGAAGTGTGACAAGTGCTCAAACAGGTTGAAGCCATCATCATCCAATCATAGA
>comp1709_c0_seq1_3 [209 - 406] len=492 path=[230:0-28 259:29-491]
ATGTGCACTTGTGAGCTCTCCATGCTTGAAGATCTATCTATTCTGCACCTTTCTAATGAA
CAGAAAATAGCACGAGATACCCCTTCTACACCAAAGACAATGGCACAAGACACCCCTTCG
GCACCAAAGAAAAGATACTTTGACGACTATCTAATGCTAGAAATGCAGAGTGGGACATCA
CCATTGAGTGCCCAGCAC
>comp1710_c0_seq2_6 [187 - 2] (REVERSE SENSE) len=271 path=[249:0-57 307:58-270]
CAGGTAACTCACGCCTTCTTGATGATAATGACGTCAAAGATGGACAGTCGGATATTATCA
AGCGTTCAATTTATAATGGAAAGCTGTTGTAGTTGTTGCTCTTTTGCAATGTGGAACACT
CCCCCCAACCACTGCAAATTCTTGCAATCCCAAATCTCCAGTTTTTTCAGCATTGAAGGT
AGCTGT
>comp1713_c0_seq1_1 [1 - 192] len=231 path=[357:0-137 287:138-230]
GCTCCTCTCTCACATGGGTCATCTTCCCCCACTCAACTTTCCACTTTTAGCATGAAAAAT
TTGCTTTCTAAATTGAGTGAGTATGGCTTTCATGAGTGTTTTTTTATGGAGCAAAAATTA
ACAAGTTTCTCTCTCTACTTTAATTTCATATTTTTGAGAGTGTGCAAGTGTGGGTTGTGC
TACAAATTGGAG
>comp1715_c0_seq1_17 [603 - 409] (REVERSE SENSE) len=897 path=[1:0-374 376:375-896]
TTCACGTTAGAGGGTCCGAGAAAGGAGATAATAGCATTCTCTGCAAGTGAAAGTGGGTCT
GTGTTCATTCATGGAGAAGAAGGGTCTGACGGAGAAGAATGGTCTGTCGCTCAAAACGAA
GAGGATACAATTCCTTGCAAAACGCTGTGTTCATCATGTTTAAATGCTTGCCTGTTACTC
CTCAAAGCCCGTGGT
>comp1720_c0_seq1_4 [380 - 168] (REVERSE SENSE) len=381 path=[549:0-268 42:269-288 62:289-380]
ATGGACTCAAGTCTATTTCTCCTTTGGCCCTGTCCTGCAATACAAACATCCAATATAAGT
AACCTATGTTACGATGCAAGAAACTCACCTGAAATCACCTTACAATCCTTGACAGTACGT
CAATCTACACTTCTAATTAGTAAGAAATCGATTTGGCTGATATTTCCACTTTTAATGGTT
ATATGGTGCTCGTCTCTCTTCTTAAAACACATC
>comp1722_c0_seq1_2 [310 - 170] (REVERSE SENSE) len=319 path=[347:0-139 487:140-318]
AACTGGAGATACTGCATGGTTCCAAACCCTAAAACCATTTTAAGGCTCCATTCTCGAGGG
TGGTCAGGAAAACTTTACATAATAGCACCTCTGACACCTTTTCTAGCTCCATCAGCACCT
AAAAAGTCGAGAGGGGGTTCT
>comp1723_c0_seq1_7 [220 - 2] (REVERSE SENSE) len=286 path=[1:0-31 33:32-285]
AGTTGTACTTCCACACGCAAATGTCAACGGAGCAGATTTGGCATGGCAAAATGCAAGGAA
TATGTATGTTTAGGCCGATTTGACAAAGCTGCTACAAGGAATATTTTGGCAATACTCGTC
CAAACATGCCCATGGTCTAAAATGGCATCCACTCTTTTTATTATCAACCTAATTCCGAAA
TGGGTTGACGAGATTACCCGTGTTAAGGTGACCAACCAG
>comp1726_c0_seq1_8 [312 - 1] (REVERSE SENSE) len=395 path=[373:0-394]
GGTTTTACCATGGAAGCAAAGAGGATCTGCGTAAGAAGAACCAACAACATAACAGAGCTG
CCAGATGAGGTTCTAATCGACATCCTCTCCAGACTACCCATCAAGGCCATCTTCCTCTGC
AGGTGTGTCTGCAAACTATTTCTCAATCACTTATTCGAAAACCCTGAATTCGCCAAGGTT
CATCTTTCGCGGTCTCCATCAAGTCTCTTCCTTCAACCTCGTGTTAAACGTAACACCCCG
CAAAAACCATTCTGCTTATTAAATCTGGAACATGATGGTGCTATAACTGATCGTGATGCA
AGAATTACACTC
>comp1727_c0_seq1_10 [815 - 997] len=1085 path=[1:0-123 2196:124-147 149:148-1084]
CAGGGCAGTACCCCAAACCCTCTAAAATTTGGGGACAACAACAACCATTATGAGTTGTTG
TTCTTTGTCTTACTCTACACTTACTTTGCTATTATTATCACAATTAGTTTCACTTCAAAA
GGGAGCAACAGAGGTTTGAAGAACAAAAATGAATGTCAATTTATAGAGCATGTACAGTCA
ACC
>comp1730_c0_seq1_15 [294 - 1] (REVERSE SENSE) len=1068 path=[1046:0-825 1872:826-1067]
ACTGGCCGTAAATGGTATTTATGCAGAAGAGTTTTTGGACCTACGCGAAATAATAAGGAG
GTTCCTATGTGTGCTAAAATAAATATAGAAGAAGCATACAGAAAACTCGATATAGGGTTA
ATGCAATTAGTTGAAGTCTTGTGTAATTTGCTAAGGTCTCTATTCATTATGATATTCTAT
TCATCATTGTCATGTTTTTTGTTGAATGCTTTTGTGATTTTTTTATTTCATACTTACGCA
TTATTAATTGTCAGAAGTACCAACTCTAAAGTAATTTTTTTTTTCAGGCACCTT
>comp1734_c0_seq1_5 [219 - 40] (REVERSE SENSE) len=220 path=[1:0-64 66:65-219]
TCCGGTCCTACATATCCTAACCATCCCCAATCCCAACCCCAACCCCAACTCCATAATCTA
CAGTCGTTATCCCATCCTGCATATCCCAACCCTCATAATCTCCTTTGGTCATGCATATCC
CCCAAATTTAACATACCGGACCAATCATCGGTCCTGACCACCCAACCCAAAACACATCCA
>comp1737_c0_seq1_3 [12 - 260] len=261 path=[58:0-163 222:164-187 777:188-260]
ACTGACAAAGTTTGTGCACTTTATTCCTATATCTACTTCAAGGAATATGGACAGTCTAAC
TCGACTCTACATCCAAGAGATTGTACACCTCACGAAGTTCCTAATTTGATTGTCTCGGAT
CATGATCATTATTTTGTTGCTCATTTCTGGAGGAGTTTACAGACTGCCATGGGGACTACC
TTACACATCTGCATGGCATATCATCCACAGATGTACGGACAGATCGAGAGGGTCAACCAG
ATATTGGAG
>comp1738_c0_seq2_3 [1 - 225] len=394 path=[1:0-177 179:178-393]
TATCCATCCTTGCCGCCGGCGAGAAGATTCTCCTTCATCTCTTTCTCTTCCTTGTGTTGC
CGTATCTCCTCCTCTATTTTTGGGATCGACAGTTGGTGTTCGTGTTCATCTCAGGCAAGC
TCGATCAATCTGATGTTGGTAGAGATGGCTTCTCCAGATCGGCCGCATCTCATCTCCGTT
ACCCATCGACATATGGTAATTGATATTTTCTGCCGTCGGCCAGAG
>comp1741_c0_seq1_1 [69 - 200] len=202 path=[1:0-182 636:183-201]
TCATATAGGATCAGGCATCATAACTATAAAAGTGAGAAAAGTGTAAAGAATATCACAAAT
GTATGTCTGCAAGGCAAGTTTGATATGAAAAGAAGGTTCAAATGCATTAAGTTCAAAAAT
TCAGAATCAAGT
>comp1742_c0_seq1_2 [250 - 71] (REVERSE SENSE) len=251 path=[229:0-104 334:105-250]
TTTTGTGACAACCAGAGTGCTATTCACTTAACAAAGAATCATGTGCCCTATCAACGAACA
AAACGTATTGATGTTAGGATGCATTTCATAAGAGATGTGATCTCAAGAAAGTTCGGTTTT
GGTAAGCAAGATTGTTATGACAGAAAATCCCGCAGACATGTTAACCAAGATGGTGACAGG
>comp1746_c0_seq1_3 [231 - 1] (REVERSE SENSE) len=231 path=[1:0-140 142:141-230]
TATCTAATTGTACTTCACCATCTAAGGCTCAAAAACTTCTTTCTACTTCTGAACTATTTT
CCTCCTCTTTATTACCTCCTTTACTTCCTAATCCTTCTTCTTCTCCCATTACTTCATTCC
TTCCTCCTGTTTCGTCTTCATCTTTGTCTTCTAATCATCATCAAATGGTTACCCGTGCAA
AAAATGGTATTCATAAACCAAAAATCCCATTCACTTTACTTGCTCACAATC
>comp1751_c0_seq1_3 [130 - 333] len=369 path=[637:0-101 240:102-368]
CCCTCACCGCGGGTCAATGACATCCAGATCTCTATCACACCAGGCCTCCCAGACCTCTAC
CATCTCCACGTAACCGGTGATTATCCCCTCACATTCCAAACCACCACCACGATCACCAAA
CCAGTTACACCACCCTCCCATTGCCGGTCGCACGTCCATAAGTTACACCACTATCCCATT
GCTGGTCACACGTCCATAACCTGC
>comp1752_c0_seq1_2 [109 - 14] (REVERSE SENSE) len=302 path=[273:0-207 202:208-301]
ATTCAAGTTTGGAAAATAATTTGGTACAAGAGTCATATAGAACACAATTTTAATCTTTTA
GTTCTAAAATTTTACATACCTATAATAGACATAAAG
>comp1753_c0_seq2_1 [3 - 203] len=265 path=[377:0-123 259:124-264]
AATGGACTGCAACATGGCCTTTTTGCAATCACAGCATCGTACTACGTAATAGTCTTAATG
CATAAGGGTGTTGGTCATCCCGTGACTCAACACCGACATAAGACTATGATCCTGGCCATA
AGACGTCGTGTCCAATCACCCAACCATGAAAACCACCCCTGCAGTGGCCTACTATCCACT
GGAGAGGTCTTCGACCTGCAG
>comp1754_c0_seq1_6 [248 - 430] len=460 path=[1:0-459]
ACATCTTTTTTTAATCACCATATTCTTCTTCTGTTCACACCCTATTTTTATTATCACTTT
TTTTGTTTCTGCTTCGTCTTTTTTTCTTCAAAAACATCCTCATTTTTAGGATCAGGTTCA
CTATATCAGTATATCCCTTGTGCTTTTGATTCGTTCTTTATTAGTTCTTCCTTGTTGGAT
GTA
>comp1755_c0_seq1_6 [405 - 160] (REVERSE SENSE) len=405 path=[1:0-318 320:319-404]
CCCAAGACTACACTTATTTATTTTATTAGCTATCCTGAAAGGTCTAAAATATATCGTTTC
TATTGTCCTTCTCGTGGTACCAAAATAGTAGAGTCGAATAATGCCAAATTTTTTGAAAAT
ACAGGATGTTCATCGGGGAAGAAAGTTCTCATAGCAGACCGACACGTTATTGTGCCAATT
CTTGTTATTCAAGAGCAGATTGTTGATCACCCTATACCAGATGTTAATAGCCCTTTGAGG
AAGTTT
>comp1757_c0_seq1_7 [405 - 193] (REVERSE SENSE) len=482 path=[494:0-408 903:409-481]
AAAGACAGTTGGTTAGCTAATAAAATTAGAGAGAGAAGCTGGACAGCAGCTATTCTCTTC
AAACATAAAAGCAGGTGCTTTTTACTTTATAATTTTGTTTATTTTCCTTGCTGTGTTAAT
TTACTTCATCATATAAAAGTGCTGCTGAGAGAAAACAATGACCACAACTCTCCAATCTCT
CTTAAAAAGCTTCGGCTAGCCTTAAAGGGTATA
>comp1758_c0_seq1_8 [248 - 30] (REVERSE SENSE) len=249 path=[227:0-119 476:120-145 373:146-248]
GCCTCGAGCCAGTCGAGCCCTTCGAAGGATGCACAAATCAAGCATCTGGGGGGGATTGTA
CCTGGCCAAGAATTGGTCCAAGACCACCGCTGTTACAGAAGCGCGACTGAGGCCCCTGAG
TTGCCATTATCGGCGAACACGAGCACGAGCGAAGAACAGGAGTACCAAAAAGGGCCTCGG
TTCAGATCAGTGAACACAACCACAGCCGAATCTAAACCG
>comp1760_c0_seq1_3 [261 - 130] (REVERSE SENSE) len=263 path=[1:0-163 165:164-187 189:188-262]
TTTCCCGTATTATACGTATTTTTCAAAAAATCGTTTTTTTGCCGTACCAATTTCAATGAT
AGGAAAAAATACACGTATTATATTTTAATCCGTATTATACCCTTATTATTCGTAAAACGT
ATTATACGTTTT
>comp1761_c0_seq1_1 [114 - 266] len=267 path=[322:0-182 9:183-266]
CCAATTAGAGGTGAAAGATATGCTAATAATATTACCCAATATTCATTACTTGTAAAACAC
ATTAGACCTATGCTTATTCTTGCACTTGAGGGTTTTTGCAGGTACACCCCTTGCCTCTTC
TTGGAGCTTAGCAAAAGGATCATGGAGAAGGAC
>comp1764_c0_seq1_2 [1 - 327] len=328 path=[198:0-228 117:229-327]
CAAGCTTCCGCCTTTATCATAGAGTCTATGTCGAGTAAGAAGAAGAGATCTCGCACCGGA
AATTCAACACTGGCTGTTTTAGGCCATAAACTTACGATTTTGAACAAAGTTGATTCAGAA
CTGCCAGCAATTTCTACCATCAAATTTCTGTGTATGGATGTATTGAAGGATATGTTGCCA
AAGGTCCGCCGCAAAACTCTAGAAAACACTGACATTCGCTTTGTCTCTGAAGATAATGAA
GATTGCGGCAACAAAGATGAAGAATGCAGTCAAGGCGAGGAGTGTTTGATTCTGATGGTG
AGAGACTGGGAGTTCAGGGTGGAGAGG
>comp1765_c0_seq1_6 [160 - 2] (REVERSE SENSE) len=354 path=[565:0-156 109:157-353]
AAATTTCACTTTGGAGACTCAAATCTGAGACTTAAGAGAAGAAAAGAGCACCACTGTCCA
CCAAGCTGTGCACGATTTGTTTATTGTTATCGACACTGGTTTTTTTCTTCTTGTGTTGCT
CGTGAAGTTTACTTGCAAAGAAATTTTTTTTTTTTTTTT
>comp1768_c0_seq1_9 [425 - 3] (REVERSE SENSE) len=613 path=[591:0-66 658:67-127 719:128-612]
TTTGAGTGTCAGGGTGAAATGGTGTTGGTTCGTCTCGCTGCAGAAAAGGTTGTCGCTGGT
CTCCTCCAACATCAAACTTTGTTAAACTCAACTTTGATGGCTCGAAGGGGACAATGGGGG
ATGGCAGGTGGAGGGTTCATTTTGAGGAGCTCTAGAAAAGTTCACACAGCTGGGACGTTC
CATTTAGGTGCAATATCTATCAATGTTGTTGAATTATCGGCATGCCGGGCAGAAACTATT
CAAGCCAGAAGGATGGGCATTGAAAAACTCCACATAGAGGGGGATTCGAAGATGATTATT
GACGCTCTCAAAGCTATAGCACATACACCATGGTTTATTCAGAAGCTAAAAGAGGGTGCT
CTAACAATGATAAGAGATTTCAACGAAGTCTGGGTGTCTCATATTTATCGGGAAGCCAAT
GGA
>comp1771_c0_seq1_4 [217 - 26] (REVERSE SENSE) len=217 path=[186:0-97 296:98-216]
GTTGGGCATTTCACCATGCGTATCGTTGTTCTGGTATTTTATTCATTTTTGCTTCCCATA
ATAAATTTACAGGGGATATCTACGCCATGGTTTCTCCTTTTTAAATTTATTATTGGCAAC
CAAAATTTATTTTGTAGGGTAATACTTTTTTTAACTTCTCCTTGCCTAGCAGTACTGCGG
CCAAGCAAAAGT
>comp1772_c0_seq1_2 [2 - 205] len=293 path=[172:0-105 278:106-157 330:158-170 432:171-292]
ACAAAATCATGTGTCCAAAAGAACCTTTGGATTGAAAACATGGGAAACATGCAACATGAC
CAACAAAAATGCAATACATCTAACCTAATCACACATGCACCACAACCAGCATCAATATGC
ATATATGCATGCATGCAAACAATTCACACTCACACACAAATATGTATGTATGCAATGCAA
TCGAGACAAGTGAAACAGACCAAT
>comp1777_c0_seq1_4 [160 - 399] len=446 path=[447:0-369 817:370-393 841:394-435 883:436-438 886:439-445]
CATATTCACCAAACTTTTTCTTCTGTGTATTTTAGGCTTGAGCTGTCTACACCTTGGAGT
TGGAAAAACGGAAAACTCGAAGAGGAAATCAGGTTACTGTTAACTATTTTTTTTTTATTA
AGAACCATACTTGTAGTTGATATATTCTCTGAGCTTCATGATAGTGTCTGGCTCTTTTTA
CTGACTGTTCACTTATATACATTTTTTTTTGCCATGCAGTGGCTTGTGAAGAAGCGTTTT
>comp1782_c0_seq1_5 [95 - 463] len=1024 path=[1002:0-298 1301:299-1023]
CAAAGCTGTGTTGAAACTGCTGCTCAGTGGGTTGTGGTTGTTGCATGTGCGGTGGTTGAT
GGAGTGGTAATCTGCACGAGTAGAAGTAGAAAGGAGATTGATTTGAACCAGCAAGCGAAG
GTTGATGATGATGGCCCAACTAGTTATAAAGTGCCATTTGTTGGGCAGGTATTCGACGAT
GACCATATTGCGTATGCGTTTTATTTGGAGTATGCATATGTATTAGGGTTTGGAATAAGG
AAGTATAGTCTTAAAAAGTCAAAGAAGCACGATGGTCGAGTGGTGTTGCGTATTTTTTGT
TGTAGCAAACAAGGCATTAAGGATAGAAGGTATGGGAAGAAGTTATTGATTGAAGGTGGC
GAGATAACC
>comp1783_c0_seq1_4 [44 - 517] len=686 path=[1:0-147 1350:148-163 165:164-685]
AGAGCTACATTTGCTCACACACTCGCCTTCACCCTAAGTCCAAACATGGCCACCCCACTC
GCAACTCTTGCCTGCAGTTTGAAGCGACCTAATGCTGCAAACCATAAGTCTAAATATTGC
AGAGAGAGAGGAAGCTGTTATTCACCATTCCTGCACCATCAACAACACTCGAATTACCAA
CGAATCGAAATTGATAGCACCGAGTCGTCAAGAAATCATTCAAGAGGAAAACAAGCTGAA
GATTCCAAGAGCAACAAGTACTCATGGAAACAAAGAGGTCGAAAACAGCAGCGCGCACGA
AGGTTGGGGCTTTGGTACATGACAGTATCTTACATGCTGAGGAAGGCGAAAGCAATGTAC
AGCGGTTTTTTATGCGATGTGGATCGAGATAATAATAATGTGTTGGTTGATCCGTACTTC
TCAGTCCCCGTCATCCCAGTTCCTGCAGCCACAACTGGTGTTGGATATATTGCA
>comp1784_c0_seq1_12 [433 - 2] (REVERSE SENSE) len=496 path=[470:0-293 962:294-374 841:375-398 865:399-414 881:415-495]
AAGAGCAAACAACTCGCCGCTCATACAACATACGCGATCCGACCAAACACGGTCGCAAAG
ATCGGTGATGACCTATCGATGAACCAGAAACGATCCACACGCTCAGAGCAAAGATCGGCC
AAAGCAAAGACCGAAAAACCAACATCCGGCGATGAACCCAGAAGCGAAGACGAGCCCGAC
CAGAACAATCGGATCGGAAACAAAACCGAACGAAGAAACCACAGTAACACTACAAAGATC
GTCCTGAAAGAACCAACCCGCAATGCACAACTGCGGAACCCAACACAAGGCTCGATTTGG
GAATGGAGAAATACCGCCTTACTGCTCCTAATACCAGAAGAATCTGCCACAGATCACCAA
GAAGACACGCATCCAGACCGCAGACACAAACAATCGCCGAAGAAGATCAGCCGCTACAAC
AAATTGATCCAA
>comp1786_c0_seq1_3 [1 - 372] len=389 path=[961:0-92 149:93-116 173:117-388]
GCGACGTTGGTGCGACGGCGTCGAAAGCTGTGTAGTCCCTCCGGTGCGGCTCAGTCGAAC
ATGGCCTCGCGAGTGTACGACGAAGACGCGCGAAGCCGTCGAAGTGCGAGCGGAGACCTT
GAGGCGAGTGGAGTACCTTCAACGAACGTTAAAACTTCAGTGGTCCTTTGGCGTACAGAA
ACTCCGGGATCGCGCGAACACGAGCGAACACAATCCAAGCCTCGCGGTCGAAGAACGAGC
GGCGAACGAATCTTCGAGCGAAAAGGGTCTTCGCGGTCGAAGACGAAGATGACACGAGCG
AAGAGGACTTCTAAAGGCGAAGAATACAAATCAATTCGATCTCGAGTGAAGAGGTTCTCG
AGCGAACGCATA
>comp1788_c0_seq1_2 [1 - 261] len=261 path=[129:0-221 49:222-237 404:238-260]
GCATATGATATACAATACTCCCCTTGCTCATCAATAAAAGGGCAGGTCCATGCGGACTTT
GTCCCTAAATTTACCAACTCTTCATTAGAGGAAGGCGAGGTGACACCTTCTGAATCCAGC
ATGGAGATACAACGCAAGGATACTAGTGCTCAGGACAATGGAACCTGGACTATCTGGATG
GATGGTGTATCCAACAACCAAGGAGTCGGGTATGGACTCATTCTAAAGTCACCTGATGGA
GATATCTTTGAACACTCAGTT
>comp1791_c0_seq1_1 [108 - 263] len=284 path=[1:0-52 54:53-86 88:87-283]
GGGTTAGGGTTCCATGAGGTTAGGGGTTTGAAACATCATTTATGCAAGTTAGAGTTTAGT
ATGCAAAAATTATTGTTTAATAGATTGTGCCACAGATGCAAGTTAGATCTTAGCATAAAA
AATTATGATTTAATAATTTGTGGCATTACCAGTGGT
>comp1792_c0_seq1_3 [86 - 292] len=523 path=[1:0-66 68:67-522]
TTTTTTAGAAACCTTCTTGGTCACGAAATTTATGAACTGTCAGCCCTTCTTGATTCCATC
CAAACTTTCAAGAAGATGTCAGAATCTGGATACCTTCTTCTGATATATTCTCAGTCAAAT
CTTACTTTGAATCCCTCCAAAACCAGAAGTCATGCAAGTAACTTTCTCCCCCCAAATTGT
TTGGTCCTCGTGTGCTCCACTCAAATT
>comp1798_c0_seq1_3 [3 - 203] len=520 path=[11:0-474 486:475-519]
AAAAGAAAGAAGGAAAAGAAGAAGAGAGAAAGTGAAAACTACTTGTGGGTGGCCAGAGCA
GGAAGGGGAGAGGTCGCCGAAAAGTTACAGGCGGTGGCAGGGGTTGTCGTTGGTGGAGGA
GGAAGAAAACCTCAGTTGCAGGTGGCTAGAAAAATAGGGGAAAATATGGCACTATTTTCC
TTTATTTTTCACCTAATTTTT
>comp1800_c0_seq1_7 [391 - 2] (REVERSE SENSE) len=459 path=[908:0-75 399:76-99 423:100-458]
AGCTTAACAAGCCTTTCCCTCTCCTTAATTTTTTTTTCTCCTTCCTTTTCTTCTTTCTCA
TCTACTAATCGTTCTTTCATCATGTCGAAAGAAAATTCAGCAACAAGCGAATCTAGCCTC
ACTATTTCAAACTCCTTCAACCTTGAAACCAATCTAATTTCCATCAACTCTGCAGCCCAA
GTTCCTCTAAAACTTACCCCCGAAAATTACATTTCCTGGCACACTCAATGGTATTCTCTC
CTCCTTGAATATGACCTATTCAACTATGTTGATGGTACAAATCATTGTCCCCCTGCAATG
ATCAAAGAAGATAACGTTAATGAATCCCAACTACAAATTTTGGATACGGCAAGATCAATT
TCTTCGATGCTCTTGTTGCATCTCTATCTC
>comp1801_c0_seq1_7 [469 - 314] (REVERSE SENSE) len=581 path=[491:0-320 254:321-580]
GTGTATTATATTTTGAATAAACATGCTATATCACACCACATGTGTAATTTTCTCTTCCAT
TCTTTTGAAGTTTTGCCCGTTGAATTTCAGTACATATTATTTGGCTATAGGTTACGAGTT
AGGATCAAGAAGTTGAAATTGGGTTTTCCAGTCTTT
>comp1805_c0_seq1_2 [225 - 1] (REVERSE SENSE) len=225 path=[351:0-39 14:40-224]
TCCGGATGGGATCTTCAGTATGGGAGTGAGTATGAGTCAAAGTTTATCAAGGAAATTACT
GAAGCAGTTTTGAAAAGATTAAATCGTGAACACCCGAATTTTTACGAAGCTAATGAGGAG
TCCAAAATGACGAACATCTACATTAGTAACAAAAATTCTTATGTGCAAAAGTACTCTTGG
TCGGGGAATGTATCCATACCAGAAGGCCCGCGGGATATAAGGCTG
>comp1806_c0_seq1_3 [112 - 312] len=1012 path=[326:0-872 195:873-1011]
CTACTGCCTCTGTGGTCGCACTGCGACCACTGGGCTTTGCATTGCGAGCTCCATGTGTTC
CTGTTTGTTTTAGTTTCTGACCTCCTGGCTTGCACTGCAACCTGGCTGGCTTGCACTGTG
ACCATGCCTCTTTCCCTGAAACATGGAAACTCTTACATATGGATCTTTAATAACATGGAA
CCTCTTCTACGTTCTATGTTA
>comp1809_c0_seq1_1 [2 - 148] len=203 path=[1:0-152 154:153-176 178:177-202]
GATAAGTTTGTGGTGGTGTTTATTAATGATGTGCTGGTATATTCACCTACCTATGAAGAC
CATGCTCATCACTTAACTATTGTGTTACAAACTCTTTGCGACCACCAGTTATACATAAAG
CAAGAGAAGTGTGAGTTTGGAGGGACT
>comp1816_c0_seq1_3 [3 - 548] len=548 path=[445:0-325 390:326-547]
CCACCAGCCGCGATAGTTGTCGCGCCAGTGGCATCCACTTTGAAGACGGACGTGGGCGTT
GACCCGACTTTCGCGTCAATGAAGAAGAAGCCGGCAGTATCGGTCGTGGCCATATCAAGC
ACCGTCTTGGTCAATGTGGCGAACGTGTTCGTGAGCTTGAGCGTGTTGATGTCCGTGTCA
TCAGCAATCCTAGCTCCTCCCTTGGTGACTGTGACACCAGTGTCGACTGCAGTGATGCCG
CCTGTTATGCTGGCTCCGCCAGCGGAAACCGTCAGTCCCGTGTTCGACACGGTGACCCCG
CCCCCAACGGTTAGACCACCAGCAGCGATGGTGGTCGCACCCGTTGCGTCCACCTTGAAG
ACGGACGTGGGTGTGGCCGTCAACTTGGCATCGATAAACAAGAAGCCGGTGCCGTCCGTG
TCCGCGGAGTTCAAGGCGAGCACCGTATTCGTCAGTGTTCCTACCGTATTCGTGAGCGTT
AGCGTGCTCATATCCGTGTTGTCGGCAATGGTCGCTCCGCCCTTGGTGACGGTGAGCCCG
CCGGCC
>comp1817_c0_seq1_7 [142 - 2] (REVERSE SENSE) len=435 path=[1:0-287 289:288-434]
ATCAACTGTCACATCTTAACTTCTTCAAAATATGAAACCGGAATCTCTGATGGTGAAAAC
AATGCTGCCACCCTTTTGAACTTCTGGTGCTTATACTTTTCTCGTACTGATGCTAAAGAT
CCTCCTCTTCTAGACAATTGC
>comp1819_c0_seq1_4 [570 - 412] (REVERSE SENSE) len=623 path=[1:0-60 62:61-84 86:85-140 142:141-622]
TTACAGTACAATTGTACTGTTAACAAATTTTACAAGCTGAATATAAAAGCAACATCATAT
ATGCACACATGTAAGTGTATATGGATCAGTAAGAACCACCTAAATATTTTGATTTTCTTC
CCTATACGTGAGCTAGCTAGGAGTAAGTCGTTAGAACCT
>comp1821_c0_seq1_2 [220 - 101] (REVERSE SENSE) len=220 path=[334:0-102 22:103-219]
TACTTTGATATTTTCTACGAGCGTTTTATTAGAATGTTCAACAACAATATGATAGAAATT
CATGGAGCCATACAACACTGTGAAAGATTAAAGTATCTGCTGAGAATCTCATTATGTAAG
>comp1822_c0_seq1_1 [48 - 206] len=306 path=[275:0-214 229:215-260 185:261-305]
CCACTCTTAGGATCGATATTTGAGTATTTAAAAGACCCACTAAATCACTCGCCCACTATG
AAAATTAGATGTTGTGCCTGTAATTCCGGATCAAATGGTATCAGAGCACTTAGATTCATT
CCAATGGGGAATTTAACGTGGTGTATTGCTCAGGATCAG
>comp1823_c0_seq2_6 [323 - 3] (REVERSE SENSE) len=563 path=[555:0-319 335:320-562]
CCCATATCACCAAACCCACATAAATTTGAAATTCATTCTATCCTCATTCTGAATAGGAAG
TGTACTTTTGGATACGATTTTGCAGAATCCATGGAGAAGAGGGAAAAGATTGGAGTCCTT
ACCGGTAAGGATGGTAAAATCAGGAAACAATGTGCTTTTGTTAACACTATTACCCAAATA
AAACCAAAGATAGACATCAGGTTTTTACATATTTTTTCGCATTTCTTATTTTGTAAGAAA
CCCTGTAAGTCGGTAAACAGAATCAGTATCAATATTAATAAAGAAAAAAAAAACTACAAA
ATAAGATTGAAACTACCTCAA
>comp1825_c0_seq1_9 [253 - 35] (REVERSE SENSE) len=507 path=[1:0-424 1074:425-432 434:433-506]
AAGTGCTCCCATATGCAAAAGAGTAAATTCACAAGTCTGAAATTTGATGGTTATGCTCTC
ACTTGGCGGAAATCCGATTATAGAAGCACAATAAACTTAAAAGAGTGCATGATGCAGATG
CGTAATAAGAAATTTCATGGATCAACCACGTGGCCCCAAGCATTAGAATTAAGCCTTTCT
AGACCAAAGGAAATTCCAAATGAATCAAACTATTACAAT
>comp1830_c0_seq1_6 [244 - 2] (REVERSE SENSE) len=276 path=[254:0-151 406:152-275]
GTTTTACCTCTTCTTCTTCCTCTTTCTCTCTTTCTCCTCCTTGACTCTCTGTTTTCCCCT
GCACCTCTGTGTGCTCCACTGTCCACCCTTTTTTCTACCCGAAACCACCCTACAACGCCA
CCAAATACCACTACAAACCTCCACCAACCTTCTAAGAACCCTATAAAGCACTCCCATGCT
CAAAATTCTTCGTTCCTTCATTTTCTTCTTCTTTTCTTCTTAAACCCGAAACCCTACCTC
CTC
>comp1834_c0_seq1_2 [135 - 242] len=335 path=[1:0-80 648:81-93 95:94-334]
CCCAATTTGAATCATACCATGACTCAAACTAACCCATTCAGTCCCAACTTCCTCAATTTA
AGAGGAAAGGCTTCAGATGAAGAACAAAATCAATTTAACTTTTCATGG
>comp1837_c0_seq1_2 [494 - 234] (REVERSE SENSE) len=509 path=[1248:0-330 762:331-508]
GAGCCTACTAGTGTGATCAGTAGTTTCTTTCCTATCCCTCTATCTATCTTTCTAAATCTC
TTCTTTTTCTTCTTATATTTTAATTATTTTCTCCAAGTCTCATCAACTTCTAAAATTTAT
ATCAGCCACAAGTTCAAATATACACTACCACCAGCCTTGTCATTTCCTAGTTTTTGTCCA
TCATTTCATTATTTCTGTCCTGCATCACCAGCTTTGTCTTTTAAAGATTCAAGTCCTGCT
CATTCCACCACAAAGTTACCT
>comp1840_c0_seq2_3 [268 - 77] (REVERSE SENSE) len=268 path=[1:0-168 585:169-267]
GAGCATGAGGGCCATCAGAGGGCAGTTCTGCAAACTCTACGAGAGCATCAGTTATATACT
AAGCTGAGCAAGTACGAGTTCTGGAGGGACACCATAAGCTTCCTAGGACATGTGGTGTCT
AGTGATAGAATCTCGGTGGATCCTGCCAAGGATGAAGCTGTGTTAAATTGGAAGCAACCG
ACCACACCAACA
>comp1843_c0_seq1_2 [1 - 210] len=232 path=[155:0-137 332:138-231]
GGAAGGCCTGAAACTCCTGATGTATCTAATTCATCTAGAGCCCCATGTACATTTGTTGGC
AATTATGTCAAGAAGCCCTTTGGTGCAAAGAAAATTAGAAAGACTAGGGGAATCGGTGCT
CGCAAGCTTGCTACAAAGGTAGATCCTTATTTTAAGATGTATAGGAAATTTCATTATGTA
AACCAAAAAGATAAAATAAAAAACACAGCA
>comp1844_c0_seq1_7 [195 - 1040] len=1171 path=[1149:0-1170]
ATACATTTTCCGGCTCTCATAAACCTTCCTGTCTGTCTTCTCTGGTTGTTTTCTTCTTCA
ATGCTACAGAAAGAAATGGACCAAAATGTGGTTCTTGCTTTGGTGATCATGCTAGGTTTT
TGGTATGTTTCTACCAATGTCGATGCCTTCTCGGCTTCTGGCTGGACCAAAGCACATGCT
ACTTTCTATGGGGGTGCTGATGCTTCTGGAACAATGGGTGGAGCTTGTGGGTATGGTAAC
TTATACTCATCTGGGTATGGGACCAGGACGGCAGCATTGAGTACTGCATTGTTTAATGAC
GGAGCTTCATGTGGGCAATGCTACAAGATAGTATGTGACTATAAAACAGACTCTAGATGG
TGTAAGAAAGGAGTTTCTGTGACCATTACTGCAACAAACTTTTGTCCTCCCAACTATGCT
CTTCCAAACAATAATGGAGGCTGGTGCAACCCTCCCCTCCAGCATTTCGATATGGCCCAG
CCTGCTTGGGAAAAGATAGCGATATACAGAGGTGGTATCGTGCCCGTTTTGTTCCAAAGG
GTTCCATGCAAGAAGCACGGTGGAGTGAGATTCAGCATTAATGGGAGAGATTATTTTGAA
CTTGTTCTAATAAGCAATATGGGAGGAAGTGGATCTGTCAGATCTGTGTCAATCAAAGGC
ACCAAGACCAATTGGATGGCAATGTCAAGGAATTGGGGAGCTAATTGGCAGTCCAATGCA
TATCTCAATGGCCAAACTCTATCATTCAAGGTCACCACCAGTGATGGAGTCACCAAAATT
TTTCAGAACATTGTTCCATCAAATTGGGGTTTTGGTCAGACCTTTTCTAGCAAACTTCAA
TTCAGC
>comp1846_c0_seq1_2 [235 - 2] (REVERSE SENSE) len=255 path=[233:0-43 277:44-254]
TGTCGAGGTACCCATATACTAAACCTTCCTTCTAATAGACTTGTGTCTTCCGTCCAATTT
CTTGATAAAAAGACATTTTTACTAATCATTATTGTTTCTTGGGCTGTCATTTGTTATAGT
TGCCTGTTCATGCTTTATACTGAATTATTTTACTTGCTAGTTTGTGTTTACATATTTGTT
TTATGTGTTAGTTTACTATATTGTTTATGCAGGAGGATCCTGTACTTCTGTCCC
>comp1848_c0_seq1_5 [202 - 2] (REVERSE SENSE) len=204 path=[377:0-93 196:94-203]
GATTGCACCGGTCCGGAGAGGTTTCATTGCCAAAATAAGCCGCACGCACCGCCCAAATGC
TCTATAACTTTGTTCACCACTTTTCATTTTTTTGGCCAAACCAGGCGTTTTCCCATCATC
GCACCACCACCATTTACTTCATCTCTCCAAGACAAAGCCAATCGCACCGGTCCAATCCAA
AATATAAGCCGCACGTACCCA
>comp1852_c0_seq1_10 [541 - 2] (REVERSE SENSE) len=542 path=[696:0-388 141:389-541]
GGCCAAACACAACCTAGTTCTCCATCTCCTACAACCACCCAGGTACAACCAAGGCCTGCA
GAAGCCTCTCAACCTGGCCAAACACAGCCCAGTTCTCCATCTCGGATAACCACCCAGGTA
CAACCAACTACTGCAGTAGCCTCTCAACCTACAGGCCAAATACGACCTACTTCTCCATCT
CCGACAACCACCCAGGTACAGCCAACTTCTGCAGTAGCCTCTCAACCTAAAGGCCAAACA
CGACCTACTTCTCCATCTCCAACAACCACCCAGGTACAATCAACCGCTGCAGTAGCCTCT
CAAACATCCTCAAAACCTGGTTCTCCATCTAGGACAACCACTCCCATACAACCAACAGTT
TCAATAGTCGCTCCTGAGCAAATTCTGAAAGTTCCTACTCCCATTCCCGATGAAGGGATC
AAAAAGACGCAGAATTTTGCAATTCAACAAGAGCAAGAGCCACATGTAAAGGAAGCGGTT
CTTGAAAGACACGAGACCTTATTTCCATCTGAAACCTCCCATGACAAACATTTCAAGCCT
>comp1854_c0_seq2_3 [364 - 242] (REVERSE SENSE) len=387 path=[928:0-232 217:233-386]
TCTATAACAAGTATAAATTATGGTTCTTGTCAACCTTCCTTGATTAAAAAGGAGAACCAG
ATTTTTCAGCTAGTGACCCGATCAGGGATGGATGGTAGAACCAGTTTTTCTACTTTTAAA
AAG
>comp1855_c0_seq1_5 [228 - 19] (REVERSE SENSE) len=239 path=[49:0-36 342:37-238]
TACAAGACTACAAGAGCCAAAATTAGTGTTGGGCACAATGCAAGAGTTTTAACTTTGACA
AGCAAGAGTAAAGTGCGGGAAGGGAGAAGATGTACTCGGGGACAGGAGCACCAGCACAGT
ACTGGTTATTCCCCAAGGGGCCGCTGTACAAGATATCGCATACTGGATCGTACCTCAGGT
TTGTCCACCCTGAGGAAGACCAACCGCTAC
>comp1856_c0_seq2_3 [105 - 299] len=648 path=[630:0-441 1072:442-647]
ACTAAGTTGAGCAATGGCATTGGCATGGTCCAAGCCTTGCTAAGAAGTACTAGAAAGCTT
CGGGAAGGTAGCAATGCATTTCATCACACACTTGGTGGGCATAGTCAAAATCAATGTTGG
GGGCATTTGCTTGAGCAAGTTAATGTTGCATGGGCTAAAAAGCTTGTTAGAAGGTATTTG
CTACAATTTGGCGTG
>comp1859_c0_seq2_6 [385 - 200] (REVERSE SENSE) len=438 path=[461:0-298 760:299-437]
CCGTTTCTTGGTCCGCTTCCACCGCTGACGGCTTTGCCGTCTGGCGGACCTTATCCGTTG
TTTTTATTCTTCATAAATTATTTTGTCCATTATTTTTGGTTTGCATTTATCCTGTATGAG
GATTTTCCTCACATCCCCTGCAACTCCTCCCCACTTGTCCACGCTTGCCTCAGAGTTAAC
CGTCGG
>comp1862_c0_seq1_4 [262 - 50] (REVERSE SENSE) len=263 path=[1:0-132 134:133-262]
CTGGCCCCTTTGTCCTCACTCAGGACTGCACGACTTTACAAAACGCGTCACGACAGATTG
TGTGTGGAGTGCTTTTTTATTTCACTCTCAGGTTCTCTAATTGGGCGATGTGGGACTGAC
ACCACACTACAAATCCACACTTCGAGCCTTGTAGCTACCAAAGGAGAAATTATTATTTTT
TCACCTTGCAACCGTGTGTCATTGCACCCCCCT
>comp1865_c0_seq1_14 [589 - 2] (REVERSE SENSE) len=591 path=[1:0-590]
TTAAGCGCCGCACTCTTCCAGCAGCTCCGCGGCAAGATGAAGGACGAAGACGATTTCCGC
CTATCCAAGGCGGCCGAGAACCAGTTGGCTCGCACACTGCGCAATGAGGAGAGCGGGCGT
ACGCGTCACACGGGCCGTGATGATCGTGCCACTACGGAACAGGTGCTGGACCCACGCACC
CGAATGATCCTGTACAAGATGCTGAACCACGGCATCGTGACGGAGATCAACGGGTGCTTG
AGCACGGGTAAAGAGGCCAACGTGTATCACGCGCGACTGCCTGATGGCCGTGAGGGCGCC
ATCAAGGTCTACAAGACGTCCATCCTGGTCTTCAAGGACCGCGAGAAGTACGTTTCAGGT
GAGTTTCGCTTCCGCCACGGCTACTCCAAGAGTAACCCGCGTAAGATGGTCAAGCTTTGG
GCCGAGAAGGAGATGCGTAATCTGCGTCGTCTCCGGGACGCCGGCATCTACTGTCCTGCA
CCCATTCTCCTACGCTCGCACGTGCTGCTGATGGACTTCATCGGCCGCGACGGCTGGGCC
GCCCCGCGCCTGAAAGACGCCAAGATCAGCGACAATCGTTACCGCGAA
>comp1866_c0_seq1_6 [177 - 13] (REVERSE SENSE) len=265 path=[243:0-19 263:20-43 287:44-264]
ATCCATAAAAATATTAAAGGGAGATGCACAGGATACAAGAAGCTTACCAGAGCTTCAATG
AGAAGAGGAGGGGACTTCAGTCACGCCGGCAATGGCAGAGAGCTCGCCGGAGATGAAGAA
AACTCCCTGAAAGGGGGTTCTGTAAACCTCACTTGGCCGGGACTT
>comp1870_c0_seq2_8 [510 - 97] (REVERSE SENSE) len=590 path=[568:0-272 841:273-274 843:275-589]
GCTCCCTATCATATGGCTCCTGCTGAGTTGCATGAGTTGAGGAAACAACTTGATGAGATT
TTGGAGATAAAGTTGATTCGTCTTAGTATCTCTCCTTGGGGGGCTCCTATGCTTTTCGTT
TCTAAGAAGGATGGTTCGATGCGGTTGTGTATTGACTACCGCCGATTGAACACGATCACT
ATCAAGAACAAGTACCCACGGCCCGGGATCGACGACTTGTTTAATCAGCTCAGGGGAGCT
TCCATATTTTCCAAGATTGATTTGAGATCTAGTTATCATCAGCTACTTGCGAAGGATAGT
GATGTGGTGAAGGTTGCATTTAGTACTCGTTATGGCCACTTTGAGTTCCCTGTTTTACCT
TTTGGTTTGATAAATGCTCCTGCTGTGTTCATGGATCTTATGAATCGGGTGTTC
>comp1871_c0_seq1_7 [502 - 326] (REVERSE SENSE) len=504 path=[627:0-171 5:172-194 28:195-503]
GAGCCTACACAGGACCGACCATTTAGCCCATTTGAACTAAGTGTTTCGATCCTAAGGGAA
TTCAAGATAACGTTGAACCCTTCAAAATGTGCTTTAGAGGTTTCTTTGGGGTACTTCCTG
GGGTATGTGGTGAGCAAGTATGGGATCAAAGCCAATCCGACTCAGATTGCTCAACTT
>comp1875_c0_seq1_4 [236 - 3] (REVERSE SENSE) len=291 path=[828:0-1 59:2-290]
TTCTGGTGTGTGGATTTTATGCAGTATGAAGCTTTTGTGATGTTGGCTTTCCAGATTGAG
TCTCCTGGATTGTGTGTTCTATGTGTTCGAATCGTTTGTAGCTGCAGGCGTTTTGTGGCT
TTATGCTGTGCCTGGATCGGTTTCGTTGCACATTGTCGCGTATTCTGCTGGGGATGGCAA
TTTGGTTGTCTACTCACAATTGTTGGCAGTATTCATATCTCCGCGCTGTTTTGT
>comp1880_c0_seq1_8 [639 - 376] (REVERSE SENSE) len=729 path=[709:0-588 1470:589-595 1307:596-728]
TGCTCAAGGACTGGCAGATTTGGATCACTTTATCTAAATAACAGACAACTCAGGCTCTCC
CACTCACACACAGACGTGCACATGCCATGTACACACAAGCACAAACCAACCCCACAAGTG
CAGGGAGAGAACTTGGAAGGCAACCTCTTGTGCAGTTTTCTGGACGTAATGGGAGGAGAA
TGGGGATTGAAGGAGGCGAGTATAGTATGGATCAAATGGAATCTTCCGTTGTTAACAATA
TTTACAGCTATTTTTTTCTTGGCT
>comp1881_c0_seq1_3 [52 - 246] len=323 path=[14:0-120 135:121-152 167:153-322]
ATTTGCTCAAATTTACAGTTTGTACCGCCAACTTTGCTCGATTCCTGTGCTCACTCCACC
TGCTCGATCCCTGATTTTTGCTGTCTAATTTGTTCCCCATGCTTGAGTCTCCATCCATCT
CTCACATCTCAGCCTGCCATGCACTTGAGCGTGCAAAATTTTGAGCCAAAACTGTCGGGC
CAAGCTCTTATTTCT
>comp1882_c0_seq1_3 [138 - 293] len=456 path=[1:0-146 778:147-455]
ATTAGAAGCACTCTGTGCTCAATGCAGGTCCCGTGCGTGGTCATGTCGGAGCTTATACGA
GCCTTTTCCAATTATCTCGACCACGGTGTAAGGACCTTCTCAGTTTTCAACAAGCATGCA
GGCATTTGGCTCCCTAGTCACTGGTTGCACTTGCCT
>comp1885_c0_seq1_1 [52 - 180] len=268 path=[320:0-72 393:73-267]
ATCCTTCAAATTAAGCTCCTTGACTGTTCAGTTGCAATCACTCATGAAATTCGAGACCGA
CATCGTGTTTTAAATCATGTTACGTGGAGACTTAACTCTTGTAAAATTCATTCCGTATTG
CCATCTAAT
>comp1886_c0_seq1_3 [120 - 446] len=500 path=[478:0-343 822:344-499]
AATCAAAGTTTTTCAGTCAGATGGGGGGGTGAATACACCAAAAGAGCATTTCAAAATATT
TTGTCTCAAAGTGGGATTTCATTTCGTTCCTCTTGCCCTGGTCATCCCGAACAAAATGGT
TTGGCCGAATGCAAACATCGGCATATTGTTGAAACTGGTTTAACTCTTCTTACGCATGCT
CACATGCCTACCTCTTATTGGGTTGATACTTTCAATACCTCCGTATACTTAATTAATCGG
CTTCCTACTCGAGTGTTGGGATTCAAAATTCCTTACGAAAAATTATTTAATTGTTCTCCT
AAATATGAGTCACTTCGAATTTTTGGT
>comp1891_c0_seq1_1 [1 - 204] len=205 path=[1:0-107 109:108-130 132:131-204]
GCAGGAATGGCAAGAGGAATATACCACATGAAGCTTCTCGGGTGTTTGGATCAATGGTTA
TGCAAGAGGAATATACCACAAGAAAGAAATAAGGTACGGATGATCATTTATAAAATTTTA
AATTTGGCCACAAAAATTAGAATATCACATCAAGACAAATCATATAAAAAAGACGGACAT
GCTACTCACCTTTTCTTTGGATCC
>comp1893_c0_seq1_11 [369 - 1] (REVERSE SENSE) len=604 path=[209:0-132 342:133-156 500:157-603]
AACTTGATTTTGTTGTGCGGAGTCATTCAGTGTGGGAACCATGCTTTGGGGTTGAGTAGG
AGGACGTCACTTTCGGTGATTAGTGCGATGGCGTCGAGATGGGCGGTTGGGAAGAGGCTC
AGACCCTGCCTGGTGGAGTGCCGAACGGGAGATTCTTTCGGACCTACGAAGATGACGACC
GTCGGTTTCATCGGTGAGCGGCGAGCAAACTCGAGGACGGACTTGCGCGGAGTCATTGGT
AGCCACCATCTCTTTGTTTTCAGGGAAGAAACATCAACACGAGCTTTTAGTATCGTTTCC
CACAAACGGTGCCAATTGTACGAGGGAAATTTTGTAAAAGTTGATGGTCACTACAACTTT
ATGTCAATA
>comp1897_c0_seq1_2 [82 - 213] len=213 path=[191:0-22 214:23-212]
TCATTAGCCGCCTTTAATCAGTTCCTGCTTGCCTGCCTCGCGCACCATCCCTGTGCCTTA
TATTTTAAATTTTCTGACCGTTGTAGTTTGTACTGGCCATTCTTCACCCAACAGCTGGCA
AGCGGCCTGAGT
>comp1898_c0_seq1_8 [307 - 2] (REVERSE SENSE) len=352 path=[330:0-137 468:138-351]
GTAATCACTCAGACCACGCACCATTTTTATCCACAAGCAAAAACCCAGAATTATACCAAA
CTATCCAAACCTTCTGTTAGGCAGAAAACCCACGAAACTGCCCCCGCAATCACCAGTGCA
AACCTGCAAACAAAATCTGAATTCCCAGAAACCCAACCATCCAAACAGTCCCTCTATCAA
ACAATACTCGCCACCCATCACTGTCAGCAACAATTACCCAAACGAAAACACCCCACCGAT
CTGCCATCTAACCAAATAACACCACAGACCATTAACCCAGTATCAGAAATGGAGAGAAAT
CAAAAT
>comp1901_c1_seq1_2 [217 - 26] (REVERSE SENSE) len=219 path=[354:0-218]
GCCCCATCCCAAGTCATAATCAAGATACTGATATACTATCTCCATAGTAATTACATCGGT
GCAAGAATCCCACTATCCTCTGCACACTTGGCAATGAGCTGTAGCACGACCTCATTGCAA
TCAAAATTATTAGACTATGTATTAGTCCCATTAAATATGGGTGTCAGCCATCCCAATGAC
ACAACACTACAG
>comp1904_c0_seq1_12 [495 - 1] (REVERSE SENSE) len=643 path=[683:0-538 1371:539-560 1244:561-642]
CCGAACCCTCTCTCCAGTTCAACCTTCATTACCTCTCTCGCCCCGACACAAATCACTACC
TCCTCGCATGACCTCCTTCAAACTCAACCCAAACACCAAGTCTTGCTCATCACCGCCCTA
CCTCTCGCTCTACCTCTCGACCCAAAAATAAATTTCATCCTCAACATTTGCCCCGACTTA
ACCTTTTGCCCTCCCTTGCTACACGACCAAACCTACCCCAACCTCACGGCCTACCTCTCG
CCTTCCACCCAACAACGCAACCTAAACCACCCAACTCCACTCTCACCCCTAACCTCATCC
CAACACCCTTTTCGCCCAACCCATCACTCTCAACTTCACCTACCACTCTTCACCGAACCA
CTCTCGCCTGACACCCTCACAACCCGTCACCTTCACAAAAACAACACATCAATCTCGCCC
AACATTGATCCCCCACCCATCTACACTACTCTCTCATGGCATACCGAAACTAAACTTTTT
GTACCTTTACACCAA
>comp1908_c0_seq1_5 [257 - 66] (REVERSE SENSE) len=258 path=[1:0-257]
GACGGTAACGGTTATATTACGGCGGCGGAGCTGGCGGGGTCCATGGCGAAGATGGGTCAT
CCGTTAACGTATCGGGAGCTTTCGGATATGATGAGAGAAGCGGATACCAATGGAGATGGT
GTCATTAGTTTTAATGAGTTTGCCACGCTTATGGCCAAATCGGCTGCTGGTTTTCTTGGT
CTCACGGTGGCG
>comp1913_c0_seq1_6 [279 - 127] (REVERSE SENSE) len=522 path=[500:0-33 534:34-41 542:42-521]
CGGTTAATATCCTACCATTACAAATTAAGATCATTACTTCTCCGAATGTTGTCATTTCAT
TTAGTGAGTTGGTTTACTAAAAAAAAATTCTCGAGCACGGTTGAAATAGTTACCAATATA
CTGAAACGGTTAATTTTGTACCGTTACAAATTA
>comp1918_c0_seq2_1 [62 - 310] len=312 path=[670:0-100 97:101-311]
ATTAATCGAAATCCCCAAATAAATTTTAGTCTGAGATCAAACCTGAACTATGCCGATTTG
AGACTTATCTTAACCAAGGGAACCCCCTATTTTCTTGCCCTATCGAATCAAAATAACTGT
CTATCTTTGAGGACTGCTGTCGAATTTGGAAGCCAAGCTAAACTGTCCTCAGACGACGAG
AAATCAATCCAGTGGAACCCTTGCCACTGCTGGTCGTCATCTTCGCCGTTGGTGGCCGAG
GAAGCCCTT
>comp1920_c0_seq1_2 [224 - 460] len=594 path=[10:0-156 167:157-593]
TTTTTCCTCCTCGTCTGGCTTTCTTGTATTGCTGCCTTCATCTGTCCTTTTGGGTTGAAC
CATGATATGATTTTTTTCTCCTCCTTGTCTAGTTTTCATTGCATTGCTGCCTTCACCTGT
CCTTTTGAGTTGAACCATGATTTGATTTTATCTTCTCTTCCTTGGACTGCTGCATCTTGC
TTCACTTTCCAGTCACGTCAAGAAACCATAACCACATTAATCCCACCAAATCTGATC
>comp1922_c0_seq1_3 [216 - 103] (REVERSE SENSE) len=283 path=[299:0-172 472:173-196 864:197-282]
GGGGATTACAGTTTTACCATGATGCCCTCATATAAAGTGGGTTCATCTCATGCCCGAGCC
ATGTTCTTATCTCAGTTCAGGTTTTATTTAGAATCGATGCATGAGTTGCATGCC
>comp1923_c0_seq1_3 [1 - 222] len=540 path=[518:0-412 931:413-539]
CTTGCCTTCATTTTTTTTCTCTTTTTCTTCATCTTCCTCTTCAAATTCACTATTGTCACT
CTCCTGCTCTTCCTCATATTCTCTCTTACGTTTGCCTCCAATTTAAGGAGTTCTCACTTG
GTGACCACCTGTAACACCTTCTCGAGAGTTCAAGACAAGGCTCAAAACAGTTCCTCTAAA
ATTTGTATTATTTCTTCACTAGTGTGCTTGTTGTGGAGTTTA
>comp1926_c0_seq1_3 [71 - 286] len=376 path=[354:0-197 552:198-209 564:210-375]
GCAGGCAGAGTTGGTTTTGGTGAAATCCATAGTTTGGTGGTTGGATCTAATTGCGTCTAC
GGTGGTTATAGCAGGTTGATGCATGTTGTGGTTATGGTTTATGGTTGCCCATCTTTGGTT
TTGAATGACAGAGGATTAGCGAGTTTTGGTCTGGTTGTAGGTTCGGTGACTTTGGGTTGC
TTGAAATGGCTTTGGGAGGTGGTGTATAGATGCAGG
>comp1927_c0_seq1_2 [1 - 225] len=267 path=[377:0-92 226:93-116 250:117-266]
GTACGAAGTCTCCAATTCACAGTGGTTTCTGGACCTCAATTCCATACTGTTTTAGTTTGG
AATCCTTCACCCATTGCACCACCAATTCCTTCCAATCCAACGCCTCCACATAACTACCAT
ACACGTCTAACTCCTACTCCAAATTTTAACCCTCTGCCATATCATCAAACACCACAAATT
AGCCAACAAACCCACAAAATCAAAACCTTTTTGCAAGGGAATAGA
>comp1929_c0_seq1_3 [143 - 358] len=757 path=[1:0-190 1492:191-214 216:215-756]
GAATTTCAAACAACCATAGATTTAGTGAAAGAAAGGTATGCTACAATTCCATTTTCCACA
AACACTGAACTATGGACCAACCACGGATGGAGGACCATTGGTTCCTGCTTGCATATGCAA
TCAGAGAAGTTAGGATTCTCACCCCTCCAAGCCCCAGGAATTTATTCCAATATCATGGGT
ATGGGTGGACGCCCCCCCTCCAAAACACAAATGAAG
>comp1933_c0_seq1_2 [2 - 475] len=577 path=[555:0-92 648:93-116 672:117-185 741:186-576]
ATGGAGAATAACCATGGGGATTATGAGGAGGGTAGCTCTAGTGTGGAGGCTAGTGAACCT
TATAGGTTTTGCTATAGAGACCAAAACAAAACTAGGAATTCCTTGGGTAGAAACCATGAT
AAGAATGAAGGAAAACCTAGGGATGAAGTTGTGTGCTATGAATGTCAAGGTCTTGGTCAT
TATGCTAGTGAGTGTGTTAATAATCATCCTCTTGAGAATTCCTTGATTACCACTAAGGAA
GAATTTGATGATCTTCTTGGGTTTGATAATGTTATAGCTTTGAGTTCTAAACCTAATTTT
GAAGAATATTATAGTGAGGAAGATGTTGAAGATAATATGAGTAATGAAGACTCTCTCCAA
GTGAAGTATGATGATATCCTTGATAAGTTTCAGAAACTTAATAAGGATTATTTTTCCTTA
AAAAATGAGAAAGCCTTGCTGGTCATTGAGCTTGATTCCTTAAAGAGGAATGTA
>comp1942_c0_seq1_3 [3 - 365] len=677 path=[1058:0-484 388:485-501 405:502-676]
ATCTATCGATTGTGCACAGATTTGTTTCTTTTCTTGTACATCTTCATTTTCATTCAACCC
AGGTTTGTTTCTTTTCAAAGCATTATTTGTTCTTCATCTTCTCCTTCCTTCCAAACCCAG
ACCTCAACCGTTATTTTTTTTGCTTGCTTCCTCTCCACCAAATCCATACTCAAAACTGTT
TCAGACCCTAAACAAAATAGAGTGATGAATTCAAAGGTATACGTACAGATCCGAAGTGTA
TGCAGTGGTGAATTCAGGTGTGATAATGTGAAGAATTTGGGGGTTTTTAGGAGACGAGAA
TTGAGAATATTATGGAATATAACAGAAGGATTTCTGAGAATTGTACCATCGAAGCCTCTC
GAT
>comp1948_c0_seq2_5 [365 - 216] (REVERSE SENSE) len=365 path=[1:0-144 608:145-364]
ACACACACACACACACACACAGATTTCAAAGTGAAATACAGACTATTAGATTGTTACAAA
CATGGATGTGAAAAACTCAGTTTGCAGCAAACTGCTTTTTTTCATGTGAACAGGTTGAAC
CAAAGTTTATCAACAAATTACCAAGTTTAC
>comp1950_c0_seq2_9 [566 - 141] (REVERSE SENSE) len=793 path=[1:0-560 562:561-792]
GCAAGCGGTGAATTTGTAGTAGTGAACAAACACCTTCTTCATGACTTGATTGAGATGGGT
CTCTGGTCTAATGCTGTAAAGAACAAGATTATATATGAAAATGGTTCGATATTGAAAATT
TCTGAGATTCCTGAGGAGCTGAAACCTATTTACAAGACGGTGTGGGAGATTAAGCAAAAG
ACATTGGTTGACATGGCTGCTGATCGTGGGTGTTACATAGATCAAAGTCAAAGTCTAAAT
ATCCACATGGACCAGCCGGATCTTGGAAAATTGACGTCCTTGCATTTCTATGCTTGGTCT
AAGGGTTTGAAAACAGGGATGTATTATTTGAGAACGCGTGCTGCAGCTGATGCTATCAAG
TTCACCATCGATGCCTCCATTCTCAACAATGCAATAGATGCTACTGTTGATTGTCAAATG
CAAGCG
>comp1951_c0_seq1_3 [268 - 122] (REVERSE SENSE) len=284 path=[262:0-111 374:112-283]
AAGAACACTATTTATATTACTTTTCTCAGTTTCAACTTGTTTTCATTAGGTCTCGCCACT
TTTTTTCAAACTCAACTTTTGGGCTTTGACGAGTTTGTTGGGTTAGTTTCTCTAATAATC
TGTATTTTACTTTTAAGCTCTCCTCTT
>comp1953_c0_seq1_3 [1 - 243] len=244 path=[1:0-158 160:159-243]
ACCCCATTCAAACCCAATCAACACAACCCTACCTCCCAATACAATCCATTACAAACCCCC
TCCTTCACAGCCTTCGAAGCACTACAACACCACACTGTCACACAGTGTACCATCAGTATA
GCCCTACAAACATATACCTCAACACACCATCCCTGGAACAACCAAAATCTCAGACTCCAA
ACAAATACCCAACACAAACCAAACAACAAACCCCCAGATTGTTCCCCAGCAACCTGTAAT
TTA
>comp1954_c0_seq1_5 [280 - 83] (REVERSE SENSE) len=359 path=[265:0-358]
TTTGTGTTCTTCATCAAGGATCGGCATGACTATACATCTTGGTATTGGTTTCTAGTTGTG
TTGTGTTTTAAGGCGGCTTGGGGTGTCTTTAAACAGAGTGTTGGGGTGTTGGCCTCATCA
CATGTGATCTCTAATCAGAGTTTGGTTCAGTACGGTGTTGTTATGAATCATCAAGGTAGC
CGAGAGGTGTTTAGATCT
>comp1958_c1_seq1_1 [3 - 155] len=243 path=[247:0-242]
CGTCTATGGCGACCCAACGGCGATGCGGCGGCAACTCCAAAAAATTTGACAATGCAAGCA
GAACTTGATTTGGGGCTTCACTCATCTTTGATCGATGGTGTTCTATCCTGTTTGTCCTCC
TCAACTAAGGAACGAAAGCTTCAACTTCTTAAC
>comp1959_c0_seq2_3 [2 - 349] len=349 path=[1:0-35 37:36-348]
TATCGTCAACTTGCTTACACTGCCGCTGAGTTGTCTTGGCTTCGCTCACTGTTTAAAGAT
CTTTGTATCGGGCTTTCTGCTCCAGTTATTTGGTGTGATAATGTCAGTTCCCTTGCGTTA
GCTACTAATCCAGTCTTCCATGCACGTACCAAACACCTCGAAGTCGACTATCACTATGTT
CGTGAAAAGGTGATTTGTGGAGAGTTACAAGTACGGTATATTTCCACTAAAGATAAGGTT
GCTGACATTTTTACAAAGGGTTTATCTCGTCAACGGTTTCAGCTGCTCCAGTCCAAGCTC
ATGGTCCGTTTGCTGCCCATTAGCTTGTGGGGGTGTGTTAGACATTGT
>comp1960_c0_seq1_3 [136 - 399] len=484 path=[1:0-483]
AGCATGATCAAATTAAAATTGCTTAAAATTGGGACAGTAAATGAAAATCAAATTGAAGAG
GGTTGTACCTTATTGGGTATAAACCAAAATCTGGGAAGAACCAGCACATGGGACTGCCAC
CAAATGAAGCTACACTCAATTTTCCACCTACAGGTGCAAGGCCACCAGCAGTGGTGTCCA
GAATATTCCTGGCAGTGGCTGAAAATAGGAAGTAAGCAAATCAGTGAAGAACTAATGAAA
TTTCGAGGAGAACTTGAAGAATTT
>comp1961_c0_seq1_1 [2 - 154] len=271 path=[249:0-186 436:187-270]
AACTTATGTGGCGTGTCTTTTTTACCTATACCATTTTGGTTGTTGTGGTGCAAACTGCAA
TGGGATGGTGAAAGAGTGAAAAAGTGTGGTTATTTTGGCTCTGGTGGCTTCATAATATGG
AGACAAGCCAAGGGTTTAGTGATTCATCTTTTA
>comp1963_c0_seq1_9 [1 - 1017] len=1103 path=[1559:0-821 1301:822-1102]
ATGTCATCCCTCATTGATTCTCACCAAAATGGAGTGTGCAAGAAAACAGAAGAAAATCAT
GAAGATTATGAGAAGAAATCCTGCCAAGAATGGGAGGATATAATTCCAACCCTTCCCAAA
GCAAAAGGTGGGTTTGGGGAGCCTCTGGTACAATACCAGGGCACCTGGTTGAGCCCCAAT
CCTTCTCTCAAAGGTGTCATGATGGTTCAACAGCACTTCAAGGCTCAACCCACAGACATT
GTATTGGCTACTTTTCCAAAATCTGGCACAACATGGTTTAAGGCTCTCATTTTTGCAATC
ACAACCCGAGCTTATTTTGAGTATTCCAACCACCCTTTGCTTACCTGTTTTCCTCACGAT
TGCATTCCCTTCATAGAGATCTTGTTTGCTCAAAACCAAAAAATCCCATCCAACTTGAAC
CATTCTTCATCAACTCGTCTCTTTTCTACTCACATTCCTTACCATTTATTGCCAGATTCG
GCTAAGTCATCCGGTTGTCGCATTGTTTATGCATATCGAGATCCAAAAGATGTGCTTGTT
TCTACATGGCATTTCTTTCAAAAGCTGAGCAGGTCAGTTCTTTCACTCGAACAAGCATTT
GAGATGTTTTGTGAAGGGGTCTCAATTTTTGGACCCTTTTGGGATCATGTGTCAGGGTAT
TGGAATGAGAGCTTAAAATCACCGGACAAGGTATTGTTTTTATGTTATGAGGATATGAAG
AGGGAGTCTTTAGTTAATGTTAAGAGAATAGCTGACTTCTTGGGATGCCCTTTCACGGCA
GAAGAAGAAAGACAAGGGGTTGTGCATGAAATAATAAAGCTATGTAGTTTTGAAAATTTG
AGCAACCTGGAGGTGAATAAGACTGGAGTGCAACGATTCACCAAAGAATTTTCTATCGAG
AATAGCAACTACTTTAGGAAAGGTCAGATTGGAGATTGGAAAAACTATATTACGTTTGAG
ATGAAAGCGCGTTTAGATCGGATCACACAGGATAAGTTTGGCAGCTTTGGATTCAAT
>comp1969_c0_seq1_3 [213 - 43] (REVERSE SENSE) len=224 path=[228:0-174 403:175-223]
AATCTGGATGCTGAATGCTCAGCCAATCCAATCAAGCTGCTGGTCTTTGATCATGTCTAT
CTTCTTGTGCTGGTCCAGATGCATTTAACGGAAACTGTGCTGGTACCTATGGATACGACT
CCTCAACTACGTAGTCCAAAGCAGGATATGCACCCAAGTCGCATGGAGAAA
>comp1970_c0_seq1_4 [390 - 271] (REVERSE SENSE) len=584 path=[562:0-533 1096:534-583]
CATCAATTAGTAGTGCAACAGTATTACTTACCAAAAACCCTAATTCTTACTAATAATACC
CTACAGGACATCCTAGAACTTATCTTAACTGTCACCCTAATTTTCTTTTTAACCAAGTTA
>comp1972_c0_seq1_2 [168 - 443] len=521 path=[849:0-429 142:430-520]
GCATATAAGTTATTTGGAATAAAAAAAAAAACGTGGGATGTAATTAAGTATATAGGTTGG
TGCGTGGATAAGTGGCTGAGCCACACGTGGAATTGGATCGATGTAAATAAGGCGTTGCTG
TACGCTTGTTATTCTAGGATTTCCTCAGACAGGGTAAGAGAGAGAGAGGGTGATTCGAAG
CTTACCAGAATGTACGATCGGCGTGAGGGCATCAATGGCAACACGAGGACAGTTCCTGAG
ATAGCGATTCGACGGCGACTTCCTTTGGCATCCACT
>comp1973_c0_seq1_3 [2 - 328] len=341 path=[319:0-267 587:268-340]
CCACCTGTGACAGATGGGATTTGGTGCTTCATTGATGATAGGGGTTCCAGTGTGCTTTCA
GAAAGGGGGATAATCCCTAGCAGTAGAGTCGGTATCGCTTTCGCTGCCCATCCCCCCATT
ATACTCTTCGATCCAGGGGTTCAATGGCGGTGGAAGCGGGTGTGGATTGCTCTCTGTCTC
AGAAACTCCATGCAAAGCCGGTGGGGGGAGCTCTTCTTCCTCTTCATAAATATCTGGGTC
ATCGAACCTTTGACTGATCTTGAATTAAGATGGATACAGCTCCTGAATGATGAACCATTC
TGTAAGCAAATCTTGAGTGATCTCTAT
>comp1974_c0_seq1_3 [200 - 60] (REVERSE SENSE) len=201 path=[317:0-57 197:58-81 221:82-200]
TTCAGCAACTTGGATCGGCACAGGAAGGTTCTTTCTCATCTTACCAGCTTGTTCATGAGT
CATGACATGGACGTGTTCGGCTATTTGGTTCTCGGCATATGTCAAACTGGTGTTCGGTTC
TCATGTGACAAGCTTTCACTT
>comp1976_c0_seq1_2 [201 - 70] (REVERSE SENSE) len=201 path=[257:0-69 149:70-200]
GTCATTCCAACTTACCTAATTGACTTTAAACTTCGGTCCGACTCATTTTCAGTCCGGTTC
CACCCCATTGATTCTGATTCTGGATTAGTTAAATTAAACACCGAACTTACTCTTTTATTT
CAATTTAAATTT
>comp1984_c0_seq2_6 [153 - 1] (REVERSE SENSE) len=320 path=[1:0-164 166:165-319]
ACCCACCAAAAAACGGATCAGACCCAGAAAATAGACCCAACATTATTTCGTACCAGAGAG
AACCAAATTAACCGTGTTTTTTCCTTTGCAGATCCGAATTTCCATCAACCCTCCGGTGAT
AATCTCCTGGAACAATCAACTACAAGGAAGTGG
>comp1986_c0_seq1_4 [78 - 413] len=558 path=[594:0-557]
AACGGACTCAGCTATTTTTTTTGGTCCTGCGCCTCGTACCCCCCTCATTTTCGTCGTCGT
TCGGGTCAAATTTTCCAAACTGGGGTTGGACCGTGGCTCACCACTAAACCAGGCTCCTCA
CCAAGCCCAACACTCGGAACTTTTATCAAGAATAAGCTCACACTGCACCCAATCTATTCT
CTGTGTGAAGCTATGAGTTTGGCAAGCAAAAGTGAAACCGAGTACACTACTTCCAAGAGT
CAAACTGGTTACATATCTAATTGGAGTAGGGCTTTCAGTTGGGAGGAAGAAAAGGGGGCA
GCAGCGTACACAGAGTGGTGGCAAAGCAGGCTGAAT
>comp1988_c0_seq1_4 [232 - 2] (REVERSE SENSE) len=261 path=[1:0-24 59:25-260]
AGCCAAGCTTCCTACAACCTATCCAGAACATTCCTTGAACTTATATCTTCCAGTACATTC
TCCTCACAAGAATCCTTTAAACTCGTAACATCACATTTATTTGTAGCCCCATGTAACGCC
AAACAATGCTTCTATAAATCCTCTTATTTTATCATTTTCGTACAAGTAACTGAGGAGCGC
CATACAAGATTTTGGAGACATGTCTTCTATGTTGATTGTGGAGGATTCTTT
>comp1991_c0_seq1_2 [3 - 212] len=241 path=[1:0-148 498:149-240]
AGAAACTCTCTGCAAGAAACGAAATGGCGATTGGCGATGTATTTCAACTGCCACGATTCC
ATGGAAGCTCACCGACGACTAGATCAAATCACTCAACCCCAGCTAGGAATGACCTTGCAT
CAATCTTTTATTCTTCTCACATCAGTGATACATGGCGCATCCGCGAATCACAAACTTGGT
GCATCCAGTGATCAACGTAGAGAAACTAAA
>comp1992_c0_seq2_5 [279 - 470] len=520 path=[874:0-182 32:183-519]
ACTGCAGGCTCCCTGTATCCGATTATGGTTTATCAGCCACAAGTTGGTCTCACAAGAGCC
AATAGACCTGGTCTAGGGTTCTGGGATTGGGGGTTCTTATCAGTGCAGTCTAAAGCTACA
TGCACACCTAGGGGGCACAGGGTCCTGGAGCCATGGCACAAGAGTCATGAGCCCAGGTCA
CAAGGCCCGTGT
>comp1993_c0_seq2_3 [39 - 293] len=357 path=[335:0-202 538:203-356]
AGCGATATTCGTAACAAGATTTTTAGGAATTTTGGACCGATGAATCTCGTTCACTCGCTG
AATCAAAACGGTTTCAATGCAAGACAGGCTGAACCTAAAGAAGCTTTTGTCGAAGTTTTC
AATACCTCTGGATCTCCTTCTCCGTCTTTACCGTTTTATCTGCCACTTGCGCCACTGATT
TCGTCCTTGGAGTGCCTGCGGCTGTTTGCAGCGGTGAAAGGGTACTACACTGTAGACTCT
TCTTTTAAAAACTTC
>comp1995_c0_seq1_9 [246 - 1] (REVERSE SENSE) len=354 path=[7:0-83 94:84-353]
TGTTTTTGTGAAGCCTTGCTTTTGCTTTTGGCGGCAGTCCATGAACAGATGGGATGTGTA
CCCGAGACAAGGCTTGAATTAACAGAAAACATGAACAGATTGGATGTGTTAAAAAAAAGA
TTAAGAAAAAAAAAAAAAATCAAATCTTCTTCTTCAGAAGAACTCCACGTTTTGCAATCG
ATTGCTGTTTTTTGTTCGGGGAAGGATCATATATTAATTGGTGATTTGCAACTGGGTTCA
AGTGTG
>comp1997_c0_seq1_5 [59 - 241] len=241 path=[3:0-66 70:67-78 374:79-240]
TCTGTCTTACGTATTCCCCAATTGGTGTTCCATTACCTAGATAAAGATCGACTAGAGGAC
AAGACTCCTATGACTGTGTGTTCTCGCTCGCATCACCCATGTCGTCCTTGTGTTTCCCTG
GTGGAGGCATGTCGTTATCACTGTGATACGGGTCCATATCAAGAGTTTAAATGGATGGCC
AAT
>comp2003_c0_seq1_2 [206 - 3] (REVERSE SENSE) len=207 path=[231:0-143 47:144-206]
TTAGTTTCTTTACCCGTGCTCGTTCAGAAAAATGCGAGAATCCTTGCCTACTTTTCACCA
CACCTAGGTAGCGATGTAGTGTTCCTTGCTCATTTATCAAAGCATTTGGTGGCTGATGCA
ACACGTCACTTAAGGGGAATGCCTCATGTTAATTCATCTCTAGTATCATTTGTGTACACT
TCCATTTTATGTATTTATGTTATT
>comp2006_c0_seq1_1 [3 - 161] len=206 path=[319:0-85 12:86-205]
TTTGTATCTCTTTTTAGGTGGGGGATTATTATGTTAAATTTCCATTTACAAATTATAAGT
ATATTGTGTCAAAACTACGTGGTCAAAACCTTTTTATTTACTCCGGGGAACCCAATTCCC
CCAAGAAACCACGTATCACTTCTCACCTCTTTGCAACTC
>comp2008_c0_seq2_2 [3 - 281] len=500 path=[864:0-53 958:54-499]
ATGTTGACCACATTTCTGGGCTTGGCTATTGTTTGTGATTATTTCGTGTTTTTATGCGCA
GAAAACTTGTACTTGGTTCTTCATATATTGTCTGGATTTGATGACAACCTGGTTAGGTTT
CTTCTGGTGTGGGTTAAGGCAAATAAAGTCATTTGTTTAAGACAATATGTTTTCCCTTGT
CATTTGGGGATTCTACTTAATAACTGTCTACAAAAACTGAGACTAATTGTTAGAAAAAAG
GAAAGAGAAAAAAAAGTCAAGGAGTTTGGAAATACGAGA
>comp2012_c0_seq1_1 [3 - 158] len=223 path=[39:0-37 253:38-222]
GACATAGGAGAAGGGCTGGTGGAGGTTTGGTTGGCTGAAGTGAAAGGAGGTGAAAGATGT
GGTCGGTTAAAGAAGGGTGATTTGCACGGGAAACAGGGTAGGTTAGGGTTAGGTTCTAGG
GTCATTTTGCAATTTCAAGAAAATAGGGTAATGGTG
>comp2014_c1_seq1_2 [143 - 328] len=348 path=[390:0-347]
CTCACAAGGATTCAACCCAAGAACCAGGAGAGGATAGCCACTCACCGTAGAAGAATTTTA
GAGCCACTAGAGGTACATGCATGCAATCCAACCTCCATGGTCGGCCACCATTCACCGAAC
CCGAATCCTCATTTGCTTCTTTTTTTCTCTATGTTCCACCACCACTATACTGCTAAAACT
ACTCCA
>comp2016_c0_seq1_3 [10 - 237] len=237 path=[271:0-170 146:171-236]
GCAGCAGGTCCAGAGAAGAAGACTTTGGGGAGAGTACACAACAAACCTCCTCGTGGGCAT
AAACAAGCAGTTATTGCAGAGACGGTTGTTACAGAGACTCCAACACCAATAGTAGTTTCA
CAGGAAGCCTTTAATCACATCCAGGATCAGCTAAGCAAGTTAACTCTCCTTGTGCAACAA
CAAGCCTCCTTCTCTCAATCTCCTTCAGCCGTACAGTACCAACACTAC
>comp2018_c0_seq2_3 [285 - 94] (REVERSE SENSE) len=294 path=[503:0-136 369:137-160 393:161-293]
ACTATTGAGGATACTTCCTCAAGCAGTCCGAGGAACCCTGTATCTTCAAACCAAACCCGC
GTGCAATTACCAGTTATACCAATACTTGTTGACCAACCACAGATTAACGAACCCATAATA
CCTCAACCACGCATTAATCCACCTATTCTAAAAGTACCTGCGATAGACTATGTGGTTCTA
GCTGCAGCTTTC
>comp2024_c0_seq1_3 [241 - 20] (REVERSE SENSE) len=241 path=[1:0-55 57:56-240]
TCAAATGGTAGACCAGTTTCAACAAGAGTATGCACTATAAATAAACTGGTTCCCTACACA
TCTGTATATCAAAACAAGAACAGTTATAAAAATATTGTGGGATCGTTCACAAGCATTTTA
TATAACATTGGGCTTGTATCTCATTATAAAATATCCTCTTATACCGGTACTCCCGGTATC
TCTCCCGAACTTAACTCCATATCGGTGTATCTTCCACGATGT
>comp2026_c0_seq1_5 [368 - 93] (REVERSE SENSE) len=410 path=[388:0-61 798:62-95 484:96-409]
GTCATCTATCTGGAACTGTTGAACAACATGAAGGTATATATTAATCTCTTCAACTTTTTT
CTTGAATATTTTCATTTTACTAATGCTTCTTTTGTTATGTTTCATTTTAACTTAACAGGA
AAACTAAAACAGATTCACATCAAAGACTCGGCAGGATTTTTCACCGATGTTGAGGAACTC
TTGCTCTTATTGTTAAAGAAAAAAAGTATTTTGAGGCACTTTTGCTCTTATTTTATGATG
ACTTTACTGAACAAGATGGTGAAAATGGAAGTGAGT
>comp2027_c0_seq1_1 [3 - 248] len=250 path=[228:0-136 365:137-160 389:161-249]
GTGGCTGTAAACTTGTATCCACTCCTCTTGTTCCTAATAGAAGCTTTTACTATTGATGGC
GGTTCCTCTTTGTCAGATCATTCAGTATATCAACGTTTAGTGGGGCGTTTGATTTATCTG
ACAAACACCAGTCCTGATATCTCTTTTGTTGTTAGCCGAGTTAGCCAATTCATGCATGCT
CCATGCCAGTCTCACCTTGATGCATTCTATCACATTCTTCGGGTATTTGAAGTCATGTCC
TATTTA
>comp2033_c0_seq1_3 [14 - 241] len=242 path=[220:0-102 323:103-241]
CTCCCCAAAAAGATGAGCTGGACTCCCCAGGCAACCACACTCCCACCAAGCTCCAACTGC
AACTTGCAGCCCTTGCTCCGACCAGCACCTGCCACCATTGTTTACACAGCCTCCACCACT
CTAAAGTATGATCTTCAGAGATCATTTTATTTGAATACACCTCCCCCTAAAATCCACTCA
CCTTCCCTAAAAATCCTCTGCAAGATCCAGCCACCAAACAGTGCTGTC
>comp2034_c0_seq1_6 [363 - 157] (REVERSE SENSE) len=364 path=[445:0-253 104:254-363]
AAAAATCACTCAAATAACGATAACATAATTAAATTACACTTAAGGACCTCCCCTTCATCA
AATTTTCCACTCAAACCCCTGACTTTGCACACTTGCACAGCCTCCCACATAGCCCCGATT
GCTCTGATTTTGGTCTTGTTGGACAGAGCGAAGTCCCATCTTTCAATTCCTGTCCCTATC
TCATCCTCTCCCTCCCTCTATAAGCCA
>comp2035_c0_seq1_3 [39 - 221] len=387 path=[380:0-331 712:332-355 807:356-386]
ATCTGGAATAGCCTTGGATCGCCGTTGGTGGGTCTGCTGCCGATGCCGGAGCTTGCCACT
GCCACCACCAGTTGGGGAGCTCTCTCCCTCTCTCATTCCTCTCCATCGCTGAGCCTCTCT
CTACCATTTTTGGATCCAGCCGCCATTACCCTTACTGTTGTGGTGGAGCTTGGTCATGAC
CCC
>comp2038_c0_seq1_5 [301 - 92] (REVERSE SENSE) len=301 path=[7:0-49 57:50-152 160:153-300]
CTTGCCCAATTCTTCAAGATCCATGTTATGTCTAATAAGACACAACATGGTGTCTGGGAA
GAAGAGCTCCAAGGTGCAAGCTGTGCTGTGCTCCATCTAGTGATTAATGAGATCTTAATA
GAAGTGCTACCCACACATGGTGTGTGGGAAAGCAATCTCGTACCTCAAACTCCTTGCTGC
TACTGCTGCTACCCATTATTAATCGATTAT
>comp2042_c0_seq1_1 [63 - 245] len=246 path=[3:0-55 513:56-71 75:72-245]
ATTCCCACTGATGTGATTGTTGATGATGCTAGAACAACTCTAAGTATCGAGGAACGAACT
CGTCAGTATCCTTCTTGTGACCACAACCCTCCTCCCCGCTACGTTTTTTCTAATTACTCC
GTACAATATCCTATATCAAATTGTGTGTCTTCTCATTGTTTGTCACCTTCATATAAATTT
TTT
>comp2046_c0_seq1_2 [3 - 194] len=259 path=[237:0-195 433:196-231 469:232-258]
CAATTCGGGCAGAAAGGCAAGAGGGATCAACTCACTTGGATGAGGGGGTCCTGCCAGAGG
AACTGCAGGGTTTGCAGTGGCCGGAATCTGGCCCAGGTGGCTGAAAAAAGCTTCTTAAAT
CAAAACAGAGAGCAGGGGATTAATTCAGAAACAAATTCAAAAATTAAAGGGAACCAGAGA
GGATTAAGGGTT
>comp2047_c0_seq1_5 [370 - 80] (REVERSE SENSE) len=372 path=[178:0-122 301:123-144 323:145-371]
ACAGCTTATCAATCTCTATTTTTTCTTCACCAAATACTTCTTGTCACTTCAGTCTATCAA
CATCTTCAATTTCACACTCCAACTCCCATTATTAACCCCTCAAATCCGAACCAAACTTTA
ACTCCTTCTTCAATCTTAGGCAGCCATGGCTGTAACTTGAGAAGCTTCAAAGCCTCTCTA
AACTCTACTCTATTTTTCTCACCTCCTCTATATAAGTCTTCTACACCTCCTAAACTTCAC
CTCCACACAAATTCACACCCCCACGTGCCCTGCATCACCTCTAAATTGCCC
>comp2048_c0_seq1_6 [196 - 2] (REVERSE SENSE) len=383 path=[1:0-377 379:378-382]
TGGTGTCTTCTTATTAGACAATTGATTTTATCATGGAGAGGTATACATGCATCTATATGG
TTCTGCAAAAAACGTTATAGGTCTCATAAAAAAAACATTAGTGATACATGTGGAAGGAGA
TTAGCAGACGAATTTTGTGTAAGTGTAGAATTTACTCCCTCAAGATTTTTTACCATTCTA
ATCCTTTTTAGGCAT
>comp2049_c0_seq1_4 [134 - 490] len=907 path=[788:0-770 1690:771-906]
AGAAGAGGAGAAGACAGAGGAGAGGGAGATATCCAAGAAAAAATCAATTCAAAGTTCAAA
CCCAAAGGATTGAAGCCCGAGACTCAAGGTGCCTGCTTTAGGATTGCTAAGGATTCGCTA
CTTTCAAGACCACCCAGAAAAGAAGAAGAAAAAGAGGATGGACTCCAAGAAAAAAAGTTG
ACTTTTGAGGAAGGAGATCCAGTGATGGCTTACTTGCCAAAGGGAAGTTTTCTAGCAACT
ACATATAACAAACTCAATGACCGAAGGTATGGACTTTTCAAGATTGTTCAGAAGATTAAT
GATAATGCATACAAAGTGGGGTACCAAATTCTGGGAACATCTCCAACTTGTTCAAAT
>comp2052_c0_seq1_2 [2 - 145] len=219 path=[1:0-143 145:144-218]
GACATCATACCCCCGCTCAGTCTGCATACCACGCCTCCCACCAAGAAGCACAAAATAACA
CCCACGGTATGCCCAAACATCCTCTCTGTTGCTGTTTCCCAGCTCAGCAGCTCACCCGCC
CTAAAGAGACTTATTGACAATTTC
>comp2055_c0_seq1_8 [398 - 99] (REVERSE SENSE) len=561 path=[539:0-118 658:119-560]
AAAAAATTAAAAATATTTGACCGATTGCCCGTGTCAGTATGCGCTGGATCCGCTAGTGAA
AGGAGCCCATCTCTCTCTCTCTACATAACGGATATACCGAAGAAGGACTTACTTTTCAAC
GTCATGGATGATCTTCAACCATGGGCTGACCAAGAGTTGCGACGATGCAAGGTACAAACA
TTATCGGAAGCTATTGCAACGGTCGAACAACTCATTAAGTTTAAGAAGGATTCGTCCAAG
CCAAAGCCAGCAACCAAGGGTAATCATGCCAAAGGTGGGGAGACAAGTAGACAACTTGGG
>comp2056_c0_seq1_11 [647 - 33] (REVERSE SENSE) len=647 path=[195:0-193 409:194-646]
CTGCAACTTGCATACTACCGTAACTCGGGTACGATCGCACAGACGTACGAGTCAAGTATG
ACTCGGTTGTACCGTGACGGTCGTACGGAAACTGTACGACCAGTGACGGATGAATCGAAG
GAGTTTGTGCTCGGTATGGTCGATCCCAAACTGTCCGATGCGGAGAAGTTGAAGCTGCTG
CAACGCGCTTGTGACGTGCACCAGGACAGCTACAGGAACGCTATGAGTGGCAAAGGTATC
GACCGTCACTTGTTCACACTGTACTGCGTGTCGGTGGGTTTTGGCATTGAGTCGCCGTTC
CTGAACAACGCACTCAGTCGCCCGTGGCGCCTCTCGACGAGTCAACAGCCTCAGCAACAG
ACAGAGAACTGGCCTCTCGTTGAGAAGGCTCTAAAGGGAACTCAGTACTCCATCGACGAT
GCACGTTGCCCTGGTGGTGGCTTTGGTCCTGTCGCTGAAGATGGCTACGGAGTCAGCTAC
ATGATCGCAGGTGAAAATATGCTCGGCTTCCACATCTCCAGCAAGAAATCGTGCCCGTCC
ACTAGCTCGGACAAGTTTGCTGAAGACATTGAGCAAGCACTGACCGACCTCAAGGCGCTG
TGGCACCCCAAGGAA
>comp2057_c0_seq2_1 [76 - 261] len=309 path=[321:0-244 566:245-268 839:269-308]
AATCAGAGTTTTACAGAATCACTCCAAGGCAAATTTCTATTTATATCTTGTGTCGGTGAA
CGGGAGTTCTGGTTGGTGAAAAATGCGTGCTGTAATTTCTGTTTTATGAGGATTCAACTT
TCTGGAATTATTTTCTTTTCAATCGGAGGCTGGTGCTTATTGTTTGTTCAATCTAAGCCT
GTGCTG
>comp2058_c0_seq1_1 [1 - 228] len=242 path=[214:0-105 446:106-133 338:134-241]
AAGATGTGTTCGCAAGGGATTTTTTTTTTGATCGTGAAGAGAGAGAAACAGAGATTTGAT
CATATCTCTCTTAGATCTGATGCGAAATCAAAAAGGAGGGTTCGGCAGGGTTCGACTAGG
TTCGCTGGAGGGAGGCGACCCATATGGTGGCCGGAAAGTGTCCGGAAGGAGGTTCGGTGG
CTGTTCTCCCCTTCTCGCTGGCGTACTGACCCCCCCCCTTTTTTTTTT
>comp2059_c0_seq1_3 [76 - 207] len=207 path=[251:0-146 82:147-206]
AAGAGAAAAGAAAGAAGAATTAATGGGGGAAGAGGGGAATTTGGAAGGCTTACCAGGGGT
TTTCAGTGGCTAGAAGGAACCGGAGGTGCAAGAGGGAGCTTGAGGCAACCCACCGGAGCA
AGGCCGGACCAG
>comp2060_c0_seq1_4 [267 - 145] (REVERSE SENSE) len=330 path=[1:0-43 638:44-112 114:113-329]
GTTGAGCTAAAGCACCCCCAGATAAAATACTACATGTATAAACCAATTCATTGCATATCT
CAGTCAGATGAACTTTCTGATAAGAATCTCAATATCAACAGATGCTTGATTTTGATTATA
TTT
>comp2061_c0_seq2_1 [174 - 299] len=300 path=[447:0-191 639:192-222 670:223-246 956:247-299]
AAAGATGAGGCATGCACCACGGCTCTGGCCTGTGGGTACACCATATTAATTAGTAACATC
CAGGTTGTTCATGTGGAATACTTCACGAAGTTCAAGACTTTTATTGCTTTAATTACTTCG
ACAAGC
>comp2063_c0_seq1_2 [2 - 307] len=408 path=[1:0-407]
TTCCTTTGTCCACAAGTGATTGCACCGTCATACAAACCATTACTGACACCGAGTGTATCA
TTGAGGAGTGAGAGTGATCCCTTATACATACCTTTGTGCTCTTTGCCTCTATTTTGGACC
TCTATTCTGGCAGCACTAGGTCAAGGAACCACTAGAAGTTCAATCTTTGAGTGGGAGAAG
GTGTGCTTCTTTGAGTTTCTACTTTTCTCTCTTTCTTTTCCTTTTTTTCTTTCTCTTTCA
ATAAGTTTGGAGGTGGCTAAGGCCACCAAGTGGAGGCACCCTCTACAATGCCCAAGACAG
ATTATA
>comp2063_c1_seq1_6 [260 - 21] (REVERSE SENSE) len=333 path=[125:0-332]
GTGTCGGTTTTCATGGCTTCGCTTTTTGTTTGCAATGCTAAAAAGCGCTCGCTTTTCTCC
GCTTACCTGACATCACATCGCCTTGGAGGGTCTGAAGCTCCCAAGCCATTGCTTAGTGCT
AAAGCGCGCTTAAGCGCACCTGAGTGGCGCTTTTCAAAACCATGCCTCCCACTGTGGCCC
TGCTCCAATTTAAAGAAACACCCCCTCTCCCACTCAGATATTCAACTCCGAGTGATCCCT
>comp2065_c0_seq1_3 [218 - 3] (REVERSE SENSE) len=219 path=[347:0-218]
AGAGATCTCAGGGAGCTAATATACCAGTTGGGGGCCAAATGTTCGCATTACAGGGAGAGC
CAAGTGATCCATTTCTACAGGATGATCAGTATTCGTCTGATGAGCAGTACACGCCGTACG
AGCAGTATCTATATGACCAGCAGGATCAACAGGAGTTTCAGGACTTCTAGGATCATCAGT
TTCCGACAGATCCACAGGACGGGGCTAAAGGTACAC
>comp2066_c0_seq1_3 [247 - 122] (REVERSE SENSE) len=268 path=[1:0-89 518:90-267]
CTTATCTCTTATTTTTACTCTGTTTTCCAGATTTTGGGTTTTCAAATGAAAATCTCATGT
AAATTCAGAAGTAAAAGTTTCCTGGGCAACAAATATTTCTTCAAAAATCAAAGAGGAGGT
GATGAA
>comp2067_c0_seq1_5 [426 - 55] (REVERSE SENSE) len=511 path=[1:0-302 1134:303-510]
TTGATTATTAGTTATATTTACCCAGGAAAGCCTCCCGCTAATGTGGCACTCAAGACTTAT
GGTTATATCATCGTGTCACAAGCAATCATGTTTCTTGGCGATTACAAACTAGGTCACTAC
ATCAAGATTGCTCCCAAAGCTATGTTCCTTGTACAGTTAGGCGGGATGTTTATTTTCTAC
ATCAACTTTCTTTGGCACATCAGGATGGCTTACTCGAAACCATTGATCAATGTTTCCATC
ATTATCGGCACAACACTCGACATGCCACCAGCCATATTGGTGAATTATCACTTGGGGATG
TGTGACTATTCTTCAACTTTCATATTTGCAGGAAGTACAAGGGATTGTGGGCTAAGTATA
ACTACATCTTAC
>comp2070_c0_seq1_4 [255 - 500] len=500 path=[1:0-449 451:450-499]
GTTTGGTTGCAGGGACATGATATGTTCAAACAAAGTGGCAAAATCAGGGTCTGCCCATAT
GCGTTTGCACATATTTGTAGGCATTCCCTGTATGTTCCATACTACTATAAGCAAAAAGTG
TGTGTAGCGTCCTGTGCCACAAATCACAGCAGAAGTCCTTCCTCTTTTATTTCGGGGAAC
ATATCTGACGACATACCTCTTTTGACTTCCTCAATTTCCTGGCAGAGAGGATCCCGTTTC
TTTAAA
>comp2071_c0_seq1_2 [206 - 48] (REVERSE SENSE) len=320 path=[298:0-104 403:105-319]
ATGGACTGCTTTCTATTTGTTGTATTAATCTTCTTTGCAAATATTTATCAAACTAGTCAA
AGCTCCAGGATTCATATTGAAGTTTCATGCAAAGAAATAAATTGTCATAGCCCAGGCCTA
CTAATAATGATTACACAAAGAGCAACAATGAAGAACGTC
>comp2075_c0_seq1_5 [344 - 192] (REVERSE SENSE) len=494 path=[361:0-279 744:280-493]
ACGTTAGATGGGTTAGGCGGTGATGAAGAGATGGCAGGTTTTTTTCTTAACAAAGAGGAT
TTGATTTTGCCCATTTTATCTCTTCTCTGTGTAATCACTAATCAGTATCCTTCCCACGTG
CATAGACCATATACATTATTCCAAATAAATAAA
>comp2077_c0_seq1_1 [1 - 219] len=285 path=[255:0-166 102:167-192 10:193-284]
GCAGGGAAGCTCCATGGTCTGAGCAAACCCACTGTCGCACAAGTAACCCTCTTTCTTGAG
AAGATACTCACGTTCACCACCGCTGACAGAGACAGTTGTGCCATTGTTGCTAAACGTGTA
GTTGTTAACAACGGCAGCATCCGTAGCAACGTCGTATTGAGTCTTGATCGCTGCTGCCAC
CTAACGTGTTGTTATCCCCAGCGCAACATTCATTTCTTC
>comp2079_c0_seq1_4 [21 - 239] len=348 path=[326:0-226 553:227-347]
ATATTTAACCCAGAAAACCACTGGTTTCATGACTGGAAGTGCCCACAATCGCTGGTTCCT
TGGTCCCAAACCTCCATTAAAATTGCCAAGTCACCTACCAACATCATCACAGTGAGGAAT
CTATCACCAACCCGTTGTCACCAACCCATTACAACCCAGAAAATCAACCCAACCCCACCC
CACCATTACAACCCAGAAAATCGGTCTAACCCCATAAAA
>comp2084_c0_seq1_5 [146 - 3] (REVERSE SENSE) len=236 path=[1:0-201 203:202-235]
TCAACGCTGGACTCACACATATCATTGCCAAACCTCCATAACGCTAATCGGACCTCCACA
ACTATCGCCAGACTAGCACGCATCACGTCACTGTTGAACCTCCATAACTATCACCGGACC
TCCACAACTATAGCCGGACTGACA
>comp2088_c0_seq1_2 [59 - 265] len=282 path=[237:0-163 82:164-281]
ATAACAAATATATACCTCAAAACCCCCAGAGTTCATGTTCTTTGGGGCGGGGGAGGGGAC
CAAAAGTTCATTTGGGTGGTATTTGTGAGTAAGAAGGGTAATTTCATCATTGTCAAAACA
GGTCTCGAATTATTATTAGAGGCCAAATTTCGAGGGCATTGTGGTCATTTAAGGTTAAGA
CAGGTCCATTTCAAAATGATACGATTG
>comp2089_c0_seq1_6 [570 - 292] (REVERSE SENSE) len=572 path=[494:0-449 944:450-473 1334:474-571]
ACCTCTTCGAACCACAATCACAAACCCAGCTCTGTTAACCTCCTAAGAATCAACCAGAAT
CATTTCAACCAGACAACCCTTCAAGTCAACTTCAATCCAGATTCACCATCCACGAACACC
ATAAACCAGGGAGTGATTTCAACCCAGACTCCAACAATTCCTTCAACCTATCAACCAATT
CAACCCTGCACAACCCAGAATTTAAGTAGGAGCAGAAACCCTTACACCCCAATAGAAAAA
AAAATAATTCAATTCAAATGCACCTGGATTCTCTTTGGG
>comp2090_c0_seq1_1 [1 - 147] len=231 path=[285:0-67 145:68-230]
TTTGGCTTTGGTATTCAAGAGCACGTTAATCTTGAAATCAAGTATGATGCATCCACTAGT
ATCTATGATATGGATTTCTATGTTGTCTTAGAACTCTCTGGTTACCGTACTAGATGTCGC
TGTAGATGCATCTCAACTGTTGGGATT
>comp2091_c0_seq1_1 [3 - 197] len=548 path=[1:0-225 990:226-332 227:333-547]
TTGATTATCATCTCTCGCTCGGTGTCTTTGATAATTGCCTCCTCTTCATCTTCTAAAACT
GAAACATATCACTGCATTAAACCCCTAATGTCGAAAGATATCACTACATCAAACCCCCAA
TGTCAAAGAGATTTTATTATACAATTTTGTCACCATTCTGGTTATCCCTTTTTTCTTTAT
CAATGTCGACGCACA
>comp2092_c0_seq1_4 [308 - 57] (REVERSE SENSE) len=332 path=[651:0-227 334:228-236 887:237-331]
AATGAAATTCTTTGGAATGACATTAATATAACTAAAGCTTCTTCACAACTATTTGCGGTC
AGCTACATGAATCCTGTTTTCTCATTCAGCTCCACCCTTTCTAGGGTAGAACGCTATGGG
CTACAAAAGGAATGTGAGAATATTGTTATGTTGGCTTACTCTTTCCCCCCATTCTTTCGA
CTTACTTTTTTCTTCTTACCCTTCTCTACTCTTTCCTCCCAATTTATAGTGCCACTTAAA
AGCACAAGCTCA
>comp2095_c0_seq1_6 [349 - 62] (REVERSE SENSE) len=349 path=[327:0-61 389:62-348]
TCTATCTCTATCTCTCTCTCTCTCCCTCCCCGCCTGCCAATGCTCTTGCCCTTTCTCTCT
CTCCACCTGCTCCCCTCTCTCGCTCTCCTCACGAACACACCCGACAAACCCCAACTGACC
TCTCTCTTTCCCTCTCGCCTGAACCCACGTCCCCGCCTAAACCCTTATCACCCACCCCGC
ACACCACTTCCTCTTGTCCACTGCCCCCTAACCTCTCACCCTCTCCCCCCCTTTTTTTCG
CAAACTAACCTACCCAAACACGTAACTCCCTCCCCAACACCTCTCGGC
>comp2098_c0_seq1_10 [453 - 241] (REVERSE SENSE) len=518 path=[346:0-42 452:43-517]
AAAAATCCCGGGAAGTCAAGAAATGTAACATATGATCATGTGGATATAGTGAGCATTTGG
TCAGGTAAGGTGATTGTTAGTGTGTGGGGGGTGGTGTTGGTCAACACAAGGGCAGAATTG
AGACGATGGATGGAAATTTGCCAAAAGGGAAATCCTTTAAAGGCAAGAAATATATTGTAT
GTTCATGGTATATATAGTAGGCATTTGGTCAAG
>comp2099_c0_seq1_2 [2 - 208] len=239 path=[1:0-150 456:151-152 154:153-238]
CTCACTGTCGCTGAAGTAATTTCTCCTCATGGGGAGTCCACTGCTAAATCCTCACCAGAT
CCGGTGTTACCCCACTCGCCATCATCACTTCTACTCTCCACGGTTAACGACACCAGATCG
ACCGCACTATCAATCTTACCGATAAAAGTCGTAATCTTTAATCTATTAGCGGCCATTGCA
AACTCCCCTCATTGTCAATATTCATCG
>comp2102_c0_seq1_3 [3 - 257] len=266 path=[1:0-48 50:49-265]
AGCCACCGTTCTTGGTTTGGCGTCCGCCGCCGCCGGCTTTTACCGTCGGCGGACCCTTTT
TTCTTCCGTTGTCCGTGTTTTTTTCTTATGTCTTCATTTTTCTCTCGTGTGAGAATAATA
ATACTTCCCCTGTTCTTCTCCATCACGCTCGTTGTGCTCCCATCATCTCCTCACGGATCC
ATAAAACCGAAAAGAAACGCCGCGATCCAGATTTGTAACAACCCCTGTCTTCTTTTGACG
GAGCAAATTTTTGTT
>comp2103_c0_seq1_2 [110 - 3] (REVERSE SENSE) len=227 path=[41:0-31 73:32-35 529:36-226]
GAAGAGCATTTATCGTTGGTAGAGTTTGCTTACGATAATAGTTTCCAATCTTTCATTGGA
ATGACACCATTTGAAACTCTTTATGAAAGACCTTGCCGATATCCTACT
>comp2105_c0_seq1_1 [1 - 198] len=341 path=[453:0-215 17:216-340]
GTTCGCAGTTTTCTGGGGTTAGCTTGTTATTACAGGAGATTCATTAAGGTTTTCTCCAAA
ATTGCTCGACCTTTGACCAAGCTAACCAGGAAGGATGCGAAGTATGAGTGGACAAAGAAT
TGTCAGACCACCTTCGAAGAATTGCAGCGTTGTTTAACTACTGCACCAATACTCACCATC
CCAATTCCGGGAGGAGGG
>comp2107_c0_seq1_5 [247 - 2] (REVERSE SENSE) len=249 path=[227:0-139 367:140-248]
CGCATGCATCAATCTTCGTCTGTTTTTTATCATATACATTCTGATGTTTGGGGACCATCC
AAAGTCACTACTCTGGGTGGATCACGTTGGTTTGTCACTTTTATTGACGATTGTACCAGG
ATGACATGGTTGTGCTTGATGAAATCCAAAGGGGAAGTGAACTTATTATTTCAAAGATTC
CACAAAATGGTTCGTACTCAGTACAAGGCACATGTTCAAGTACTGCGTAGTGACAATGGA
GGAGAA
>comp2108_c0_seq1_6 [2 - 589] len=590 path=[583:0-304 321:305-328 345:329-589]
GCGACTGGAAAGAAACTAAGTTTATTTGATGGGAAACCTCTATCTGATCCTACTGAGTTT
AGGAGTGTTGTGGGTGCTCTTCAGTATCTTACTTTATCTAGGCCAGATTTGTCTTATGCT
GTTAACCATGTCTGTCAGTTTATGCACAAACCCACTACAGTTCATTGGATGGCGGTCAAA
CGTATTCTGCGGTATTTAAAAGGGTCTGTCCAATATGGTCTTGTTTATCAACCAGGTTCT
AATCTCATTCAAGCATATTCTGATGCGGACTATACCGATAACCCTGATGATCGACATTTT
ATCTGTGGTTATGTTGTGTATTTAGGTCTCAATCCCATCTCTTGGAGCGCTAAGAACAGA
GAACAGTATCCTATTCCAGTACTGCAGCAGAACTTTCTTGGATTCGTGCCGTATTTTGAG
ATCTTGGTGTCGGATTGCCAGTTCCAACTTTATGGTGTGCCAATATCAGCTCTATTGCAC
TGGCTTCTAATCCTGTTTTTCATGCACGCAAAAAACATCTTGAAGTTGATTATCATTATG
TTCGGGAGAATGTTCTTCGGGGTGAGTTACTGGTTCGTTATATTGCCA
>comp2113_c0_seq1_1 [134 - 271] len=288 path=[399:0-151 132:152-154 135:155-287]
TTCTGTTCTAGACGTCTCAACGATCAAAAAAGAAGGAGTCATAGATACCCAGGTCCCAGG
GTCATCCGACTCATAACACAACATATCAGTATGGAGTCCTCAATAATCATGGAGAATGAG
TACACAACCCTCTTGGGT
>comp2114_c0_seq1_1 [157 - 56] (REVERSE SENSE) len=203 path=[181:0-14 196:15-38 220:39-202]
AAATTATACAATTATTTTGACCAAAATACCCCTGGGATTTTAAATTCTGTTAAAATTCAA
TTTTTGCTGAATTTCCAGCTTAACCCTTACCCCTGCTGTTGG
>comp2120_c0_seq1_8 [272 - 33] (REVERSE SENSE) len=456 path=[434:0-316 890:317-348 783:349-455]
ATAAGGGCCTGTTTGGCCTTGTCCTTTATCAAATTCTCCCCTACTTTCGAGAATCTTCTT
CTCAAGATTTTCAGCAGTATAGAGTGGTTTTTGTGGAGGAAAATACTCAAAGATATCCTG
CACATTGGAAGTATTGTAGATGTTCTATTCCCTGGAGATGTCCACCTGGTAAACATTGTC
ATTGATATTCTTCAAACTCTTGTAGGGACCATATTTCTCAACCTGCTGACATACGGGCTT
>comp2121_c0_seq1_3 [235 - 44] (REVERSE SENSE) len=237 path=[1:0-77 521:78-123 125:124-236]
ATTTCAGTTGAGCCACCGCCACTGCTGATTACAACCGAGCACACTCCATTGCTCGCGAAC
TACAAGCTAACGCCGCCGGCGACTATCAGGCCTAGACCGAACTTAATCAAGACCTCACTT
TGTCACTGTGAACCTGGTCCAACCGCGAACAGCCCTGCTTACAGCCGTAACCTCCATTGG
CACCGACGATCC
>comp2122_c0_seq2_3 [96 - 218] len=281 path=[1:0-121 123:122-280]
TCAGCAGCCATGATCAAAGTCCCCTGGCCAGTTCATTCTTCTTCAAACCTGGGCATTGTT
CATTTTGAACCTCCTTCAATTTTGGGAACGCATGACTGTGCATTTGACCTCACCGCCCAC
ACT
>comp2128_c0_seq1_1 [54 - 215] len=217 path=[1:0-104 106:105-128 412:129-216]
GGGTCTTATACCTGGGCCTGTTTGCCTAACATGCCACATTATAAGATGAGCTCGAAAGAG
CATGAGATTCTGCAAGAGCAGGTTGAGGAATTGTTAGAGAAGGGGATGATCCAGAAAAGC
AAAAGTCCTTATGTTGTACATTCCTTATTAGTGCCTAAAAAG
>comp2131_c0_seq1_2 [273 - 121] (REVERSE SENSE) len=300 path=[508:0-153 35:154-177 59:178-299]
GAGAAAATCCGCACCTTTACCAAATCACATGATAAAACCTTCGCCCAAGTATGGGAACAT
TTTAAACTTCATACCAAACAATTCTTTGGGTATGGAATCAAAGAGTCAAAATTGATGATA
ACTTTTTATAAGTATTTTTTACCTCATCATCAA
>comp2136_c0_seq1_9 [472 - 110] (REVERSE SENSE) len=473 path=[789:0-207 49:208-472]
CCGCGAACGCCGGCGAAATCAACTCGCGATCGATCAATCTCCGCATCGATACCTCTCTCT
ACAAATCTCCTCCACAATCGTGATCTCTCCGCGAACGAACCGAATCTCTCCGCGATCGAA
CATAGTTTCTTCGAGCAACCTCGATCGCGATTCCTCTTCGTCATCGATCTGCTTCGCTCG
TGCACCGACAATCTGCCAAGATCCCGCCGTTCACCTGCAAACAAAGATCAAAGCTTAAAG
CTTCATCTTTTGTCAGACGCGATCGAACCAACCTTCGACGCAATCCCAGATTTCCTTCGC
GATTTAATTGTCACGCTGCTGATCAGCTTTGGTTCCATCTCACAAAACCGAGATCGGCGT
CGT
>comp2138_c0_seq1_1 [115 - 234] len=255 path=[233:0-148 382:149-171 405:172-172 406:173-254]
GAATGCGAAATGGAATTTCGTCACGAGAACGAAATCAACACGGAATTGGTTTTTAAAATT
ATGCAAGACCGATTAGTTTCACAAATCGAATTTCAATCCATACGAAGATCGAGAAATTTT
>comp2139_c0_seq1_3 [1 - 237] len=239 path=[7:0-43 51:44-238]
TCCCCATTGCTCGGGAAATCTGGCTTGAAAGTGTTGGCCACGCAGGGTCTGAAATTGGTC
CAGTTCGTGGACCCATCTTCCCCGGCCTCCACCTTCTTCTCCGGCGACCGACGGCCTCTC
CCCTTGCTCTGGCGTGATGTCCTTGGTTCAGACACCACCCAGGTAACCTCCTCTTCCTCT
GTTTCGTCTTCAAATCTTCTATGTAATTTTTTGAAATTCATTGCACCTTTTCATTCC
>comp2142_c0_seq1_5 [332 - 69] (REVERSE SENSE) len=406 path=[435:0-253 306:254-405]
CTGCGGAGAACAGGAGATCATGGATTTGGTGTACCTATAACTCCTCTTCCTCCTTGGTTC
ACAGAGGAATATCTTGCAGCATATGAAGCTTTGTATGAAAAATTTGGATTCAGAACTGTT
CTGCTAGGTAACAAGGCTGATGTTAGGTTCCCGTTCACTGAAACGGATGGCAGCAATGTG
TGGTCATCTGAAATGGATGACAGCAATCTGGATTTTCTTTTTCTTTTAAATTATCTCACT
GATTTTTGGCTTTCATCAAATCAC
>comp2143_c0_seq1_2 [17 - 187] len=246 path=[1:0-82 84:83-245]
GGGTTCGGTTGTTTGGGGTTGAAAATTTTCCCTCTCTGCACGCCCAGTGCTCAAGACACC
TTTAATTACTATAACTTTGAATTTGGGGCCTCCTCGAGCATTGGGATGGCCTCCCCTATT
CTAGTTGACTCTTGTACTTTGCTAGGACTCGCAGCAGCTTTGATAAGAGTA
>comp2147_c0_seq1_3 [1 - 222] len=222 path=[261:0-128 191:129-148 211:149-221]
AAGAAAGTAAAGTTGATCAATGACTCCCAAATTGTTGTTAAACGATGGTCAGGGGAATAT
GCAGCAAAAGAAGAATCCATGACACTCTACCACCAGGCATTACAAGATGTCACCAGCACT
ATCGACCACGTTGAGCTTGAGCACACTCCAAGAATGGGCAACAACCATGCCAACGCTCTC
ACCACACTTACTACTAGCATACCAACAAAAGGTACACGAGCC
>comp2150_c0_seq1_1 [3 - 233] len=512 path=[490:0-76 567:77-100 591:101-511]
CAAAAAGGAATGAGACACTCAAGATTTATATGCTGGAGTGAAAAGACTACCCATGGAGAG
AGAGAGGAAAAATTGAATAGTGAAATATATTCTCTCTCAGGCCTCTGCCAAAATCATCGA
CTCAAAAGGAGAGCACTAAATGCAATTTATAGCACAGAGGGTCCAACGGCTAAAGAGGGA
AAACCAAGAAAAATATGCCACATGGACAACGGGCAGAGACGCACAAAAATT
>comp2151_c0_seq1_14 [727 - 338] (REVERSE SENSE) len=901 path=[1671:0-175 134:176-199 158:200-900]
ATCTCTGGACCATTTCAAAATCAAAAAGTTAGCCCCTTTTCTAAATTTACAATAATATCC
TTATTAGGAAAAATTATACACCTCCCATTCCAAACAAAAATTTTAGTAGTATTTTTATAC
GTTCGAGGTCCGGATATCGATCTTGACAGAGTCTCACACCTAAAGTTCGCTAATATTAGA
GAAATTCATAATTATGATAGTTCATGTTCACGTGGGAGCGTGTATTTTCTGGCTCGGTGG
AGGAGCTTTTGGGGAAGCTTGGCAGCGCTGGTATGGGACGACAAAGTCGATGATTCTTCT
GCAAGCTTAACGCGGAGGTTCTTTGGAGGAAGTTCGATTATGCTAGTATGGGACAATAAA
GTCGAGCACATCCTCCATAGAACTTGTGCA
>comp2161_c0_seq2_6 [221 - 469] len=633 path=[1:0-248 250:249-632]
TCGAAAACTTCTTCGTTTCCAGTCGAAATTTCCAAGAAGACAACCCGAACTATGGGTGAC
TTTTATTGGCATCAGCCGCTAGGTCAAAAGGTGAAAAGGTTAGCAATGCGGTGGCATGGT
CTGGTTGCTATGCGGTGGTCGCGGGCTGCTATGCGGCAGCAATGGCTGCTTATCCGATGG
CTTAACAGAGGAAGAAGAGAGATACAAGGGATCGATAGGGGACAAGATGAGAGCATAGAG
AGTGAGTCG
>comp2167_c0_seq1_10 [461 - 144] (REVERSE SENSE) len=489 path=[467:0-488]
CTTTTTTTAGCCGATCCCACCTGCTTAACAGGTTTCGCTGTGATGGTTTCTCCTTCTGAG
ATCGATCGTGTTTGGCTCCTTTGTGTTCTGCCACTTCGACATCGGAGAATCTGGGTTCTG
TTGGGTTCCATTTGGGTATTTCATTCTTCGATCTTGGATTTGAAGGTTCCGTTTCCTCAG
TCTCCTTGGTGTTCTGGGCCTGGTTCTTCGTTCAGCAGTTGGCTTCTCATCAGCGTCAAT
GGCGGCGTGTCCTGGGGAACGAATCCCTTGAAGGTTGCGTCCTTGCTCGACCTATCTTTG
TCAGGTTCTTGGGATCGT
>comp2170_c0_seq1_2 [1 - 291] len=291 path=[345:0-104 178:105-128 202:129-290]
CGACATCATTGTCCAGTGCAAACGTTGAAGAAATGTAAGCATTGGCTTTTGTTGATAGTT
TGTAGAGGTTATGAAAAAGGTTTTCAAGAGGGTTTAAGGCCACATCAAGTATCTTCCCAA
AATCTGATTTTTTCTCCATTCCCAATTTTAAGTCAGATTCTTTCTAAAAACATGGGTAGA
GCGGATGAGATGTTTTTCCAGGGACTTCTTGAAGTGTTATTTCTTTTAATCTTAGGATCC
TACCCATTTGAGCCCAAACCATACTTGGACTTGATTATTAAATGCCACAAA
>comp2173_c0_seq2_4 [304 - 134] (REVERSE SENSE) len=306 path=[714:0-154 122:155-305]
AACCCTTGGGTGGCTCAGTTGGAAAGGGACCCCACCCCAATAAAAAGGTTTATGGTCACA
AGTTCATTTGGGGCAACTTGCACAAGTCAATTTGGTTTGAACTTAATGGTTCACGTGGGC
TGTAAGGTCTTGCATGTGCCGGTGGTTTATCCTATCCCCAATAAGTGGGGT
>comp2177_c0_seq1_2 [141 - 287] len=288 path=[582:0-232 317:233-287]
ATCAAAAATTGGAAGCGCATAAAAATGAATCACTCATCTGTGTTACTAATTTTAGTGTTT
AAACTCTCTCGTGAATCCATAAAACTGAAAAACACAGAGATTGGGAGAAGGAGATATTGC
GATAGAGAGGGACGCTTCGATCTCTTC
>comp2182_c0_seq1_10 [276 - 1] (REVERSE SENSE) len=409 path=[1:0-64 500:65-408]
ATCTCCTCTGTCGCTACAAGAAATTCGGTCATCCATCAAACTCCACCAACAATCAACCGC
CCCTCCTCCATTCAGCCACATAGTTTTGTCTATTCCATCGAATCCAGCCAACAACGTTGG
TCGTCGGTGAAAATCTCCACCCACATAGACCAGATCGATCTATTCGTTCAGCGGTCTTGC
TCCTCTGGGCATTGCGTCATGTTGCTCCAGAGACGTTTCTCTATCGCGAACCAGACACCG
CTGGCAGAGCCCTCATGTTGTGGTTCCTCCTCTGAC
>comp2184_c0_seq1_3 [149 - 3] (REVERSE SENSE) len=212 path=[190:0-211]
GCCTCCAGATTGATCTCAGCTCATACATATTTTCACCAATGTCTGACACTGCCTGTCAAT
AAATGTACAACGAGTTTCCCCTTTTCCATCTTGATTCGTACAATCACCTTGAACGATCAT
CTTCGAAATTTCTTCAAAATAAGAGTC
>comp2185_c0_seq1_3 [180 - 1] (REVERSE SENSE) len=295 path=[71:0-248 13:249-294]
AAAATAAGCCCAAATGTAAAGCTAACCACGCCCTACTTTCATGATCTAAATGCTTGTAAT
TCAGTAAGTCAGACCACAATTAGTAAAATTAAACACTTAAATCAGAAAATGAATAGTCAA
TCAACGGACCATACTGTATTTTTTATACTGGAAGAGATCCACGGACTAAACCATACATGC
>comp2186_c0_seq1_2 [2 - 208] len=208 path=[43:0-107 434:108-207]
TCTCTTTCCCATTTTAGATGGTACAAAGATGTATTTCTTTGTAGAGTGATGCAACGTGAA
GATGCCAACTCAGACCATTGGAAAGCCAAATTCATTGATGGCCTTCCACCTGTCTTTGCA
GAACGAGTTAGGCAGAGATTAAAAGACCAACATGATGGAATTAGTATACCATATAGTTCT
CTCACCTATGGGATAATTATTGGTAAT
>comp2187_c0_seq1_2 [87 - 419] len=618 path=[697:0-291 46:292-315 70:316-617]
AGAACAAAATCTAAAGCTAGGAAGATGACAGCTTTGTTGTCACAAAACATGGTAGTTGCT
CTAGTTTCTGGCATGCAAAAAAGGCCTAAGCCACAAGACTTCACATGCCCCATGTGCCAT
GGCTCTGTATTGTATTCTGATTCTGCTGAGGATCTAGAAACTACAGCTTGCTTCTTGCTT
TTCCAGGGTAGAAGATGTGATCTGAAGAAAGTACAGAAGCCAGAAGTTGAAGTTGATCGT
CAGTGCGGCTTCCAGCGTAATCTACATCTGTGTAGCACTTCAAGCTTGATTGTGCTTCAA
ATGAGTAAAACAAACCCAAACCCGAACACGTCT
>comp2189_c0_seq1_6 [159 - 1] (REVERSE SENSE) len=270 path=[248:0-113 362:114-137 386:138-269]
TCTGAGGGCCAGGATTTAAACTTGGTTGATCATCATCACAAGTTTCTGTTGGGAGTTCTC
CTTCGCAACTGGACTGTAATGTGCCTTGGTGGAGAAGGGAAGCATAGAGAAGCAAATCCT
ATAACCAGGTGTTTTTACGTTTTGTGTTTTCTTAGTTTA
>comp2191_c0_seq1_2 [1 - 144] len=229 path=[481:0-157 275:158-228]
GTGTTTATAAGACAAATCTTAATGGATCTATTTCATCCTATGGTTAAGGATGTGGAAATT
CTTGGTGCAAAAGTTTCCTATTTTAGTGCAATTGGTGCCAACTCTATTTGTCTTCATGTA
CTAAACTGGATATTGTATTCTCAG
>comp2193_c0_seq1_10 [438 - 1] (REVERSE SENSE) len=467 path=[445:0-175 621:176-234 680:235-466]
AGTTCAACATATATATATATACTGAAAGAACTTAATTTTAATGAACTTTTTTTAGTTCAA
GTTCTAAATGGGCTGCTAGCAACATTTATAAAGTTCACTATGAGGCAAAAGATAGGGCAT
TTGATATACAGATGGAACCCAACAATCGCATACCACCACCGAATAAAGACAGCACCCAAA
GACTCACAGATCCCAAGGGAAATCTCCCAACCGAACCCAGAAGATGATCAGACCACTTGT
AGAACCATGTACAGAGATCGCGAACCCAATCTCAAAAACATCGCCAACACGACCCAATCA
CCAACCGAACAACAAACAGCACAAAGCCACCCCAACAGATCGACACGGGATCGATCACAT
TACACAACCAACAATAGCTACCCAAACTGGCGAAGACCACACACCAGAGATGGAAAAGAC
AGGATACAAGAAAACCCC
>comp2194_c0_seq1_1 [3 - 206] len=207 path=[1:0-206]
AAGATCATCTTCTTCCTGGCGATTCTTTTTCATGAAATCAAATTGAACATTATTAGGTTT
AATGTTCGTAAATTCCCAACCATCATAAAGAGGTTTTCTTCTAGAAGAAGTTCCTCCTGT
ATCACTTTTAATCTCAACTGTCGGTTTGAGAATAGAATTCTCAAAAACCTTGTCTTCAAT
CCTTATCAGTTGTTTACTGATGGT
>comp2194_c1_seq1_3 [203 - 3] (REVERSE SENSE) len=204 path=[208:0-118 327:119-203]
CTTGACTCTTTTTACAAAATCTGGCCCACTAGTGATGGTAAAGTCATTAAGTCGGTCCAT
CCTCCGACAGAATCTTTAAAGATTACTATTGATAAAGATGACCTTAGGACTATTGAGGCT
GCTCCTATTGTCGTCAGTCCAGTCATCTCTGTTGACAATAAAATTATTGCCAAACAGATT
AATTGGACTAATCTCAATCTT
>comp2197_c0_seq1_2 [253 - 44] (REVERSE SENSE) len=254 path=[418:0-86 187:87-253]
AAATCATACGCCAGCTACGTGGGGCTGTCGTTAGAAGCCAGTGAATCTGAGTCAAATATA
TATTCATATCAAGAGTTTAAATTAGTACTATATGGCCTCGTCTTTAGAAATACACTTTCA
CTTGCTGAACAAATCAATATTCACTCATTGGCAGCACAAAAATTGGTTCTATTTGTTACT
TCTTTTATATCTATAAATGTCATCATTCAT
>comp2199_c0_seq1_1 [3 - 239] len=339 path=[413:0-257 97:258-338]
AAGGATGTTCTATTGACCAGGGCACATCATCATTACCTGTATAAATCTAATAATATGTTA
ATGGGTTATTTAATTATTATAACATCAATTAATAATATCATGGTCCAAATTTACCACGTT
CAGCCGAGTATAATATATACAGTACTGTTAACAATAATAATACAAGGATGCCAAAATAAC
ACTGCACTCGAATCCAGATACAGCCTAAACTGGGAGAGGCTTGAAATTTATCTTCCA
>comp2200_c0_seq1_8 [277 - 56] (REVERSE SENSE) len=323 path=[329:0-298 628:299-322]
AATCCAATTTGCCATTTGAAGCTTCCATCATATTGTGTTTTCCCTCTTTATGCTTCTTCC
TTTGAGCTTGTTTCTTCTTCCTTTGATCCCTTTTGCTGCTTATTTGGCCTCCTATTGTTG
TTCCTCTCTCTTGGAGAGGTATATGTCCTCCTGGATCATAAATCTTCTAATCCTCCTGGT
GCTTGCTCTTTCTTGATAATTTTTTCCTACTTTTGGAAGGTA
>comp2201_c0_seq2_4 [218 - 33] (REVERSE SENSE) len=219 path=[1:0-83 85:84-218]
CCCTCCCTCTTGCCTCTATTACTCCTACATCACCCCTCTATATCCCCTCTATCGACCCTC
CATCTCCACTATATACTTATTTTAGAGGTATCGCCATCTCCATGTTATCGCATGACTGGT
ATGAATATCGATGTCTCCTCGCCCTCCCATGATGTTTGTGGGTATCCTTATCTCCAGTCC
AATATT
>comp2202_c0_seq1_2 [1 - 147] len=232 path=[210:0-123 334:124-129 340:130-231]
GGTTTTTACAGGTACACCACCTTTCGCTTCAATAAGGGTTGGAATCCGAAGATCGCTCAA
GAGCAGTGGGTTATTTTAGGAGCGCTCGACCATGGCCTATCGAGGTTAGTTATCCAAGCA
ACCGATCGAGGAGGTAATATCTTAATT
>comp2204_c0_seq1_5 [261 - 40] (REVERSE SENSE) len=262 path=[266:0-120 387:121-261]
ATTAAAAGAAGTTATCTTCCCTCTTATCTTTCCCTCATCGTCTATATTTGCCCCAAATTG
TCACCAACCTCCTTAGCCACCGGTCGTCCACCACCACCACACCCATCCCAACATCCAACC
AGCACCACCACACCAATCACCACGTCGGCCATGACATCCCCATCTCCAACCTTCATAACC
AAAACCATTCCTAACCAGATTTACACCATACCAACCCCTTCA
>comp2207_c0_seq1_3 [149 - 3] (REVERSE SENSE) len=235 path=[407:0-141 63:142-234]
AGTTTAACACTGTTTACTGAGATTTTAAAAGAAAGAAAGGGGAATAAAAGATTAGTTATG
AGCTGTGAAGCAACACAAGTGTCGGTGCAGATGCGAGGGTGCGGGGGCGATGCAGGTGCA
GAGATTCAGTATTTTTCAAAACTAATC
>comp2208_c0_seq1_5 [59 - 307] len=308 path=[467:0-187 43:188-307]
ACCGGCTTTCTACAAAGAGTGCACATGCGCACAATAGCAAAGAAGAGGAGCATCATGTAT
ACGAGTATATCAGTTTCTGGTGGGATTCGTCTTGAGTTCTATTCACTTAGAAGTCACATT
CTTGCCACTACACCGCTTCCTCCCATGAGGACAGTCTATGCAATGATAGAGGAATCACAA
AACAGGGACAAGCTTGCTCCCAAACCTATTGAGATTAGTCATCCAGTTGAACTGGTGGCA
GTTGCAGTT
>comp2209_c0_seq1_3 [94 - 231] len=231 path=[366:0-188 70:189-230]
TCCCAAATTTTTAAGAAATTGCATTTGGGGCCACTTTTCAAATTTCTCAAATTAGTCCCT
CCTTCCTCCTATCTGTGCACGAAAACCCAAACTTTTCCCAACCACTGCTACCTGACCAGC
CACCCTTTCAGACTCCTT
>comp2214_c0_seq1_10 [250 - 2] (REVERSE SENSE) len=369 path=[1:0-63 820:64-144 146:145-368]
AGCTTTGCTCTCCATTCTCAATCAGAGCGACCTCAATCCACCGAAACCCTCTCTTCGATC
GCGAGCGCCGTCCTCATCGAAGTCCCAAACTCCCCGCAATCGCCGTTGTGTCTGATCGTG
ATCGATGAAGTCTTCAACCAACTGTCGTGCGTACCTGGCCGTAGATTCAGCACCGACGAG
ATACTTCTCCACGACTTCTTCCTCACGCCGCGATTCACCATTGAAGCTGGTAAGACCCTC
CGAACCTTC
>comp2215_c0_seq2_7 [196 - 14] (REVERSE SENSE) len=446 path=[1:0-313 315:314-445]
TGCTCAGGAACCTCGAGTGTTAATTCAACTCTCTTGCTAATGGTAGGTGGAATTCCTCAA
GTCCACCCAGATTATGGAAAAAATAGTTCCTGTCTGAAGAATGATCTTCATCTCGAGTAT
TTTTCATTGATAACTCCAATTAAACCTGAAATGGTAAATAAGGATTTAATTTGTAGTTAT
AAG
>comp2216_c0_seq1_4 [202 - 2] (REVERSE SENSE) len=203 path=[181:0-99 281:100-166 348:167-202]
ACCTCTGACGAGCAAGAAAAACACCATCACCTGCCCTCCGAGCCAAACACTCCATCAGCC
TGCCTACTCCCATCATTGCACTCACTGTCAGAGAAAAATCCGATCTCCACTGCAACTCCA
TTTATCAAATCACACGCTAGCTTACCTGCCTCCCGTATCAATTCAACTTTATCCCTTATT
CAAACCAAACGCCTGCAAATC
>comp2217_c0_seq1_5 [361 - 98] (REVERSE SENSE) len=361 path=[339:0-360]
GGAAAATTGATCAAGAAATATCGCGTCGGTGGGCCAGAGAATCCTCGCACTGTATTACAC
CCGCCACCAATTCTAGTTGATGGAGTAACATCTTCCATTGTAGCCTCAACTTTTACATCG
AAATTACCCCCAGTTCCCAAGATTCCAGATTTCCTTGTCTCTATCGGCCATTACAATGAA
ATTTGGGACTTCAACAATGTCGCCACTAAAGATGAACTCAACATCGACTCGTCTGCACGT
ATGTATCCTCACCCCTACCTTGGA
>comp2218_c0_seq1_2 [46 - 228] len=245 path=[281:0-82 2:83-244]
ACTACTCTATATGTGCCCTTGAGCTCACTGCATATCACATGTTCCCCAAGAACCAGGTCC
ATATTCGTACTGAAAAAAACCTTCTACACCAGCTTGCACAAGATTTATGCCATAACAAGA
AGGATAAGGATTTCCTTCATATCTAGCATCATGATTGGTGTAGTTTTCACTATAGCTTGT
ACC
>comp2229_c0_seq1_6 [236 - 3] (REVERSE SENSE) len=246 path=[224:0-55 280:56-245]
GTAATGTTTGGGAACAAATCGAAGAGAAAGAGAGGGTTAGCTACGAGAATATTGATGATG
AGAATTAAGGAGAGAAGCCGCGACGGAATTAGAAATCAATTTACCTGCCGAACTCAGTTT
CATCCACTTTTCTGGATCTATGCTATGGTTGGTCGAAGGGTCTTCTCGCATTCGTTAACC
GGAGAGGTCTTCTCGCCTTCATTCAACGGCTGTGATGGAGGCTTTTCAGTCAGA
>comp2231_c0_seq1_6 [225 - 37] (REVERSE SENSE) len=237 path=[399:0-17 203:18-41 227:42-236]
GCAAGGAAGCTGACGTGTGATCAAGAATGTGGTAGTTTGTTGGACTTGGTTAAAGGACAC
GTTAATAGGAAGAGATGCTCATGTGTCCTACTTGTCATTGGACGGTTAAGGCATGATGAG
CCACAAAGTCATGACAAGGGGAGTGGAAACATGGGTGTTGAGGGGAGATGCCACGATCCA
AGGTGCGGA
>comp2236_c0_seq1_6 [511 - 242] (REVERSE SENSE) len=512 path=[503:0-316 331:317-511]
TTGCTAGTTCCTAAAAAAATTCAGGAGGATCTTTCCATGGCTTTTGTATTGGAACTGCCA
AGAGCTCAAGAAAGTAAGGATGTTATAAAGGAGAATGTTTACAGCAATGTCAGTGTTGGA
TTGATGATCTGTTGCAATGTCGATGTTGATAAGGAGTGTGAAGTCGTGCTGCACATGTGC
TGCAGTGATCAAGTCGGCTACACAGATAAGATAAAATCAAAGGTGGTACCAGATATGTTC
TTTTATATAATGATTCTTTTCTTGTTCTTG
>comp2238_c0_seq1_3 [3 - 221] len=223 path=[1:0-183 439:184-222]
TTTCTTCCGCTGCCTTTTCAATATATCTTTTTGTGTGTCAGTTATTCGGCTATTATTTCT
TTTTCTTTCTGGTTCAATGTTTGTCTTTACCGCTGCCTCTCGGTGTGCCAAATCCACTCC
TATAATCCATCGTTAGACGCGAATGAAACAGAAACCCTTCGAACTGAACCGTACAACCTC
TCAGCGTCGAGGGGAACTGTGTTCCGAGTCAAAATAAGT
>comp2240_c0_seq1_6 [199 - 369] len=558 path=[1:0-300 302:301-324 1185:325-350 352:351-557]
CATACCCCTTTGAACTCTCTCCAACCAAATAAACCTAATCATCCTCAGATTGCACCATTG
GAATCAATGGCAGCAATGGACATGTTCAGCCTCCTCCCAATTTACTGTGCAACATCATTT
AAATCTTCTTCAACAATAGGTACAAGTATACATCAATATTTTCACCACCTT
>comp2246_c0_seq1_4 [219 - 52] (REVERSE SENSE) len=220 path=[623:0-51 380:52-77 406:78-219]
CTCTCCTATGCACGCACACATGTACACACACATGCACAAACATATTCTCCCCATCTTTTC
TGCCGTATTAAGAACAGAGAAAATCATAAGCTCTTAAAAGAGCTTCACACGTTACTTTCA
TCACTTCCTTCACACCTTTCTCAATCTCTAGTCTTTTTCCAAGCTTTA
>comp2252_c0_seq1_11 [549 - 322] (REVERSE SENSE) len=594 path=[1:0-522 524:523-525 1242:526-593]
ATTGGTATTTCTATTTTAAAATCAATTTTAGGAGATGTGAAAGAACCTTTATTGGATTTC
TTTTGTCTGTCCACCTCTTCTTCCTCACTGCTTGAAACCGCTTCTTCCTCTGAATCGGAC
CTCGGCTATCTACTTGTAGTACTAGCTCTATTCCGGGGAGTTTGGACTGATTTTCTAGCA
ACAATTGAAGGGAATTGGCTGTGGAACCAATTTGTTCTTCCAGCTTCT
>comp2253_c0_seq1_4 [253 - 80] (REVERSE SENSE) len=265 path=[1:0-205 207:206-212 515:213-264]
GATCAAAGGATCATTACCTCAAGTAAAATTCTCAACATAATAACTTATATTGTAGTTAAT
CTTCTCAATTCATTGATAACCAAGTTATCCAATACAGGCATAATCAAGACAAGGTCTATT
CCTACATCCACATTTCCAAATCACGACAACATCACGATCTATTTTCCCAAATGG
>comp2255_c0_seq2_6 [300 - 536] len=633 path=[641:0-580 572:581-632]
ATTAAAAATTCTTATCATATGCTACCAAATACAGCGCCACCTCCTTTCTTGGGATCCGGG
CACACAAAAAAAATTCTTACATCTCCATATCTGCCATACATGAGAAACGAGAGAGAAATC
CTCTCTGAGAAAATTGCTCACACAATCCCTTATTACAAACCCTTATCAGTTATCCGCCTC
TATCCGTACTCCATCTCACCTTCTGTGCGTACTGAGTACATATGGAAAGAGAATCAC
>comp2256_c0_seq1_2 [106 - 234] len=234 path=[63:0-189 11:190-233]
GCTTACATTAAATTTTACATAAAGTTATCGGATAAAATTCGAATCTTACATATTTTTCAA
AAAGTAGGTACAACTATTCCCGCCACCTTTGTCATTATGTGCAGCTGTTTCTTCTTTTCT
CCGTTCTTA
>comp2257_c0_seq1_2 [93 - 206] len=206 path=[1:0-102 104:103-205]
AGTTGTTTGAAGCTAAAAGTATATTATGCTTACTATATGTGGAAAGAAGTTGCAAGTTAC
ATTAATCAGGTATTCCCTTTCCAACTCTTTCTCCATTTCTTCAGATCGGAAGAG
>comp2258_c0_seq1_9 [240 - 1] (REVERSE SENSE) len=363 path=[341:0-68 410:69-92 434:93-362]
GAACTCCTCTTCTCAGCCACGACAAGCCCAGACAACCATGTTGTCTTCTCTTTCTTCTTT
ATGCCACCACCACCCTTTCTATTTCCTCCGGTTACCGTGAACAACAACTATAGTCGCCGC
TGCAGATCTTCCTGGACCGGCACCGCGACAACCACCACTGGTTCCTTATTCTTTTTCTAC
TCAAACCTCCGGCATCGACCATCATTACACGACACTAGCAAGCTTGTAAAGAGCCGAGCG
>comp2261_c0_seq1_1 [19 - 207] len=312 path=[871:0-46 579:47-50 583:51-311]
AGAGCAATACACAATGAGCATACTCTCCGAGTTTTAAGTATAATCAAAGCATGTTTTAAT
TTCATAAGTACATTGAACCGAACATCTTTCATGGGATCAAAGACACGTGACAACTTATAT
ATGATCAACAAAATTTTCATATCTATAAATGCCCCCTTGAGATGTATTCATGAGCACGTC
TTTATAGAG
>comp2263_c0_seq1_2 [234 - 64] (REVERSE SENSE) len=236 path=[291:0-227 519:228-235]
ATTGTTCATATGGATCAAACAACACTGTTTTTCACTATCAACAAAGAACATATAAAGACT
ACTAATTTTTTATTTCATGCATGTAATTCATTCATACTACACATATTTTGCACAAAATTT
ATACCCATCATGCATATTTTCTCATTTCCTACTCAATTTCATCAACAGAAA
>comp2265_c0_seq1_11 [700 - 23] (REVERSE SENSE) len=701 path=[543:0-700]
ATCGGTGCAGGCTGCCAGAACTGCCGTCAGAAACTGGAGGACGTAAGCGGCCTCAAGCGC
TGCTCCAACTGTGATGTAGCTCTATTTTGCGACCGCGAGTGCCTGCTCAAGGCCTGGCCA
CAGCACAAGGCCGAATGCTGCGTTATTGCGACCTTCCAGCGTCTATACAAGACCAGCACC
CCCAACTCCAAACTTGCGTCGCTGCTCGAGACACTGACATTTTCTCCAAGTCCCAAGAAG
GCGGACGAGCCCAAGACGGCGGGTGTTGCGAGCTCGATTGGCATGAACAGCCAGGAATTA
CCTGGTTGGTTCTTCACTGTGGACGTCGAAGCAGCACCGAAGGAGCGACAGAAGGCCATG
TACCAGGCGGCACTGGAGCTGTACGGACTGCTCAAGGACGAAGAGTGCTGGACTCGCGAT
AAGGAAAGCTTCCCGCGTTCAAGTTATACACTTGTGGAGACTCTGCCGCATACGCTTTCA
ACTGAGAAACAATTGCAAAAGGAGTTCATCGAGATGAACGGCCATCTGTTGTTGTTCTCG
GCGTGGCTACAGCACCCGGAGCCGCCTGCCACACAAGCCATGCCCTTAGAAGACCGCACC
TTCTTCGGTGTGGTAGATTCGCTACTTCAGATCAGTGCCATTCGCGATGGCGTGGATGCC
TTTATGGATGCGAGATCC
>comp2270_c0_seq1_9 [183 - 1] (REVERSE SENSE) len=360 path=[1200:0-234 316:235-258 340:259-359]
AGTAAAATTAAGGCTGTGATCACACGAAATAGTGTTGGGCACACTGATTTCATTATTCCC
GCTAGACTCAGTTGTACGAATCAAATGGTCATAAGTCAAAGTGTTAAACATCATCATTGC
TGGCTCCAAACTCCAGATCAAAATTCACACTGCAGACTAATGACCAACTCAACAACTTCG
GAC
>comp2275_c0_seq2_9 [406 - 8] (REVERSE SENSE) len=457 path=[771:0-253 337:254-456]
GGTCTTGATAAGAATGGCCACACACCTTGTGTTAAATCTTCCTCAAGAGCTCCACGGAGA
GTCATTTCTTCGTTGTTACCATTCTTCATAACCAGAACCAAACTCAAAGTGAGAAATGGT
TCGTCCACAAAATTCTGGACAGATTCTTGGATTAGGCCTTCTCCCCTGAACTGCACCTTC
CCCAGTCTTTATAAAATTTCAGACTCAAAGGATGCACACATTTCTGATTTGTTATGTTTT
GCGAATTCTTCGTACTTCTGGAATTTTGTTTTACCTAGAAACTTCACTGGTAGAGAAACG
GAAGAATTCAATAATCTGATGTTTCTACTTCAAAATTTTTATCCCACCGACGGAGATGAC
TTCAGGACTTGGTTACTGATGCAGCGGCAAAACCGAGAT
>comp2282_c0_seq1_3 [39 - 248] len=429 path=[585:0-177 357:178-428]
ATCAGTCTCCACGAGCATGGTTCTCCAAATTCAGTCATGCTATCATGGGTCCTAGTTTTA
AACGTTGTCATTCAGATTCAACTTGCTTTATCAAGAGGCAGAACTTGCTTTATCAAGAGG
CAGGGTATGTTATGCACCCCTCTACTTGTTTATGTAGATGACATTATCATCAAGGAGTGG
CACATCATTACTACAATAAAGTCACATCTT
>comp2285_c0_seq1_1 [99 - 332] len=332 path=[310:0-237 548:238-331]
GCTAAACTGCCCTTAGTCTGCCCAACCTCTTGCTGGAATTCTTTCAAATTTTCGGCCAAT
AAAACACTATCTCTTTATTTCTTAACATATGCGTTATTATCCCTCTTCTTAGGCAATAAT
TTGATATTGTTTCTCCCATTCTTAAACTCATATGTGTTGGCTCTCCCTCTAGAGGTCGTA
TCATATCATGAATGCAGGTTCTCCAATCAAAATATGGCATGCATCCATATCTAT
>comp2288_c0_seq2_2 [83 - 226] len=376 path=[354:0-235 590:236-259 614:260-375]
ATTATTGATGGGATCGAGACTCGGTGTGCAATGAATTCGTGTTTATTTTCATTCCTTTCT
GCCAGTGCCCAGTACGTGTTCGAGGAAATGCATCACAAAACGTTTTTTCATTTTTTAGTT
GTTTTGGTGGCATGCTCTAAGTCA
>comp2290_c0_seq1_3 [32 - 247] len=249 path=[1:0-120 122:121-144 492:145-248]
CTCAACATCTATAGTGATTCTCAGCTAGTAGTGTGCCATGTCAAGGGAGAATTTACCCAG
GTGGACGAACGTATGGAAAAATATTGTGGAATGGTGCTCGACCTTCTTAAGGCGTTCGAG
CAGTACACAATAACTTATATCCCAAGGGGTGAGAACAAGATGGCTGATGCATTAGCAATA
GCTTCGTCTTCTATTGAGCTGGAATTGAGGAGGGAG
>comp2293_c0_seq2_3 [165 - 1] (REVERSE SENSE) len=233 path=[227:0-163 391:164-187 660:188-232]
GCTTTCACTAGTTCATTGTACCCAAGTCGTTCTAACTTACCCCCATTATTGTTTGGTGAT
AAAAATATAGATAAACCAGTACTATTTTATGGGTTATCTTTAGAACTATTAGAATTCTTG
CCAGGGATGTTGTGTTATGTCTTAACATCTGCACTTAGGTATTGG
>comp2294_c0_seq1_3 [1 - 375] len=819 path=[1:0-705 707:706-818]
GGAAAATCTCTTTCTCTGATCGGGTTCTATTCCGTTCCCTTCAGTAAAGCGGTATCTCAT
TCTCGATTTCCTTCAAGTCGTATATTCTCAGATTTTGCTTGGGGGTGTATCATGTCTGAT
GTTCTTCATCGTGTCTTTGTGCGTTTCTCACATCCAAGTTTTGCTATTTTTGCAATGCTG
ACAGAGGTCTTATCGTCGATAATTGTCAGTGTTTTTGACATCACAGTCAATCTTTTTTCC
TGTCGAATTCAGGTTCGTCTTATTAAATTCTTGCCAGCAGTTGGTTTAGTTTCCAACATC
TTTCATCCACGTTCTTCATCTGCAGTGGTGGTCGATTTTAGTTCTCGATGTCTATTTGGT
TTCCAATTGCTGGTT
>comp2295_c0_seq1_5 [203 - 3] (REVERSE SENSE) len=211 path=[1:0-29 31:30-210]
ATTTTTTCTATCCTATCAACGTACGTGGTTTGCCTATTGTGTTTCCTTGCTGGTGGTTTA
TGGTTTTCGGCATATGTAAGATTTGCTTGGGATGTTGTGCGTTATCTGGGAGTGTGGAAA
CTTGGTTCGGATTGTTTCTTGTTATGCGTGAGTAGTGATGTTTTTGATGAGAACAATTGT
TTTGTTGCGGGGCTTAATTCT
>comp2299_c0_seq1_17 [845 - 132] (REVERSE SENSE) len=845 path=[823:0-547 1668:548-611 1435:612-844]
CAGTTGTTGGCGGGATTTCAACTTTCTTGGAGATACGATGATTACTCTCTCCCCTGGTTT
AAAAAATATTGGATCATGCATTATTCCTATGGCCGAAGGATTGTTCGGAATACGGGTCGA
TTCATCATGGGAAGAACTTCATTGGGAATATTATGCTTCATTGCATTTTTGATATACAAA
TTCCACCGGAGACACTTGTCATTTGATGACACAATTGAAGAGTACCTCCAAAGCAACAAC
AATTTCGTACCGATTAGGTACTCTTACTTAGAAATAAAGGCAATGACCAATGGTTTTAAG
GATAAGTTGGGTCAAGGTGGCTTCGGCACTGTGTACAAAGGAAAGCAGCGTAGCGGGCAT
CTCGTGGCAGTCAAAGTGTTGGCAGCGTCAAAAGCTAATGGGCAGGATTTCATCAATGAA
GTTGCTACCATTGGAAGGATACATCATGTTAATGTGGTGCGACTCGTTGGGTTTTGTGTG
GAGGGATCTAAACGGGTGCTTGTATACGACTTCATGGCTAATGGCTCTCTGGATACATTT
GTTTTCGGTAGAGGAGAAAATGTCAGCCCCTTGAGTTGGGAGGTGACGTACAAGATAGGA
GTCGGAGTGGCTCGAGGGATCGAATACTTGCATCAAGGCTGTGAAATGCAGATTCTACAC
TTTGATATCAAGCCACACAACATCCTTCTTAATGAAAACTTTGTCCAAAAAATT
>comp2300_c0_seq1_2 [15 - 206] len=297 path=[497:0-197 223:198-296]
ACAACAAGATTATTGAACTCGGGTCTCCTCAGAAGCAGAGAGAGATCCAGTAGCTACTAC
AGGAATTCCTCAAGTTTTGCTGACGTGGATGAGAGTTGCTTCTTGGCATCCTTAGCTTCT
TGCTGGGTTCTTCTCTTCCATGATTCAGATGATCTCAACTGCTCCTTTGCCTTTTTCAAA
TCATCCAATTAT
>comp2302_c0_seq1_3 [1 - 216] len=312 path=[1:0-250 252:251-311]
ATCAATTCGCGGGTCCACCTCCTCTTTCAGAGCATTGTGTTTTCCATTTCACCTAGATTT
TGGATTCTCTTTGACTACCGGATTTGTTGTTGTTTGCATGGCATCTTTTCCGGGGAGCAC
GTGGCTTGGAAATGTCCAGACATGAGGTACCTCAGCAGGCTTCGTTTCTCTCATGTGTTG
AAACCACATGTTTTCCACCACGCGCTACTTAAGATC
>comp2303_c0_seq1_7 [515 - 829] len=874 path=[852:0-674 1527:675-711 1564:712-735 1588:736-873]
TTATCTCTTTTTATTATGATTTGTGATGGGGTTGTTTCCAATGGATTGTATTGTTTGAAT
GCTCATTCTTTTCCTCAATCTTTTCACGTTGGCGCTGTTGGCATCAAGAGAACTCTAACT
AAACATTACTATGATATTTGGCATAAGCGTCTTGGTCACATCTCTAAAGAAAGAATCCAA
CGGTTAGTTAAAGATGGTATTCTACCTATTCTTGATGATTCTAATTCTTCTTGCATTGAA
TGCATTCGAGGCAAGATGACCAAGTTTAAGAAATTTGGTTCCACTCGTAGTACCCAACTT
TATCACCATCATAGA
>comp2304_c0_seq1_3 [241 - 2] (REVERSE SENSE) len=243 path=[221:0-192 414:193-242]
TATAACTTTATACGTTCAATACTTAATACTTATACATATTTTGACACTCTCGAAATTCAA
ACGATATCTAACTCAATTCAGTTTTACACTCAACCAATCCAAATCCAATTCTCGAATTTA
AAACCGAATTCGATCACACCCAACTTTCGATTGTCATCCACCTCAACCAGTCATCTCAAA
CCCCGATTCAATTTAATTCATCACCAGCTCACCTCTCTGTCTCGTGTATCGAGATCGGAA
>comp2307_c0_seq1_2 [291 - 109] (REVERSE SENSE) len=291 path=[296:0-256 553:257-267 655:268-290]
TCGCTTAGCCTTTTTTTGCACTTAAGCGCGCTTAAACGTCGCTTTTCACAACACTGCTCA
CAATATTTAGCTAATGTTGACTTCTTCGTCCCGGACATATTTAACATCATAAAAGTGGAT
ACGAGTCAACTTTTGTCATATTTGTTCTCATCAAAGCAGCTGGGAACTAACCTCTACCTA
CCC
>comp2308_c0_seq1_3 [208 - 20] (REVERSE SENSE) len=218 path=[166:0-69 332:70-217]
CTTAGGTTTTCCCTCGGTCTAACAGGGTTAGTTCATAAGCATTCATATTACACATCTGCA
TCATTCTCCCCCTGGTTGGAGAAAACTCGACCCCGAGTTTTAAAATGTTGCAATATGATT
CTCAAACTCTTAACTTGCTTCCTGATCCTGAAACTTGTGGTCTGGTCATATTACTCTTAT
CATTTTGTT
>comp2309_c0_seq1_2 [1 - 192] len=270 path=[1:0-131 133:132-269]
GATTTTAACATTCAAGGAATGACCTTATCATCATGGATCTCTTCTTCTTCTTCATTAGCT
TCTATACAACTAACCATCGACAACTCCACTTCCAATGTGATCCTTACTGTCTTATTCCCT
AGAAAAATTCAGGGCAAGCCCTGCTTGAATTATCACGACTCTGAAAACATTTTGACATTT
TATTTTGACGGT
>comp2310_c0_seq1_4 [318 - 67] (REVERSE SENSE) len=318 path=[359:0-183 248:184-317]
CCTATTCCTGCAATTAACCAGACCAGAGGACAAACCCCTGTTGCGTTCAATCCACGTAAA
CCGAGAAGAAGAGTCTATGACGCGGGCTTAGCAAAGAGATGGGATAAAAGCTCCTTCCTC
AAATCGCGTGCAAAAAAGCCAAGGGTCACACCCTTCTTCTTGCAAATTAATCAACAGAAG
GCTGTAGCCATACGCGTGCAGTTTAGAAAAGGATATAGGCGGCCCCACTCCCCCATCGCT
GGTTTCGATTTT
>comp2313_c0_seq2_3 [1 - 243] len=243 path=[631:0-192 180:193-216 204:217-242]
CACAAACGAAAATCTCGAACTCTTCACACAAATAATAACTCTCAACATCAGTTTTTCCCG
TATTTTCTTTCTCTTCCCTCTTCGCTCTCCCTCACATCCTCTCGCGACATCGAAGACGCT
CTCAATCCTACCCATCCTATATCACGATCTCTTCAAAGTTTAATTTCTCTCAAAGATTTC
ATTCTAATCAAAGTTGATTTTAATTCATATGTTTCCTTCTCTGTTTCTTTCCTTCATAGA
GGC
>comp2315_c0_seq1_1 [3 - 104] len=213 path=[1:0-44 134:45-212]
GGCTACAACTTCGGCAGGTTGGGTGGGTTGAGAGGTCAACCCATGCATAACAGATATGAA
TTTGGGTTCAATAAATTTAACTCAAACCCAATCCAAATTCAA
>comp2316_c0_seq1_1 [118 - 222] len=223 path=[407:0-222]
GTGATCAAAAAGGTACTTATGTACCTCGAAGCCAACTTACCCTTCTTTTCTAATCTCATC
ACTCCTAACATCGGGGTAACCTTTAGATATACTCTATCTCCAACC
>comp2317_c0_seq1_3 [109 - 351] len=526 path=[870:0-326 96:327-525]
AGGAAACCAGACGAAATGGGGTTTCATTTCTTTCATAATAGTGGGACCCACACATTTGGT
TTCCTTCCAAAAGTGAGCAGAAACAGAGGGGGGAAAGAAATGACTTTAATGAAAATATTA
ATATTCCCAAACCACCCCTCTATACCTCCCTCACATAGTCACATATTTAGCAAAACTAAT
ATGATAGTAAATCTCACTAGACAAATTTCCTTCTTTTCGCTTCCTTGTGTTACCGAGTTC
AAT
>comp2321_c0_seq1_3 [200 - 42] (REVERSE SENSE) len=201 path=[1:0-72 74:73-200]
AGAGGAAAGGCGAAGGGAGGAAGATCAATTATTCATAAGCCAGAGTTAGCTTCACCAACT
AAAGTTCCAGAATTATTGAAGCTGGTTATGACAAAATTTGAGGATGTAATTCCTGAGGAG
TTACCACCAGGTTTACCACCAATGAGGGATTTACAACCT
>comp2322_c0_seq1_3 [133 - 2] (REVERSE SENSE) len=213 path=[51:0-38 90:39-212]
AAAATGACCGTCTTGGCTAAAAATAACGCAAAATACTATAAACGCCAACTTAGCCCAAAA
TTAATGCAAAAGACAATTATGGCCTTCATGTCCAAAAACATAGCTCCAAGCAAAAATAAG
GCATCTTATATA
>comp2323_c0_seq1_6 [269 - 84] (REVERSE SENSE) len=397 path=[697:0-83 323:84-396]
AAACGCAAAAAGGCTTGTGAAGACAACTTACCGGAGTCCGATCTCCACCGGACCACCACC
ACTAGACTTGCACCGGACCGGCTAACCACCAACGGCGGTCAACTTTTCGGCCAACCCTGT
TTTCTTCTCCCTCTTTGTTCCCTTGTTTTACCCTGTTTAAACCTTCTTTTTATCCCCAAT
ATGATT
>comp2325_c0_seq1_4 [102 - 245] len=246 path=[1:0-37 274:38-245]
AATCCCGCAAAAATATTATTTTCCTTTAGCAATCAAACTTCCTGGTTTTTAGAACTCTAC
CCTTGTAACCGAGAAGAGGAAGATGAAGATTTTGGGAAAGGACAAAAAGGTTGGGAACAC
CTCGTACCTGAGAAGTCGTCATCA
>comp2326_c0_seq1_4 [174 - 323] len=323 path=[266:0-128 395:129-152 622:153-322]
CCCCAACCCGACCCAAAAGATTCGTTTTGTGTCAATTCGTGTAAATTCGTTTCGATTTGT
GTCGCTTCTCTCGTGTTGCTTTCAAAACCGACACCCTTAGTTGTCGATGCTGTCCCACAA
ATTCTTCAAGTCTTTGGTTCAATCTTTGAG
>comp2327_c0_seq1_6 [399 - 626] len=627 path=[605:0-71 677:72-249 855:250-626]
CTTGTCTTTCTTGGTGTAGTGAGAAGCAAGATTCAATTTCACTTCCAACGACTGAATCTT
GCTGCTCAAGAATGTGTGTGGTTGCGTTGGTTAGTCAAGGATGTTAGTTTAATAATTCAC
AATCCTCCTTCTATTCATGGTGACAACCAGAGTGCAATCAAGCTTACTACAAATCAGGTG
TGTCATGCAAAGACCAAGGATACTGATATCAAGTATCACTTCATTCGT
>comp2331_c0_seq1_2 [104 - 232] len=234 path=[27:0-173 201:174-233]
ATTCATGTTTTCATTAAATTTCTAATTAATCTGATTTTGTTTTTATTTAATTTTTTTTAT
TTAATTTCTTGTTTTGGGCAGATTGTTGTTTTGGGAAATTTGAAATTATTATTTCAAATT
TCTGATTTT
>comp2333_c0_seq1_1 [21 - 206] len=223 path=[7:0-55 63:56-57 551:58-222]
GATATCTGGCATGTCTTAAATCATCCCAAAAAAAGCCATCTAAAGACTAGATCTTATTTA
AAACTTCAAAAAAAAATAAAATATAAAGAGAGCCATCTGCGTACGCATTGGAGCGCAAAA
AGCGCAGTCCGTACTAAGCGGCTGCTTAAGCGTTGCTTAGTGTACATAGCTTTGCTCATG
GGGTTT
>comp2337_c0_seq2_1 [56 - 172] len=264 path=[504:0-122 263:123-263]
GCGCGTCATAGGTGGATGGTTGTCGGCTTGATTCCTAGGTCATGCATGCTACACGGGACA
TGCTCGGCGGGGTATGATCTCGTGTTCTCCCTCATGGAGGTGCGGACCAGGGGAAGC
>comp2338_c0_seq2_5 [203 - 9] (REVERSE SENSE) len=235 path=[559:0-171 347:172-234]
ATGAAGAGACTCAAAGAGGATAAGATCCTCAGGAACCTTATCACACGAGTAGTACTGGAG
AGATTTAGTTCGAGTCAAGAGGGATCGAGTTTCGGCACCGAAAAAAAGGAGGACAGAGAC
GCTGGTCGAATAATGGCCATGATTTTGGCTTGCTCAGACTGGCTCCGGCGAACTGGTTTG
CAGATGCCTCAAATT
>comp2340_c0_seq2_2 [103 - 294] len=358 path=[240:0-183 424:184-207 746:208-357]
AGAAGCAGAAGAAGAATTACAGAAAAACATATTCGGAAAGAATCAAGTGTGAAAAATATT
GAGGTTATTCTGAGTCCGGAGCTATGTTACTCAGACTCGGGTATGGACGTTGGATACCAG
CGTGCATCTAGGATTCAGGTTCGTGAAAGTCTTAGAAAAGCGATATGTCGGATTGTAAAA
GGCTTAGAAATG
>comp2342_c0_seq1_3 [3 - 323] len=399 path=[1:0-297 299:298-398]
TTACATGTTTGGTTGATGATTTCCATGGTTTGGTTTGATTCATCTCGAAAGAGGATTGTT
ACGGTGGTTTCGATCCCAGGCATGTTATTTCTAGCATCTGGGTTATTGCTCTTTTTCTTT
CCTTGGTTCCAGGTACAGTTTTTTAAGGTTCGGCTTATTGGTCTTCTCCTGTGGCTGGTT
AGGTCTCTACTTCATTGTTTGGGCTGCTTTGACGTGGGGTTCCCTATTGCCAGTGGTTCA
TATTTATGGGGCTTGAATCGTGTTTTTATGACTGCTGGTCTCTGGTTGTGGGTGTTTTCT
GGTTGGTGGGTCTTCAGATTT
>comp2343_c0_seq2_8 [187 - 17] (REVERSE SENSE) len=453 path=[1:0-148 1119:149-362 363:363-452]
CTCGTCGCCCTGAAATCTCTAAAAATTACTCGGACTCTCCAACTTAATCTCAATTCACCG
TCGCCTTGCCAAATTGATCTCAACTCACCGTCGCTCCGCCAACTTGATCGTGATCATAAC
TCCCCATCACCATTGAAGAGGATCGATCCCAACTCACCATTGAAGGATCGT
>comp2346_c0_seq1_8 [458 - 246] (REVERSE SENSE) len=458 path=[271:0-386 44:387-457]
GGGAAATTTATCATCTTGACTTTCGACAGATCCCTTTTATTTGCTCTCCATCCTCAGAGT
CTCAGTGGCTGGAACCTCAAAAGTATCCTCCTCCCAATCTTTGTAAATATATCCAGAGTC
TTCCACCGACACCGGGATTTAAGTCCGATGATACATTTGATACAGACTTGGATCCTTGAT
CTTTTTGAAGTTTTTAGGAATCCCCCCTCTCCT
>comp2353_c0_seq1_4 [200 - 3] (REVERSE SENSE) len=220 path=[30:0-23 54:24-219]
CATGGTTTTTTATATCGCGTCATTTCAATGCTTATCAATATTGAAATCAACTGGCTCAAT
TCATTCTGTCTGCACATAAAAGTCAGAAAAATAGTTCTTTTAACTAGGACATGTTCTTAC
TTAATAAAATCTCTACCTCTTTCTTCTCTGCTTCTCTTTCTTCTCTACATGTTTCTCCTC
TTATTTTTATTTCTGCTT
>comp2354_c0_seq2_8 [421 - 182] (REVERSE SENSE) len=475 path=[461:0-322 328:323-474]
TCGGAACATATTAAAAAAATGGGCTGTAGTTCGGCTTTTGGATCAGGGGAAAAAAGTGGA
GAGAGACTTTCGCCATTGCCTGTGCCAGACATTCAGAACCATAACCACAAGATTTTGAGA
GTTCACCTAGGCTCTAGCATCAGTCTTCAAGTTCAAATGCTCGTTATCTTCATATTTCTC
TTTTATTTTATCTCCATCAAGAATCAAAAGTTTCTGCTGAGATGTGTGAAGACTGAGTAT
>comp2355_c0_seq1_3 [324 - 509] len=645 path=[799:0-394 572:395-644]
CCTCAACGAAAATTACGCACAACAAATATAGCCCATAATATCAATGCACCTACTTTTCAT
GTAACCACCATCGATATTCCCTTGATTCCCATACCCGATAGTATCATATATAGAGGAAGC
TTGCGTGTTTCATTAAATTCTATGAGCACCAAGTGGACCACTTGCATAACCAGCGGTAGG
GGCATT
>comp2358_c0_seq1_6 [350 - 132] (REVERSE SENSE) len=442 path=[1:0-282 284:283-441]
GGATTTAACAAGAACATGTCATATGGTTGTACCATTTTCAACTTCTTTGTTTTGCTTCTC
CAAATATTGATGTTCTTCTTAAAAAAAAAAACTTTTTACACACAAACCAGGGATAAGAGT
AGTGGGTACTCGGGGTCTAAACCCTTTCAAGCTGCTTTAACAACCCAAAATTATGGTGCA
TGGATCAGTGATAAAATTTTCCATATCGATTTCCATGGA
>comp2361_c0_seq1_3 [151 - 2] (REVERSE SENSE) len=221 path=[1:0-108 110:109-220]
AGGAATTTAATGAAGAAACATCCAAGGACACCCATCCTTAACTGCACTTCACTCCCTCAT
TTTGAGGTGATAAAAGGCAGGAGCCCACTACTCAATAAAACTCACATGACATCCATACCT
TCACTACTCCACCCACCAATCTTCTCACTT
>comp2363_c0_seq1_10 [374 - 24] (REVERSE SENSE) len=571 path=[417:0-390 52:391-396 58:397-570]
CACCCAACAACCAAACTTCAAATCCCACTTATATCATCACACACCACCATTGCTGAATTA
AACCCAGAAGACTTGAGCTTGATTCCAACCTCTACCCAAGCACAAACCACACTTCAACTG
AAAGAAATTTCTTCACCTGGGATTGGTAACCGGAGCCCTATATGGAAGTCATTTGAGCTC
GTCATGATTCTTCATAAGTCATCGTTCGAATCCTCTCCTGGTTGTGGATTATGGCCGTCG
GATCTGAGCCATGGTCGAGCGCCAGCTCCCGCTGGCTCTACCCTTCTGCCGCATTGGAGA
TCCCTTGCAGTTTCATTGTGCGCCGCCTCCAACCCGCCACTTCTCCGCCAG
>comp2364_c0_seq1_3 [263 - 54] (REVERSE SENSE) len=373 path=[1:0-372]
AAAAATTACTTAGATCTCCTCTCCTTGCCTCTTAGATCGTTGTCGGTAGTTTCCATCCCG
CCAACCTGTTTACATCATTTGATGCCAATGATCATCCACTTTTTCCTTTCTGAGGAGTCG
CTCTTTGTGGAGGAGGCATCATTACCTCAGAAGCTACTATGTCCTAGTCTCCAGCCTGCG
TCCAAGAGCACTCTGTTGCTTTACTACTTT
>comp2367_c0_seq1_2 [219 - 106] (REVERSE SENSE) len=232 path=[607:0-77 270:78-101 294:102-231]
TGGAAAACAAACTCTTATAATGGAGAAAAAACCCACATGTATGAATATTCGCGGGTGAAG
AATATCATTATCTACCGAGTACACAACCTAATTTCTTATAAAATCCCGAAACCC
>comp2369_c0_seq1_5 [330 - 1] (REVERSE SENSE) len=331 path=[1:0-232 640:233-271 273:272-330]
AAATTAAGTCATCATAATTGTTCCCTTTGGCTAGCTCAGATAGTCTGGTGGTTGAGAGTT
AAGAATCTAATGGGATTTGTCGATGGAACAAACCCATGTCCTCCTCCCTTTCTCCTAGAT
AGCGAGGGAAAAGAAACAAAAGAAGTAAATCCAGAATATTCCTTATGGAATCAACACGAT
CAGCTCACCTTGTTGACTATCAATAATTATGTGTCTCCTTCGGTGTTAAGTACCATAACA
AGAAAACAAACCTATGTTGATGTATGGAAAGCACTTAAAAATGCTTTGCATTATCATCCC
AACATCGTATTCAACAACTCCTATCCACTC
>comp2370_c0_seq1_1 [93 - 4] (REVERSE SENSE) len=225 path=[1:0-132 134:133-156 626:157-224]
TTTATGATGCAGTTTAATTTGATTCGATCGATTGGTATCTATTTACAGTGCTATATTGCC
CAGCACCCTAGAGTGGTGTTTCATGATTCG
>comp2371_c0_seq1_5 [181 - 2] (REVERSE SENSE) len=267 path=[473:0-221 104:222-266]
CCGTTACGTTACCCAATTTTTTACAACTCTAAATCAGCCAAACCATTCCCTATCCAAATC
CATCACCATTATCCAAAGTTAAAAAGTTCAAAGAACTTTCACTACCAATATCTAAAAAGT
CGGCTTGAATTCAAGACTGTTCTATTTGTTCCTAATATATTAGATATAAATCTCCTATTG
>comp2372_c0_seq1_2 [30 - 269] len=384 path=[627:0-236 27:237-260 51:261-383]
TTTACTCGAGCTCTTAGCACTGCTCCAAACCTCTCCAAACAGTGCTCCCGACCCTCCTCT
TTAATCTATGAAACAGCCAAGCTCAGCCGTGGAAGGATTGGGACAAACCAGAAGCTTCTT
TTGTTGCTTTGTTTTACCCTGTTAGGGTTTCGGACTGCAACAGGGAAGAACTCCCATCTC
CGGCCACGACAGCCTGAGCCGCTACAGGTGGAGCTTCCCCAGACCTCCCTTGACATGCTT
>comp2375_c0_seq2_4 [329 - 177] (REVERSE SENSE) len=330 path=[240:0-112 719:113-329]
GCCAACTCCGGCCATGGAAGTGCACCAAACTCCGGGCATAGACTCCCCTTGACTCCCTCT
ATATGCTACAATCACTATCCTAGGTTGATTCATCCCCGAACCACCATCCTCCACCCACAT
GCTCTGTTTTCCCCTGCCCAACTACCAATGAAT
>comp2376_c0_seq1_3 [278 - 144] (REVERSE SENSE) len=279 path=[257:0-238 496:239-278]
CTCTTTGATTCTATGCCTCATGATAGCTACTGTGATAAGGTGAGGTCCATTACAATTCTT
CAGATATGGATAAACAGATGTGAGGTCTATACAATTCTTAAACTTACCAATCATAAATCA
GAAGCTTTTAAAGAA
>comp2382_c0_seq1_7 [232 - 486] len=486 path=[909:0-26 19:27-28 21:29-485]
CAACTTGCAAATCCATCCAATAATCAAACCCTGCATTCTACAACCCATAAAACACCACCA
CCCTCACTTTCTTGCTGTGCTTACCCTGGGTCGTCGCTGGTTGCCGTCCCCTGCCGTGTT
CATGTCGCCGTAACAGGACCAGCATTGTCGGTGCTCTCTCCCCCCTTCGCCGTCTTTTTC
CTCTTCTTCTCCGGCCTTGGATCCACCCCCATATCCTTCGATCGTGATCTGGTAAGTGTC
GCTCTCTCTCGTCTC
>comp2383_c0_seq1_5 [234 - 1] (REVERSE SENSE) len=236 path=[1:0-75 526:76-235]
CTCTCACCCGAAACCCAAACTATCTCCCTCCCCTATCACGACCGACCCACCCCTAACCTC
TCACCCTCCACATATAACTCATCTACACACTCAAAACCCATACCCAACCTCTCTCTCGCC
CAAACACTAACAGACCTACTAGCTACCCCACGCACTCGCCCAACAATCCCAACCCACCCT
TCCTCTCTCGCCCATACCGAGCCCAACCTCCCTCAAAATACCCTTCTCTCAACC
>comp2388_c0_seq1_1 [123 - 212] len=212 path=[419:0-39 174:40-52 15:53-211]
TGTTTTAAAAATCAAAAATACATTATCTTTCCATGTATATATATATTAATTGCCATACTT
GTATTTATATATGTATTTCATGTATTTTAC
>comp2389_c0_seq1_2 [113 - 223] len=225 path=[347:0-109 457:110-122 470:123-224]
TGGTACAAGCGCTTCGACAATTCTATGTTGAATATTGGGTATAAAAGGTATGAGGCTGAT
CATCGTGTGTACACTCGTGTGTTTCGGAATGGGATGCAAATCCTATTACTA
>comp2394_c0_seq1_2 [225 - 1] (REVERSE SENSE) len=227 path=[1:0-133 135:134-226]
GATTCGAGATGTGATCATTCTATTGAGTTTGATGAGGTAGAGTGTAATGCTTTACGTGCT
AGAGTGAATCCTAGACCTTTAAGGGAATTTTGTTTGAGGACTAATCCCATGTTTGAAGAG
GAGTCTCTTGTGGATGATGTTGAGCCTTTAGGTGAGGAGGATGCCTTATATAAAGTGAGT
GTCAACCTTCTCGGGTTAGATGTCAGGGTTAAGGGACTACCCCGC
>comp2399_c0_seq1_1 [1 - 231] len=501 path=[931:0-63 443:64-74 454:75-500]
GCTTCGCTCCACAGGAAAAGACATATATCCAATATTTGTATCGCCACCGCCTCGATGAAC
ACCGAGCAGAGGGTAGCTAGTGCCTCTGAAATATTGATGAGAAGGAAAGAATGGGACCGA
AAGCAGAAAGCTGTGCAGAGGAAAGACAAAGTGAACTTGATCTGGACCGATGAAACGCCA
GCCAAAGCTGGCCAAAAACTGTCAGAGAACCAGGATAGAATCCACCATTAT
>comp2401_c0_seq2_10 [378 - 175] (REVERSE SENSE) len=566 path=[1208:0-318 156:319-342 180:343-565]
GTTAAATATGGATGTGTTGTTTGGGACATTTTCCAGAGGCAGGATGTACCCAAATTAATT
AAGTACTTGCAGAAGCGTCAGAAAGAATTTCGTCACATCAATAATCTTCTTATGGTTTCT
GTTATTCATCAAATCCATGACCAGACCTTTTACTTGAACGAGAGGCATAAAAAGCAACTA
AATGAGGAGTTTGATGTTGAACCT
>comp2403_c0_seq1_2 [22 - 261] len=263 path=[146:0-127 314:128-262]
CTTGTTACTCTTGTAATGCAGGCATTAAATATGATGGTTTCTCCATCTGTGTCAGTTGAT
ATGCCACCAATGAAGGAGAAGTTCCATAAAATAGTAAAAATACTGAGCAAATCGGCGTCT
GACTTTGCAAAAAGGTTTGGGTTTTGTGATTATTCAGGTTGTGACTTTCGGCTTCCTAGG
GAAGATGATACAGCCAAAGGTCCAGCTAAGGATGGGGAATTACCATTCCATACCGTAGAT
>comp2405_c0_seq1_1 [163 - 303] len=305 path=[38:0-37 76:38-304]
TATTTCAAATCATCGAATCATCAATATTCCAAAGCACCAAAATTTAAAAAAAAAAAAAGG
CATATAAGCACCCAAGGCAACAAAGATGTCAAAACACATAGCCGCAGTTGCACAAATATA
ACCCTACTAAAATCTCCTCCA
>comp2408_c0_seq2_15 [846 - 1] (REVERSE SENSE) len=847 path=[1:0-57 59:58-846]
CTTGTTTCAACCCGTCAACAGTCCAGTGCGATGGCAGAAGAATTGCGTCAAGCTGAAGAG
AAGTTTACAGAGGCGCAAGCTCAACGCGAGAGTCGAATGGAGACGTTTAAGCAGCGGATC
TTGGCGTACGACGACGAACTTACTCGGAAACAAAAGCAACTCGAGCACAAGGAGACGCTA
CTAGCGGATGCTACTGCGCGTGACGAGGCTGCAGAAATGAAGGTGTCTGAGCTGGAGAAG
GAGCTGGTAACGTTGACTGATACAGTCGAAAAGAAGGAACTGGAGCTGCAGAGCAGGACC
GACGAGATCCGACATCTTGAACAGGCAGACGAGAAGCACGAAGCCCAACGGATGGAGCTT
GAAGCGCAGTTGGATTCAGCGAATAAAACTATCGAGAAGCTTCATGCAGCAGATGTCGAC
GTGGGTCTACAACGCGAAAGTATCGCGCAGTTGGAGAGTCAAGTGGCCAAGTTGAAGCTT
CAAGTGGAAACCGAGACGGAAGGCGCTAGCGCTGCTCGATCTGCACTGGAAACGTACAAG
AAGCGAGCACATACTGCTCTCAAGAAGGCGTCGAGTGAGAACAAGCTAAATTTGAAGAAA
GCAGCAGAAAATTCGACCAAGTTGGAGCAAGAATTAGAGTTCGCGAAGGGTCGAATAAGC
GCTCTTGAAGCGGAGCTGGAAGATACTCGACAACGCATGACGGAGGTTGAGAAGACTGGA
GATGCGCGTGCACTGAGCGCTCGTGAGGCTCTGGAGGCGGAGAAGCGGTCTTTGGAAACA
GCTTTGACTCGCGTCACTTCAGCCTTTAAGCTGTCGATCTCTAGAGTCAAAGCTGTTTCC
AAAGAC
>comp2410_c0_seq2_6 [272 - 93] (REVERSE SENSE) len=347 path=[325:0-108 434:109-346]
GTAACTTCATTGAAGCCTAAACAGAGTTTCTACAATTGTGTCCAACGCAGGTCTCCAGGA
TCTCTGTTTGGAGTACCTTTTAAATGGATCTTGTTAAACGATGGCATCCGAGTGTATGTT
GGTGTGCCAAATAAACATGCAAAACTCACTCATTATCCTCCCAAAATTGTTGTGCTTGAG
>comp2416_c0_seq2_10 [244 - 2] (REVERSE SENSE) len=399 path=[741:0-259 244:260-264 1103:265-265 1104:266-283 268:284-398]
AAACTTCACCAACCCCCAGCTTATAACTCCCATCACCACTGCCTGCATAATACATTACCC
TCTGCAAATCAACACCACACCAGCTCCATCCACTACTCAGACACCACAAACTCCATACTC
ATAAAACCAAAATCCAAATGCAACCAAAACAAAACTGAACCCAGAATACCAACCACCTGC
CCTGTAAAAACAAATTCCATTCACAAACCCACAACTTCAATCTTCACACACCCATTCACC
ATT
>comp2420_c0_seq2_5 [208 - 558] len=560 path=[685:0-378 527:379-559]
AGTCTGTATTTGAGTTTGGCCAGGGACAAGTCTCCAGGGATGGATGGCTTCACTTCAGCT
TTTTTCCAAGAATGTTTGGACATTATTAAGTCTGATATGGTGAAAGTTTTTGATGAATTT
CATCACAATGGCATAGTAAATAGGAAGACCAACGCCACAGTCCTCTCTCTTTTCCCCAAG
AAAGTGGATTCACTTAAGATTAGTGACTGTAGACCCATTAGTTTCACTGCGAGCTTCTAT
AAGGTAATTACCAAAGTTCTCTCCAATAGACTTAGGCTGGTCATGTATTCTTTGATTTCA
TGTGGACAATTTGCCACCATCAAAGATAAACAAATTCTGGATGCAATTCTG
>comp2427_c0_seq1_3 [2 - 223] len=366 path=[578:0-126 10:127-365]
GAGAGAGAAAGAGAGAGAGAACCCCTCCCTGTGCACCTTCTTTGTGTACCAACTTTTAAA
CTTGGTCAACTTTTTGAGGGTCTAGATGATTTATTTCAAGATTGGTGTAGAAAACTTATA
TTTTCGTCCAATCATGTCCTATGGTCCGACCTCCAAGATTTTTTTCAGATTTTTTTGAGA
CGATTTATTTCTTTTGGATGTACAAGTGTACAACATATTAAC
>comp2429_c0_seq1_6 [172 - 2] (REVERSE SENSE) len=203 path=[1:0-152 154:153-202]
AGCATCTATTTCGGCTGGAAGTTGGTGTTTTGGCAGTGGGTGTGGGTGTTTCGGCTGTGG
AGACAAAACCATGCGCACGGCTGGAAATCTTCACAAGGTAACTCAAAATTGATTTGTTTT
GATTGTTTTAATCATATTAGAGTACACATCTTCTTCTTGTTCTTAATTGCA
>comp2433_c0_seq1_8 [286 - 101] (REVERSE SENSE) len=402 path=[866:0-114 91:115-401]
CCTAACAAACTTGTTTTTCATAAAAATAACATTCATAATACGGTGCCATGTGATGCCGTT
TTAAAGGAGATGGTGGGTTTCATTTTGGTGGAGGTTTTAGCTTTGGCTAGTATCAAGGAG
ACAGTGTATCTGCCCATTTTCATGATCTCTTTCTGGTTGAAAATGAAGAACGTTATGTTG
AAAACC
>comp2436_c0_seq1_3 [202 - 5] (REVERSE SENSE) len=225 path=[309:0-106 60:107-224]
AGCTCTAAGGATCCCGCGTCATATTTTATCGAGACTCATTGTCATGAGTCATCAAATAAA
AAATGTATCTACACTGCTGGGCTGGATGAGAGTCCGGTAGAAAATCCTATCGGAGATGCT
CTGATTGCATGGTTCCTAAGCACGAGACGTCATATCAAAAGAGTTGTAAATGTTGTATTC
TTCTCAAGGCTCATCTCA
>comp2437_c0_seq1_2 [5 - 166] len=274 path=[1:0-273]
TTATTTCTCTGGACTATTTTCCACCTGATAGGAATTTGTGAACTTTTTTCATTCTTATTT
TTTTTATATTGTCGATTTTTTTCACTCTTATTAGTTTTAGGGTTCTTTACACATTGGGTT
CCGAAAATAATAAATTTTAATTACGATTATCATTTTTTTTTT
>comp2437_c1_seq1_1 [82 - 186] len=202 path=[802:0-201]
TTTGTGAATGGCAAATGCTTATGTCTCTCATTTAAGGGCCAGAAATCCCCTCACTTAAGC
TCCCAAATTGGGCAGCAATTATTCCAAATTGGAATATGGATATCA
>comp2439_c0_seq2_4 [52 - 342] len=379 path=[1:0-70 72:71-94 975:95-308 310:309-378]
TCAGAGCCTCCAATTTCAGTTGTGAGCCACCGGTCAAAGGAGCAGAAGACCGTTGTCATT
GTCATCATGCCACCGTCGATCTCCTCCAAGTGTTCCCAGAAGCTACCGAATCAGAATTCT
TTCCTGTTTTCGCTGACTCTGCCTATTGCCACTGTTGGCTGGCCGCAACTCTGCCGCCTT
CTCATTTCTTTTTCGGCCACGAACTCAGCCGAGAGCTCCTCTCCCCTCCTCTGTAGGTGC
ATCGTCTTCTCCAGGTATGAAGCCTCTCGCTCCTTGAGTTTCCTTTTAATT
>comp2442_c0_seq2_2 [3 - 290] len=292 path=[719:0-105 93:106-129 117:130-291]
CCGATGCTATGGCTATTGTCGGATATTCTCATTCAGGTGTTATTTGGTGGGATGAAATTC
CTGAGCAAATTTTTAATCACTGGCAGAGGGATAAAAAAGGGTTTTCTAATTATAGACAAA
TTAAGTCTCATTAGATTCTTCATTATCATGCTTACAGATACAAAGGAAATTCTAAATTTC
ATTGGCTACCATTTGGATATCTATTATAGCAGGCGGTGGCAGTTTCTCCTCTGGCAGTTC
CACTTCATTTGCTGCTGGTGGTGCTGGTTGTCCAACTCGAGGCATTCT
>comp2445_c0_seq1_2 [3 - 218] len=219 path=[197:0-138 336:139-162 360:163-218]
GGGAAAGGGAAGGGAGGGGCGAAAGATGAAGGGAAGGCGAGAGGGAAGGGGAGATGGGTG
AGAGAAGTGGAGAAAAAGGGAGTGGCGAGGGTAGAGAAAGGGAGTGGAGGGGCGAGAGGT
GGTTTCAGTTTGGGGGCAAGAGGGGAGGGCGAGAGTTGGGTATTGAGTTGGGTTAGGCAT
GGTTCGGTGAGAGGGGAGGGCGAGAGGAGAGTAAGG
>comp2451_c0_seq1_6 [208 - 2] (REVERSE SENSE) len=220 path=[1:0-18 447:19-219]
CTACACCCCTCCCACAACCTAACACCACAGCTCCATTCCCCTCCAACCTACGGCAAACCA
AATTTCATCCAACACCAACTTACTCTAACACAGAACAACCTGGGTGACCAAACTCCATCC
AACACCATTCCCAAACCACTGACATCCAATACCACTTTCGACCTCCAACCTCACCCAAAC
ACTGCAACAAAACTACACCAACCAGAA
>comp2452_c0_seq1_18 [879 - 1] (REVERSE SENSE) len=881 path=[1804:0-204 147:205-880]
CAAACGTGCGTCCGATCCCAATTCATTCGGCAATTCGCCTCCTTGTCCCCATGGCTTCAC
TGTCTCCACGAGGGTATGCCATTCTCGAGAGTGAGGAGAGTGGCCACACCGGGGCCACCA
TGGCCACACCGCCGGAACCTGGACCGGGAGATCGAGATCAAATACGAACGTATCAGGAAT
CCGTGCGTATTGAGCTGGAGCGACCTGAGCTACACTGTCAAGGGCAAGAAGACACCGGAA
CTGCCATGGGGCACTAAGACTATCCTGGACCGAGTTAGTGGCCGATGCGCTCCCGGCGAA
CTCACGGCCATCATGGGCCCGTCCGGTTCGGGCAAGACTACGCTTGTGGACATGTTGGCC
GACCGTATCAGCTCCGGCGAAGTGTCCGGTGTGATCGAAGTTAACGGCGCGGAACGAGAC
TCCAAGACGTTCCGCGCCGTGACGAGCTACGTGGCCCAGGAGGACACGTTGTTAGGCTCC
TTTACAGTAGCGGAGACCATGCGGATGGCGGCCAAACTCAGTCTGCCCAGCACCGTAACG
TCCCACGAGATTGAGATCCGCGTGGAAAACGTCATGGACGCGATGGGTCTGACCACGGCC
CGTGATACTCTGGTTGGAGATATCTTCCGTAAGGGGTTATCTGGCGGCCAGAAGCGAAGA
CTCAGTATCGCCATCGAGTTACTGTCCAACCCGAGTATTCTCATCCTTGATGAGCCGACC
AGTGGCCTGGATTCCAGTGCGGCCCACAATGTCATGAAGTTCATCGTCAAGCTCTGCTCA
GAGGGAAAGACAGTGGTCTGTACGATTCATCAACCGTCATCACTGGTGTACGAGATGTTC
TCCAACGTGATCGTCCTGTCGGCCGGCCAGACCGTGTAC
>comp2455_c0_seq1_2 [262 - 2] (REVERSE SENSE) len=262 path=[445:0-169 154:170-261]
CCCTCAGTCCTCACTCAAAGTCTCATCCATTTCACTTTGTTCTGTCAAACCCAAAAACTT
TGTAAAACCACTCTGAACTTTCAATCAGTCAGGGCAGCTCATCAATCCACGGCCTCAGTC
ACTTGTGTATTTCAAATCACCAATACCCTAGCATCATCCTCTAGTTCACACTCATACTGG
ATCGTTCCCAGTTGCTTAGAATTTCATCATGAACTTGGTGCCTTTACCAGTTCAGTTGTC
AAACCCAGAAACTCCCTTGTG
>comp2457_c0_seq1_7 [387 - 88] (REVERSE SENSE) len=425 path=[403:0-323 727:324-347 917:348-353 757:354-424]
ACCTCTAAATCACTCTCTCTTCCTCCCTTTTTAATTCTATTTTTGGACCCTCGTGATTTG
ACCCTGCATTTTCCCCAGGCAACCCAGCGTGCTCCGGTCACCTTCTCCGACAACGGCCAA
CTCTTTGATGATCAGGCTTTCCATTGGTGTCCTCATCTCAAGCTAACTTCCCTTGGTATG
CTTGTTATTCCCCTTCAAGTTGATGTTCCAAAACTGTCCACTATGCATAGTTTCTTCATT
TTATGTGAAATTGCATTTTTGATTTTTGTTTGTGATTTTCATTATGATTTCATGATGTTT
>comp2458_c0_seq1_6 [150 - 446] len=720 path=[499:0-435 1296:436-719]
AGAGGCTTATTTACAATTTATGGACTGACACCAGTAGACATCATATCACACTCAACCTAC
ATACTATGGTTTTTTAATAAAATGGAAAGTATCTTACCAACAAGCACAAAACAACATCCA
CGACAAGCTTGGTTGCTCAAGTATCATCTATGCTGCTGCTTTCCAGCTCGCTCCCCTTCA
TCCCTAAAGAGGGTTATTGACAATTTCCGGACTGTCACTAGTAGACATCGTACCATCCAA
CATTTACACTTTGGTTTGCCCGGAGGAATCAACTCTGCAATAACTTATACTTATAGT
>comp2459_c0_seq1_3 [114 - 263] len=272 path=[348:0-190 99:191-271]
AAAAAAATTCTTTTTTCCACTCAATGCGTAATACAAAACTTGGCCCACATAGACATTTTA
GCCGGCAATTTGAGAGGGATGATTGACTCGCTCAAGGAGAATACCCATGAAGCTAGCCTC
GACGCCATATACCTAATCATGAAACTGAGT
>comp2464_c0_seq1_5 [276 - 542] len=576 path=[554:0-293 1226:294-318 873:319-575]
CTGCCAGAAAGAACCCATTTGCGAATGAAGTGCTCTGTATTTGGTGTGAGCATGAAATAC
TATATAGATGGTGCTAAGATATGGCAAAATATAACGGAAAGCTTCATATTGGGCACTTGG
AGCAAGAGAGTTCAGGGCCGGGCATATGGTTTCGGTTGCCCAAAGAGAACCCATCGGGCC
TTATGTGTTCATTCCAGAGAAGCTCCTGGGGTGTCTCCGCTTCAAGACTTTGAAAACCTT
TCTGTCCTCACGGTTTCATTGCTGCAC
>comp2465_c0_seq1_2 [88 - 216] len=337 path=[315:0-266 582:267-336]
CCAACTGCCAAATCTTTTGGGCCAAATCTGAGGATGGTGAAATCATTTTACAGACCTTTT
AAACTCAGTTTCATAAATCACAAGCAGTCCAAGAAATACATTTTTATCATTGGTTTGTGT
TTTGCGGGT
>comp2466_c0_seq1_9 [258 - 55] (REVERSE SENSE) len=398 path=[529:0-177 68:178-397]
ATAACTTTTCAATATCGTCTTACTCCAGTACAAGCTATATTACTCGGACTCGGGGTACGG
GTGTCGGATATGGGTGTGTACCAATCGGATTCATTAAAGTCTAAAAACCAAGATACGGGG
ACTCGGCGGGATTCGTTAGTACGGGTACGGGGTACGCCACAAAATAGAGTATTTTGTATT
TTTTTTTATAAAATTTATGAAATA
>comp2471_c0_seq1_6 [308 - 159] (REVERSE SENSE) len=335 path=[335:0-87 692:88-111 446:112-252 587:253-334]
GTTGTGTACCTTGTCATCCTGGAGTCTTGTTTGATTTGCATCTCAATTCTTGCTGCACCA
CTTATAGCATTGTTCAAAGTAGGTCATCTTTGCACTAAAAGTTCTCGCTTCAATTCTAAT
CTAAGTCCAGTGATGAATTTAGCTACCTTT
>comp2478_c0_seq1_3 [64 - 318] len=319 path=[5:0-88 721:89-162 168:163-318]
CTTATGTATCATTACAGAGAGACTGAGAAGAATTGCCTAAGCAGTTTGATTTTTGAAGCA
CCGCTAGAGGCTGAAAAAGAAGTGGTACTTAGTGATATTCGAGTTGTTGCTGAGTTTGAG
GATGTCTTTCAGGAGGTTCCAGGTCTTCCTCCACACCGAGAGCTCGAGTTCGCTATTGAG
GTAGAGAAAGATGTGAGGCTTATTACCCGGCCTACTTATTGGATGGTTCCAACTGAGTTA
AAGGAGCTGAAGATA
>comp2479_c0_seq2_6 [353 - 93] (REVERSE SENSE) len=354 path=[1:0-235 237:236-259 261:260-353]
AAAGATTTGGCCTCTTTCCAAGAGGTCATGAGTTCAAACTTCCATACCTCCATTTTTAAG
AATCAATTTCCTCAAAATCCATTGAGCTTCAATCCGGGTATGGTTCGGGTCATGGGCTTG
GATTTGGGTCGGACCGCGGATATAGGCCACTCGGGTTTGGGTCGTCGGTCCTCGGATCTG
GGCTGCTCGGGTTTGGCCTGCTGGGTCTCGGATCTGGGCCGATTCGAGTTTGCACTGATG
GGCTTCGAATTTGGGCCTGAA
>comp2480_c0_seq1_7 [66 - 770] len=772 path=[1300:0-220 12:221-771]
CAATACGCGACCCCCGCCATGGCCAGCACCATCTGCCCTACGTGCTCCTGCACGGAGATC
GATGTGGTGGATGTGAGCGGTGAGGCCGTGTGTGTGAGCTGTGGTACCATTCTCGAGGAG
AACAACATCGTATCGTCTATCGAGTTTCAGGAGTCTGGTGGCGGCGCGCACTCAGTCGTC
GGGCAGTTTGTGTCGGCCACAGCGTCCAAGGCGTATGGCAACATTGGAACCAGCGGGCGC
AACTACGGAATCGAGTCACGTGCTAACACTCTGGCCAACGGCAAGAAGAAAATTCGCCAG
ATTGCAGGAATGCTGCGCTTGGGAGACCATTATGTGGACTCGGCCTTCCGCCTCTTCGCG
TTGGCATTGCAACGCAACTTCACGCACGGCCGCAAGACGCAGACGGTTATCGCTGCCTGT
CTCTACATCGTCTGCAGGAGAGAACGCTCACCGCACCTGCTTATCGATTTCTCTGACAAG
CTACAGATCAACGTCTACGTGTTGGGTGGTGTCTTCCTTAAGTTCTGCAAGCTGCTACAG
ATTCACTTGCCACTCATTGACCCATCGCTCTACATCCACCGCTTCGCTTCGCAGCTGAAT
TTTGCAGGCAAGACTCACAGCATCGCTACCACAGCGCTGCGTCTTGTGGCCACTATGAAG
CGCGATTGGATTGAAACAGGTCGCCGTCCTTCGGGCATGTGCGCG
>comp2481_c0_seq2_4 [263 - 472] len=473 path=[565:0-189 23:190-472]
AACCGCCAATACCAAAACCAAACCCAACTTCCTAACCAAATCCCTATCCAATACCTACAC
CAAACACAACCCATCCAACCAACCCAGCATATTTCCTATTCCATAGGCAATGATCATGCA
TTTGCTAAACTTATGAGTAGCTTGCAAGAGACCGGAGCTTTGGTTTCTCGTTTTGACCAA
AAATTGTCTACACAAGAAGCATCCTTCTCT
>comp2483_c0_seq1_9 [858 - 478] (REVERSE SENSE) len=1055 path=[1251:0-485 80:486-1054]
AGTCTCATGTGGGTCTTCATTAAAACGTCAATGAGAAAGGAGAAAAATTCATCCTTGTTG
GTTATAGTGATTAGCCAAAAGGCTATAGACTCTACAGTGATATTTGATGAAATGGAAAAA
TGGAATTGGGATGATGACTCTTTCCAAGGCTCAAAAGATGTGGACTTCTTTGAACCAGCA
GCAAACCATGAAGATGGAAGCTCATCCTCAAGCACAAGCTCGGGAAATACAAATTTCAGA
AATGAAAGTAGCCTTGATTTAGATTCATCACCAAGAAAGGTATGTTGCTTAACAAAAGTT
TATGAGGATCGTATCCTTGGACTCTTTATTTGTGAGCCACAGAATTTTGATGAAGCAATG
AAAGATGAAAAACGGATGAAG
>comp2488_c0_seq2_2 [40 - 282] len=522 path=[1:0-89 91:90-113 1280:114-129 131:130-521]
ATTTTATCGCTCGTCGACAGTTACCATCGCCGGTGCATCGTCAACTTTTTGTCCTTTCTG
TTCTTGTCGCCCATGATTTCTATTCTTATCCATGTCACATCCTTTTCTATTTTAAATGGA
GGTCTGATGCCAAGGGTTTCTATATTCGCGTACGCATGTAGCTTTCTAAATTGTTGTACG
TGGCTGTTTTGTTATTGCGTGGGTGCCATCTGTTCTCATACCTCTGAATCATTTGCGTCA
TGT
>comp2489_c0_seq1_2 [56 - 244] len=370 path=[597:0-73 324:74-369]
GACCTTGTTGATGCTGCCAACAAGGCTTATGTATTTAGTAGTATTAGATTTATTAGATTT
TTCTTTAGAATTCTATACTCAAGGCATGTATGTGATGTGGAAGTTTGGATGATATCTCAT
AAACATAGTGTTTTATTTCAAGAAATTTCAAGTTTTCTTCATCTCATAAACTTGCCTGGA
AGCAGAAAC
>comp2493_c0_seq1_6 [372 - 163] (REVERSE SENSE) len=480 path=[1:0-241 243:242-365 367:366-479]
GTATGGGTTGAGTGGTGGCCATCGAAGTTGATGGGCACGAGGGAGTCGATGGCATACCCC
GGTAACAATAAAGGGTTTATGACCATCAAAATTTTAATTTCATTTAACCCGCTCCAATAT
TTATACATTACCTCTCACGTGAAGAGAACCAGACTCTCTTTATTTAGGGTTCAGATAAGC
AGCTATGGGCAAAATATCAGCAGAATGGGT
>comp2494_c0_seq1_2 [1 - 219] len=221 path=[291:0-220]
TCTATTTTTGAAGATTCTATTGAGCGTAAAAGTTTACATTTGGGGGAGGATCATGAGGAG
TGTAAGGAGGATGAGACTGTTATTTTATCCTTTGTTTTTATAGATCCCTACCTTAATGAT
GCTATGGATGATGATATAAACTCTTACCTTTTTAATAAACCAACATTTGCTTCCATTAAG
AAAGAACCACCAGATTACATGTTAGGAGTTGTTGTGAAT
>comp2494_c1_seq2_1 [3 - 287] len=289 path=[1:0-180 182:181-204 206:205-288]
ACATTTAAGAACGATTTTAGGGAAGATGATTCTTTAGTTACCCACCCACAAAGACCCATA
CTTGAGACTACCTTTCTTAATGATATAAATGGACTTGAGGATGATGATATGGATTATGAA
TCTTTAGATGATAATATTGGAGATGAGTTCCTTAATGATTCTTTGGAGACTAATACTTGT
GATGATTATGTTGTTGATTCTTTGGATATTAGTCATGAGCTTATATTTGATGATCGTCTT
AAACCTATGTATGATACTTGTGTTGATAATCATAACATTATTATG
>comp2495_c0_seq1_3 [3 - 293] len=329 path=[91:0-78 170:79-328]
TCCGGTATAGCTTCACGAGGGCCGTTAGTGATACGACGATTTCTCCCGATCGGAATACAC
GCCAATTTTCAAGTGCGACTGGTAGAATTTTCTGTCTTCGATTGGCGACAATTGGATCGC
GAGCGTGTTTTCCTCAGTCCGGCGGCTCCTACTAGGATCGAACAGTGGAGAGTGCACAAC
TCTCCAGCGAACTCAGGCTCCAATTGGTTGATTCTAGATACGGGCCAGGTAAGGGTTTTT
AATTGTTTCCAATTTTTGCCTCTACCCTTTTCTCGTGGAATCGGAGATTTA
>comp2496_c0_seq1_1 [10 - 132] len=395 path=[373:0-156 530:157-180 798:181-258 632:259-394]
ATAAATTCTAAAATACAATCAAAAATTACAATAAATCTTCACCAAAGATGGACAAAAAGT
GAGATGTTCAGGAAAAGAAGAGGGCAATCAAACCAGGTGTATATCTTTGATGGTGATATG
GGT
>comp2498_c0_seq1_5 [179 - 355] len=554 path=[684:0-424 63:425-553]
TTGTTCCCTGTGCGTGATTGGTGCGTGCGCGTATGCGCCTTCTTACCGACCCGTGCGTTT
CACGCTGCTGTTGCGGTTGGTTTTCACTCTACGGCTGCAACAACTTACAAGCCTGAAAAT
GCCCCTCTCTCTCTCGCTCTGATTAGTTTATTTCAAAATAAAATGGTCGTTGCATTT
>comp2499_c0_seq1_5 [1 - 426] len=451 path=[429:0-394 824:395-450]
AACTCTATTGCTGATCTTCCTCAGTTGCAAGTCACGGCCATCACCGCAATCAAATCCCTT
ATTACCCCGATCACGATCAAGACCATTCATCAACTATACCTTCATCGCACAGCCCTTCAC
CGGCTGCGATTTTTGGATCAGCTGACGTTTTCCACCATCAGCTCACCAACTGCGTCGCAA
CCTCTATCTAAGACAGTCCCCGTGACTGTCTTTATCGCTGCACACCGTCAAACCCCATCT
TGTTTCCTCCGACGAAGCAGCGCGATCTGTGCAAAGCTTCCACTCGACGAGCTCACCTGT
TCTTCACGTTTCGCGTCCTTAATCTCCACACGTGCAGTGTCTTGCCGCAGATCGATCTCC
TCTGCGCCGGTTTCAAACACATTAATCGCGACCACCCAACCAGCCGCCGGCCATAGCCAT
TTCTAC
>comp2502_c0_seq2_8 [491 - 835] len=835 path=[1176:0-398 640:399-834]
GCTCATGAAGGTAGCCGAAGGCTTCATGCAGGTAGAGGAAGCCAGGCAAATCTCATTGCA
AACCTCACACTCTCACAGAAGTCTCGTGCTGAAGAAACCCGAGATAGGAGAACAAGCTCC
CCATCACCCACGCGTCGGGGACGGAAGAGGTCCCCAAAAAGGTTCAGAGGACGTGGAAAG
CGATGGGAAGAGCGTGGTCAGAAGGAAAGAGTCATGCTAGTCCTGTCCCAACCAATCGAG
GAGGCGCTGACTCGGCTGAGGAAGGAGCCCTTCTTCGAATGGCCCAAGCAAATGCTTGTC
GACCCTTCCAAGAGGTCCAGGCAGTGTTTTCAAAAGCAGCGCCTA
>comp2504_c0_seq1_5 [520 - 738] len=1423 path=[1:0-301 303:302-1373 1375:1374-1422]
TGCATAATTAGCGAGAAAAGAGACCAGAAGAAGGAGAGAAGTTTACTCACCACAATAGGG
TTTAATGAAGACAAAAAAGAGAAGGATCAAACACAGGAAAGAGGGTTAAGGCATAGGAAG
AAGCAAAAAAACATAACATTTGGTTTCGAGTATAGTTATAGAGGGGGAGAGGGGGTTTTG
CTTCGGGCAAATTTTAGCCCATATATAACAAATCTGATA
>comp2510_c0_seq1_6 [235 - 2] (REVERSE SENSE) len=235 path=[1:0-211 490:212-234]
CCAGGGTGGTTCATGATGATGATTCGAGAGGTGAAGTTGGCAGCTTCCTTGCTATTTCAG
ATCAACAATATTCTTCAGATTCAACCCAGCGTTGTGACTTGGCAAGGCTTTAAGGAGAGC
TTCGTGGTGCATCTTAACATACTTGACTTCGGTAGGGCCAAAGGTAACAACCGTACCAGG
CTTGATAACTTGAGTGGAAACTCCAATTCCTCAGGAGTGGGAGAGGAAGGGGTG
>comp2512_c0_seq1_3 [154 - 2] (REVERSE SENSE) len=205 path=[1:0-87 89:88-111 113:112-204]
CTTGTAATTACTTCAGAGATTCAGAAGCGAGAGGAAAAGTTGAAGATTTATCAGTTTCTC
ATTGGCTTGCAACCTGAGTATGAGACAATCAGGACACAAATATTGACTACATCTCCGCTG
CTATCCTTGGAAGAGACTTATGCTATGATTGAG
>comp2517_c0_seq1_6 [431 - 727] len=817 path=[1:0-613 615:614-637 639:638-816]
AAAATATTTTCATATAATCTCCTACTCCTTTGTTCTCATTTTCATAGCAAAATCATGCCA
AGAGACGAAGCATGGATGCATGGAACTCGCATGGAGGGAAAAAATGGCTCAATATGTAAT
TATTGTGGCCATGAAATGAAAAGCGGTGGAGTGACACGGTTGAAACAACACTTGGCGGGC
AACATGAATAAGTCTGGAGATGTTATACCATGTCTTAGTGTGCCGCCTGAAGTGAAGGAT
TGGGTGAGGAGCCAACTTCGCCAAAAAGATGATGCGGTGAAAGCAAAAAAAAACATT
>comp2519_c0_seq1_1 [107 - 283] len=379 path=[361:0-34 396:35-58 848:59-137 503:138-378]
CCAAGTTGTATGTCCTCAATATGCGAGATACGGATTGTCATTTGTGAAGTACAAAGCCTT
AGCCAATTTCTGAATCTTCAGCGAGCAAGGTATATAAAAGATAGTGACTTACGAAGCACA
ATGTGTAGCCCAATTCTTAGTCTTCAATATACGGAGTACGTGGAGATAATGACTTTG
>comp2524_c0_seq1_6 [246 - 103] (REVERSE SENSE) len=325 path=[303:0-324]
GTTTTGTTGTCTGCTTTTGCCTTTTTTGATCGTCTTCTGTCAAGATCTTCTTCTCCTATT
TCTTTTGATCGTCATCTGTTAAGATGGAGCTGTTTTATTCTTCTGTTAGGTTTTAGGGTT
TTGTTCTCTTCTCTCTCACGCAGG
>comp2525_c0_seq1_2 [126 - 308] len=312 path=[290:0-148 439:149-311]
AGAAGAATTATGAAGATTACGCTGTTTTTGCAACTCAAATTTGGTCCAATTGAGGAACAA
AAACCACCCTTAACCCCCACATATTCTCAAGAAGAGAAAGTTGCGGGCCTGAAAACTTGT
AATCCTGAAGCAAAGGAATATAGGTTAGTCAAGGGAAAGGAGAAAAAACCAGTAGCAGTG
GAA
>comp2527_c0_seq1_3 [229 - 408] len=563 path=[565:0-64 630:65-173 739:174-562]
TGCAAGGAGCTCTCTTTTGGTACAAATTACAAATTTATCTTCTACTCATATCCTCTTCGT
TTGATTGCTTCTATAGCTAATTTTCATTTTGCATGTTTCCTGATTCGCACATTTCTGGTC
TTCTTGTTTGGAAGTTTATTTTACGAGCCAATGAAGAAAATAAAAAGAAAAAATAAATCT
>comp2528_c0_seq1_1 [2 - 199] len=279 path=[335:0-112 25:113-114 27:115-278]
GGAGGAATAGCAATTGTTCAGAAACCAAAGTTAGCTTCACTAATCGAAGTTTCGAAATTA
TTGAAAACGATCATGGCAGAATTTAAAGATGTAATTCCAGAGGAAGCTACCACCAGGGTT
ACCACCAATGAGGGATTACAACATCAAATTGATGTTGTGCTGAGAACCTTACATGGGAAA
CATCGAAATCTTCAAGAA
>comp2529_c0_seq1_4 [345 - 217] (REVERSE SENSE) len=345 path=[352:0-315 668:316-344]
TCAACCCAAAGGTCAGTGGCTAAGTCTTCATTTCAACCCAAAGGTGAACACGATCCGCTT
AGGAACTCACTCTGTGGCTTTCAAAAGCTGCTGACCCGTCTTCTCTTTGGTGACACACTC
TGGTTAATT
>comp2531_c0_seq1_2 [2 - 274] len=276 path=[254:0-78 333:79-98 353:99-275]
TTGCGGTCACTTCAACTCACCAGTCGAGCCAATAACGAAATCATGGGCATTTCCTCCACT
GCGACAACGTGCAGCACGCCGATCATCAACTTTTCCAGCTATTACCGCAAGCGTGCGGCC
TCCGTGGAGCTGCCTGAGGCCACAGCATGGCTGGAACACCTCCAGCTCGGTATGCGCGCT
GTCACCAGTGCCAGCACCACGGGAACTAAAGTGCAGTATGAGATACAGGCGAGCTACACG
CCGCCCTGCTGTCAGGACCCGGAGCTGGTCTGG
>comp2535_c0_seq2_2 [84 - 263] len=282 path=[260:0-136 397:137-281]
TCTAACTCGATCTCGCGAAAGGCTTACCATCACTTCGGAGATGTTGTTGTCCTTGATGCC
ACTTATAACACTAACAAGTATCAGCTAAAATTTGTGTCATTCGTAGGTGTGAATTATCAC
AACCAAACCATAATGTTTGGTGACGGCTTGTTATCAAGAGAGTCTATTGAGGACTACAAC
>comp2539_c0_seq1_5 [278 - 439] len=519 path=[15:0-301 650:302-518]
AGGTCACGAATTCCAATGATCGTCGGGAATCTCGTACCCCTTATCACTCAAGTAAAAAAA
AAAATGAAATCTACGAAAGGAATAGGCTTGGCACGTTTTGCAGAGTCAATGGTTAAGGAA
TCTGATCTAACGAGTGGATCAATGTGTTGGGTCCCTGCATTT
>comp2542_c0_seq1_5 [164 - 3] (REVERSE SENSE) len=288 path=[434:0-212 109:213-236 133:237-287]
ATTAGGAACTGCTGCATCTTCTCAAAACCTGCCGACTTTGTAAAGAAAAATCAAATTAAA
ACCCTTGCCACTTCTAATAAGCCCTGGAACCATCCCCACTGGGTCCAAACCTGGAATTAT
TTGGATTTGAGCCCAAAAGGCCTTGGTCTTGTCTTATATCAT
>comp2545_c0_seq2_4 [59 - 295] len=295 path=[2:0-215 218:216-223 226:224-294]
GATATGACACCCATAAAAGAAAGATTTCAAAAGATAGTAAAATTTCCAAGCAAGAGTTTC
ACAGACTTTGCTATGAGGTTTGGGTTTTGTGATAGGGTATGTTGTATCTTTTATCTTCCG
ATGGAGGATAACACCGAGGAGGGTCCAGCGAAAGATGGGGCATTACCATTTCATACCATT
GCCATTTCAGAAGGTGGTGTGCGGGTTCTCTTGGATCCTCTGTTTTGCACCTTCCTG
>comp2548_c0_seq2_3 [245 - 54] (REVERSE SENSE) len=245 path=[223:0-169 393:170-244]
ATGGACCTTCTTCACCGAACTAAATTTCAAGATGTCAAACCTATTTCTACTCCTGTGCAA
AATGGAAAGAAATTAAGTCTTTATGAAGGAGACCCACTCTCAGATCCCACCGAATATCGA
CGCGTAGTTGGTGCACTTCAATATTTGACTCTTACTTGTCCGGATATATCCTTTGCGGTA
AATCAAGTTTGT
>comp2552_c0_seq1_3 [149 - 3] (REVERSE SENSE) len=223 path=[572:0-132 338:133-222]
GGAGCTAAAACATGTCATGAAAATTTTGGACTTGTGCCTATTCTACCAAAGTTTGGACAC
TCTCGTGGTGTAAGAAGCCGAAACAGCTTCTCAAGCTCACCCCTATCCCTCTCGCAAATC
TCAGCAGGTGGCTTCCACCTAGCACAT
>comp2554_c0_seq1_1 [100 - 222] len=263 path=[118:0-40 258:41-163 159:164-262]
ACTGAAACAGAAGCTACATTTTATTTTCCTACATTAAAACTCCGCGTCCATCAGAGTCAT
GTTGGAGATAAAAAAATGTTCAGCAAGACGATAAAATGTTTTGCTCCAGTGCAACAAGAA
ACG
>comp2555_c0_seq1_2 [3 - 188] len=252 path=[457:0-87 44:88-251]
GACTTTGAAGTATGTCCAACAGTGAGTATCGACTCCCTTTTTGTATGTTGTATTTCTTTA
GATGCTTTTGGAGACCTTTTGGAGTACCTGAAGTGCTACATCAAGATGGCTAGAAGGTGG
ATGAGCCCCAACCCCTGCTTCCTTATGCGCGTTGGCGTTAGTAATCTTGTTGTGTTAAGT
AGGAGA
>comp2556_c0_seq1_6 [263 - 3] (REVERSE SENSE) len=264 path=[220:0-179 400:180-203 748:204-263]
CTAGGAGAAATTTGGCCAACTCTAAATATCAATTTTATCTCTCTCCAAACCCTACTTTCC
ACACTCATAACATGTTATCAGCATGTAAAGCTCTCCAAACCTAACCTTATTATATATCAA
ATTGAAGACGACGAAGAGAAGAACACAAATGTGGTTGTACGACGGCAAAAGGATGCCGGA
AAACACCCCACGCGCCGCGAGTGCACGACGGAGGACCGTCTCATTCACTTATTTTCCGAC
AAAAATAATGGGTATAACCAC
>comp2558_c0_seq1_8 [432 - 235] (REVERSE SENSE) len=443 path=[1:0-203 413:204-442]
TCTGCAATCGGTGTGCTGAAGAAGACGAAGTGTCCTCATATCTTCAAAGTAGTACTCAGT
GGTCCGATGGTCTCGACGGTATTGATATATAGTGGATCTCGTGAATCCAAATTGCCATCC
TCACAGGCGCAGACTCAAAGAGAACCCCAATTTGAAAACCTTGCAGCATCAACAAGACAA
CAACAGATTAAAAAAATG
>comp2560_c0_seq1_4 [320 - 69] (REVERSE SENSE) len=473 path=[1:0-380 382:381-382 850:383-472]
ATCGCTCTTCCTAACATGCATTTAGGGGTCTTTTTTGCACATGTCCATAACCACCTTAAC
CTTTTTTTCCCCCCTTCATTTTGTCTTCAATCCATGCCCCACTCAAACCATCCTCTGAAT
GTTTTTATTACTGCACATCCATTTCAACATCTGCATTTCCACCACAATCATTACTCAAAT
ATAAATGTCAAAACACCCTTCAATATATTCAAGTTACACATGCATTGTACACTTGCTCTA
GTATATATATTT
>comp2561_c0_seq2_4 [392 - 132] (REVERSE SENSE) len=392 path=[394:0-42 437:43-66 461:67-391]
TTTGTGTATTATATATACTATGTATATATGTATTATGCATATACTATGTATATGTGTGTA
CCCCTACATGTTGATGTATATATACGTTATATGTGTACCTATATTTGTGTATACATTATA
TATACGTATTATTTGTATCTATGTGTGTATATTATCCCATATTATATTATTATACATTAT
ACCGTACAGTGGTATTTTATTGTGTATATGAACGTATTATACTATGTATTAGTGTGTGCA
CCTATATGTGTTAGGTATATT
>comp2565_c0_seq1_5 [203 - 39] (REVERSE SENSE) len=264 path=[433:0-141 47:142-263]
GCAATGGTACTTCCCAATGCACAATCGAGGAAAGACATGTCTGAAGTAGGTCACAACAAT
TATACTCTGTTAACTAATACGACCCATTGTGTGTGGGAACATTTGCAATTTTCTCATTTC
ACTTTGTCGAACATCAAATGCCTCATCCATGTAATATTGCAGAAG
>comp2566_c0_seq1_2 [3 - 266] len=336 path=[471:0-335]
TCTCTATCACAGTGGGAATATGTTCTCAAATTACTCCATGACACAAGCATATCTGGGTGT
AGACTTGTCCTTTCTCTGTTGGATCCTAATCTTCACATGTTGTCAGGCTTTCGGCCTGAT
CTTAGGCCCAGACACCCTCGACGGACGAACCTTGTGGAGGTACCCTTAAGTTTTGGGGGC
ACTGGATTCTTACCAATGTTTGTGTTATTCACCGACATTCTTGCTTCCACTTTGTCCACC
GTTGCTTGCGTGGGTGCTTCCCTT
>comp2567_c0_seq1_8 [666 - 115] (REVERSE SENSE) len=666 path=[473:0-529 360:530-665]
CATAGAGAACTCTCTTCTTTTCTTTTCTTTTCCCCCAAACACATTGAATCCAACAACAAC
ATCCATCAAATGACAGCAAGAAAGATGGAAACAATACTCGCTTTGGTTCTTGTGGCAACT
CTGTGTGCAGGCACCAGTGCTCAATCAGATTGCAAAAGTGTTCTGATTAGCTTGTCTCCA
TGCCTGGACTACATAACAGGAAAGACATCAACACCATCTTCTAGCTGCTGCTCACAATTT
GCCAGTGTCGTCAGGTCACAGCCACAGTGCTTGTGTGAGGTTGTCAATGGTGGTGGCTCT
TCACTTGGTATCAGCGTTAATCAAACCCAGGCGTTGGCTCTCCCTACTGCTTGTAATGTC
CAGACCCCCCCTGTCAGCAAATGTAGCGCTGCTTCTCCAGCAGGAGCACCAGCTGCTTCT
CCTTCAGGAAATGTATCTAAAACCGTGCCAACGACAGGTGGGAGCTCATCAGCTAGAATT
TCTTCCAAATTTTCATTTGCTCTCATGTTCTTTGTTCTCTTCATCACATCATATGCTTCA
ACCTATACCATC
>comp2568_c0_seq1_1 [42 - 167] len=209 path=[1:0-156 352:157-208]
TCATATAGTTTCATTCATGGTAACTGTAGGATCGATTTAGATGATCAAATAAGAGGAGAC
TCTATCGTCCATCGCCTGGCCTGCACTTGCAGTATCCTTAGAACTCGCCTTAGTGGCAGA
GAGGGA
>comp2570_c0_seq1_6 [338 - 3] (REVERSE SENSE) len=339 path=[317:0-127 445:128-338]
AATTCCGGCGGCGAAAATTCTGGCCTTAAGCCTTATCACTCCAACAATTTTCAGCCGTCG
CACCTTCAAACACCGACCATTGCAACAATTTCCCGACCATCGATCAAACTCCATCCTCCA
AACTTTCTCTTCGATCGCGAACAGAGATCGATCGACCACACCGCGCCTTCGACTTCGACC
AGCCACAGTTCTCGAGCGAACAAACCACTCAGAGCAGCACCGTGTTCGACCGCGGTCAAA
CACCACCAACGGAGCTGCGATCCCTTCGTTGAGTTCGATCTATCGATCGCCGCAGTCGGC
CTTCGCCATCAAACTTCGATCGCCGTTCTGTTTGTC
>comp2573_c0_seq1_5 [175 - 2] (REVERSE SENSE) len=247 path=[392:0-136 168:137-246]
AAAGTCTTCCCTAGTCCTGCACACCTTCCTGGCATCAGAATAGAAGATGGCGCAGGGTTG
TTTCTTGAGCTCCCTGGTCTCCTACCTGCTGTTCATGCTTTGTACACGCCTGCTTTGGGC
TACTCGTACCCTGACAATATGAATTCTTCTTCTTTAAGCTTGTGCAGTCCTTTA
>comp2574_c0_seq1_3 [34 - 216] len=217 path=[1:0-150 152:151-216]
TGTGGACGGGTCCTTGGACTCGTCATTTGCCACCACGATATGTTCAAACCTCATTGTCAA
TGTGATAGACAGGTAGCTACAAACACAGATTGCTACAGTGACAATGCTTCAGTGACAATG
CTACAATACTTTGCTACAGTGTATGTGCTACATTGTCATGCTACAGTACTTTGCTATAGT
TTT
>comp2575_c0_seq2_6 [341 - 3] (REVERSE SENSE) len=341 path=[1:0-115 608:116-188 117:189-340]
TTCACCAATACACAACCTCTCCCTCTTCCTCCTATTTCTGCTCACGTTTATGCCTCTCTG
GCTAAGACATCGGTGAATTTTTTTCAGTTGATATTCTTAGGTACTCCCACATCTATTTTG
CACTGCTATGGTTTCTCCTTGATATATTTTTGGCCAATGGTGCCCATGAAGTTGGGAGTT
CCAGCTCATTTGCAAGAGCTAGACAATCGAGACCTGACACAAAAGTCAAATTCTGAAAAG
GGTAAAATGTCACATCAAGCGAATACTCTTAACCGTAACATGGGTCGGACATCTTTTGTT
CATATCACTATGATCATTTATAAAAGTTTGGCATGGTGC
>comp2576_c0_seq1_12 [447 - 1] (REVERSE SENSE) len=609 path=[1:0-224 226:225-249 251:250-608]
CCAGTAAAAATGCTATACCCAGCTGGGAAGTTTCGGGTTATGTTGAGTACATCAAGTCGG
GTCAAAAGCAAGGATATGATACTTATTGTACCCGAAGGTGATTTTGCAGTTCGACTCGGG
AATGAAGCTTCTATTAAACAGAAATTAAAGGTTACCAAGGGTATGTACTACTCAGTTACG
TTTAGCGCAGCTCGCACATGTGCACAAGAGGAACAACTGAACGTATCGGTCTCGCCCAAT
GTCGAAGTTCACGATTGGGGAATGCTTCCCATGCAGACTATGTATAGTAGTAATGGGTGG
GATTCGTATGCTTGGGCTTTTCAAGCCGATTACCCGGAAATTGAAGTCAGTATCCATAAC
CCAGGTGTTGAGGAGGACCCGGCTTGTGGCCCGCTTATTGATTCTGTTGCAATTAAGGCC
TTGTATCGTCCTAAGCTTACCAGAGCC
>comp2578_c0_seq1_3 [26 - 154] len=362 path=[1:0-237 495:238-361]
AAATACCATCAACAAAGACACGGAATATACAACCTACACAATTTATTTATACATCGTTTT
TTTCACACAGTAGGAATATTAATCTACTTCCCTACAAACCCTAATTCCAGAAATAATATT
TCACACATG
>comp2580_c0_seq2_8 [246 - 85] (REVERSE SENSE) len=402 path=[1170:0-67 1146:68-91 1261:92-108 700:109-132 724:133-401]
CGTGGGCTCCATGAAATCTTCGTTCTACATTTTTATGAAATCTGTGTCCTAAATTTCCAT
GAAAGCACCGTTCCTTTCAGGGAGGGGCATGGCTCCATGAAATCTTCGTTCACACTTCGT
GAAATCCCCATCCATATATCAGGTAGGGGAAATCAGACTCCA
>comp2581_c0_seq1_2 [8 - 220] len=220 path=[215:0-127 39:128-219]
GGGGCTAAAGTTACGATAGAAGTAACATACCAGCAATTCCAGAAGAGTTGCGCGTTGCAG
GGCGTAGTGGAGTCATCGAAATCGTGCTTGGGACGGCGTCAATGGCGGTGGTCTGGTCGC
ATCAGGTCTTCGGTGATGTTGATGGCGTCTGGGTTCGCTCAGCTCATCCGTGAAGGGAAG
GATTTGATCCCCAGCTGTTCGTCCTTCGCGATT
>comp2583_c0_seq1_3 [114 - 242] len=244 path=[582:0-85 70:86-109 94:110-243]
TATTACCTCCTCGATCAGCTAATTGGGTCCACTGTCCTATCTGGATGGTTGAGCATGACT
AGCTTCTTGATGACTGACCAATGTTCTCCATTTTGTTCTCATGATTGCCTGTCTTCTCGA
GGCGTGGGG
>comp2585_c0_seq1_3 [1 - 204] len=205 path=[1:0-111 113:112-204]
ACAAACCCATCTTCTTATCGAGTACATCCTTCTAGCTGTTACTACCCTTTTCCCTATCAA
TTTGCATACTCTCCATTACTAATATTTCTTTTCTTTTCTTTTGGGTCTCAAGTTGGATAC
GGCGCCTCCCATCTGTGTCGTGTCGTGGATGTGGAGTATTTTAAGGATGTCATCTCATAT
TTGAATGAGAAATTTGTTTGTATA
>comp2587_c0_seq1_3 [117 - 305] len=567 path=[548:0-391 1221:392-471 1023:472-566]
TACAAGTCAAGGTCAATGTGTAGACTAGGCTTAAATGATAGGGTGCAGAGTTACCAATTA
AGTATTTACGCCCCTGGGGGCAACCAAAAAACTCCACATTTCTGGGATCCAGTCATTGAA
AGAATCTCAAGAAAAGTCGAGGATTGGAAGGGCAGGTTGTTATACAAAGGTAGGAAGCTT
GTGTTAATT
>comp2588_c0_seq1_4 [163 - 2] (REVERSE SENSE) len=231 path=[209:0-25 235:26-159 369:160-230]
AAACAAAATTTTGTAAAAATAAATAGCCGCATCTTCTTGTATTTTCTGATTCTCTCCTTC
ACCGGCTTCCTCACCACCGAAGTGGGATTATCTCATCGCCAAAATAGGGATTATTTCTCC
ATCAAAATAGATATTCGCTGCTCTTCCTCTCCCTTTATTGCA
>comp2589_c0_seq2_4 [347 - 12] (REVERSE SENSE) len=475 path=[417:0-282 856:283-474]
TATGTTCAGTCTTGCATGCTCTCCTCACTTGCTTCCTATTTCATTTATTTCTGCCCGAGA
GAGAGAGCTTGGTTTTTCCTTCCTCCAAACTCTGGAAATTCCCCTCCTTTACCATCTGTA
ACTCTCTATATTTTGACCATAACCTACAAAGTATTTAACCTCATATCTTCCTTGCATCTT
TTCTACTTGGAATTAGTTGATACAGTCCCTCTTTGGACTGGAATAACTGTAACAGTATCT
GTCACTGTTCATAGATTCCTTTGGCTACAAATTGCTGCCACCGCTTCCTTCATTGTAAGT
GTTTACCCTCTTTTAGTTTTTAAATTTATAAAGATC
>comp2592_c0_seq1_7 [178 - 2] (REVERSE SENSE) len=334 path=[471:0-243 160:244-333]
CCAGGACATCTAACACCAAAGAACGCAAATGTAATACTGCAAGTTTCTTGGGGAATGGGT
AGTTTAAACCAGTGGCTGATAACATATTCCATAATAGTAGGCATCCTCCTATTTCATTGC
AGGAATGGCAAGAAGTATTTTATCTTCTTGGATGATACAAAAATCAGGTCAGTTATG
>comp2600_c0_seq1_14 [372 - 1] (REVERSE SENSE) len=600 path=[4:0-599]
ATAGAGGAAAAATCAATGGCGTATAAGGTCGATCACGAGTACGATTATCTCTTCAAGATC
GTGTTGATTGGAGATTCTGGTGTCGGTAAATCTAATATTCTCTCGAGGTTCACGCGAAAT
GAGTTCTGCTTGGAGTCTAAATCCACCATTGGCGTTGAATTCGCAACGAGAACTCTGCAG
GTAGAGGGAAAAACTGTCAAGGCACAAATATGGGACACGGCCGGTCAAGAAAGGTACCGA
GCGATCACCAGTGCATACTACAGAGGTGCTGTGGGTGCACTCTTGGTCTACGACATAACC
AAGAGACAAACCTTTGAAAATCTCCAGAGGTGGCTTCGCGAACTGAGAGACCATGCTGAT
TCCAACATTGTC
>comp2601_c0_seq1_6 [367 - 2] (REVERSE SENSE) len=369 path=[652:0-281 249:282-305 273:306-368]
TTAAATTCGCATAACCTGTTTATTAAACAAGTTAGATGTAGATTGGGATATCCGCAATTC
GACCCATATACGACTCGATTCGATTCGTTTAACAAGTTTACCTCTCATGCAAGACTCCCT
CTTTTCTCTCTTTTACTTCTTTATCCTCCCTCCTTTATTTTTTCTTTTTTGTCATCACTA
CCTACCAAATTTGAGCAAGGTTTAAGGGGGCTAAGATCAGCTGGTGGAGGCACCCTATAC
AGGGCTAGTCCCCCCAGGGTGTACAAAACTCTATTGTTCTCTCTTTTGATTTGTTCTTCT
TTCATCTCCTATTCGAGTTTTTTCTGGAATAGCGCGGTAAAGAGGTTAGCCCAGAATATT
AGGCTT
>comp2603_c0_seq1_4 [3 - 329] len=436 path=[226:0-220 447:221-224 461:225-435]
ATGGTGTTGCTGAACGTAAAAACAAAACTATTATGGGTGTTGTCCGCTGCTTGCAACAGG
GTATGCAAGTTTCTCAATCCTATTGGCACATTGCTGTCCTTACACCTGCTAACCTTATCA
ACTGTACTACTAGCCGGGTTCTTGGTTTTCGCACCATTACAATTACTATACCCTGACCGT
ACTCAATTTCTAGTCTCTCCCAATGTTTTTGGGTGTGTTTGTTATGTTCACAATAAAAGT
CCACTGGACGGCAGTGTGTATTTCTTGGATACTCTTCCCTCTCCAACGGGTATCATTGCT
ATGATCTTGTTCGCCATCAATTTGTTA
>comp2604_c0_seq1_6 [305 - 6] (REVERSE SENSE) len=307 path=[51:0-47 98:48-306]
TCCTTGTTCCTCTTATTAACTGTATTCAAAACAAAATTAAGAACAGGCAACCCAGAAAAA
GATACCAAAGAAAGATATAAGCAAAATTCAAAGAAAAAGAAAAGCCAACGTAATAAACCC
AAAATTTATATGATTAAACCTCAGATTTACAAACTATACTTCCCTAAGCCAACTACAAAA
TATACTTCCCTGAGCCAACTACATTTTCAATTTTCTTCCCTAAGCCAACTACATTATTTT
TTTTATCGAGGAAGAGAGGCCAAAACAGGAAAATCGAGCATTGACACCGTTTGGTTACTC
>comp2611_c0_seq1_4 [317 - 174] (REVERSE SENSE) len=318 path=[1:0-209 211:210-233 658:234-317]
CACTGCATTGCTTTACTGATTCATATTATGGAGGTTGTTTTGATAGCCGATCTACCACAA
GCTTGTATGCTTTTTGTGGGGACTATCTTATCTCATGGAAAAGTAAGAGATCATTCTATT
AAAGCCTTGTTCTCTTGTGAAATT
>comp2612_c0_seq1_7 [189 - 1] (REVERSE SENSE) len=248 path=[226:0-78 305:79-247]
CCCAATAAAAAGGTGCACAACACCTCTCACCCACACTCATGCATTTGTATATTAATCACC
TACTATAACACCAACAACACAAAAAAATTACAAATTTTATTACAATACAGAATTTGGGTT
GTACATTTTCTCCACAAACACTTTTTTTTCAAATTTTTACTTTTTACATGGATCACACAA
CCCTATTTT
>comp2619_c0_seq1_2 [3 - 326] len=327 path=[410:0-66 477:67-326]
GGTATTCTTCCTCTAAACGCTTCCTGCAATGATTTCCAAGCTTTTATTGATTCCTGTGGT
CTTTTAGAAATTTATTCCTCTAATTCTTCGGTTACCTGGACTAATAATCGAATTGATAAA
CATCATGTTGAGGTTAAGCTTGATAGATGTTTTGTCACCCATGATTGGTTGAATACTAAT
AGTACTTTACAGGTTTCTACTCTGGCAAAAGTTCATTCAGATCATTCTCCTCTTCTTTTT
AGTTTGAAGGAGGCTGTGGTCTCTGGGCCCATTCCTTTTAAATTTGTGAAAGCTTGGTTA
CTGCATGACTCTTTCTTGGATCTA
>comp2620_c0_seq1_10 [665 - 225] (REVERSE SENSE) len=669 path=[1513:0-125 993:126-668]
GCTGCAAGGAAGATGAGAAAAACAGCTCTCAAATTATCTCAGAAGCCATCTTTATTCCCT
AGCATCACCAAGTGTAGAAAGGAGAACAGATGGTCTGATACATTAGTACATGGCATTCAT
GGAGTACTTTTGAGATCTCAGTACCACTCTTTCTTCCCTTATTTCATGCTGGTTGCATTC
GAAGGTGGAAGCATTGTCAGACCATTTTTCTTGCTCTTGTCATATCCCCTTTTGCTGGTT
TTGGACTATGAGCTCAAATTAAGGGTCATGATTTTCATTACCTTTTGTGGTCTTAGGTTT
TACCAAAATTTTATCTCGAGAATCTCCACCTTTAGGCCTATAAAGTGCTGGCTTCAACTG
GATCTGTGGTTGTTTTTACTAGGGTCCCTAGAGTTATGGTTGAAAGGTTTCTCAAAGAAT
ACTTGGGTGTTGATGATGTTA
>comp2622_c0_seq2_8 [167 - 3] (REVERSE SENSE) len=465 path=[769:0-194 522:195-464]
TTAAATCGCCCTGTTGGTAGTTTGATCATCTGTTTAAGATATCTCCAATTTCTCTACAAG
GTACTCTCCAGCTATAGCAAGTTTCCAATTCTCAAGCTTCAAGAGTTGAGAAGGCCTTCA
TACCCATCTCCTATCAATGGGCGGGTTTGGCTTAGTGAGGAATTA
>comp2625_c0_seq1_2 [113 - 445] len=446 path=[424:0-231 656:232-445]
TCTGTTATGGCTAGATCAAGTGCTGAGGCAGAATTTCAAGCAATGGCTCACAGGATATGT
GAGGTGTTGTGGCTGAAGGCATTATTGAAGGAGCTGGGCTTTAGTTCTGAGAACCCCATA
AAGCTTTATTGTGACAACAAAGCTGCTATAAGCATTACCTACAACCCAATTCAGCATGAT
CATACAAAGCATGTTGAAGTGGATAGGCACTTCATCAAGGAGAAATTGATGGAGAGAATA
ATTTGCACTGCATTTGTTAAATCCGAAAATCAGCTTGCAGATATCTTAACAAAGGAAGTT
TCGAGCAAGGCATTCAATTTGGCTCTTGACAAG
>comp2628_c0_seq1_6 [267 - 1] (REVERSE SENSE) len=268 path=[606:0-23 630:24-267]
AGCAAATTTATAGACACTCGCATTGATGTTGTTCGTGTTCGTGCTGTTTGTAAATCATGG
CGATCCTCTGTGTCCCCTCCTGTTATCTCTCTCAAACTCCCTTTCTCATCCAAGCCTTCG
GACGGTAATATATCTCCGCCCAGAGGTGAATATCTCCCTCTTGTAAAACGCACCATCTAC
AGAATACAACCTTGTGAACAAAACCCAAATCCCTGGACATTATTTGGGTCTTCTTCAAAG
GGAGCCTTTTTGTTTCAGGTTGAAGAG
>comp2629_c0_seq1_5 [2 - 301] len=301 path=[449:0-153 120:154-300]
GCGCGCGTTCTTGCCGTCGTCCGTGATCTGAATCTTGCGCAGCTGAGACTGCAGGCGCTC
CAGGTCGGCCGTCGACACGTCCACGGGCTTCTTCACCACCCACCAGTCCACGATCTCGCT
GCAACCGGGCGTCGTCAAGCTACCGGGGTAGTTGAACACACCCTGCGCGTCCGCCGCCTT
GTTCACCATATCGGCGTACGGCGCCAGCGTCGCCGCCACCGTCGCGTTCGCGCTCACATG
GTCCAGCGCGTCCAGCACGGACACCACCCACGGGTCACTCGCGCCCTCTACAGCCTTGAA
>comp2630_c0_seq1_1 [41 - 205] len=214 path=[516:0-154 282:155-213]
ATTTACATAAGTAGACAACATTCATGGATGGCTCTAGTTTTAGTACTGTTAGCAGAAAGC
ATTCATAATTTTTACATTTTATATTACTTTTACTTAAGCGATGTCTCAACATATGTTAAC
TTATTTATTTCTTTTGTGTTTCAGATTCTGGTAATTTTTTTGGTG
>comp2631_c0_seq1_11 [852 - 1] (REVERSE SENSE) len=852 path=[830:0-272 1682:273-294 1125:295-851]
GTTAAGATGCCAACTGATCCTTCTTGGTTCGGGAGAAAGCTCTTAGACTTAAGGGAAGTG
TTTAGAGAAGCTTTGACTTTTAAAGTTGGTGATGGATCCAAAATTTTCTTTTGGCATGAT
TGTTGGCACCCAAAAAGTCCCCTGTCTAAATTATTGAATGAGGGACTTAAAACTGAAGCT
TACAGAGCAGGAATTCATGACAGTGCTAAGATTAGTATGGTGATCTCTAATCTAAGGTGG
AATTGGCCAACTCTCTATGGCAGCCAGCTTATAAATATTAGGAAGCATTGCCCTGAAATT
CAAGGTAAGCTAGATTGCATGTTTTGGTTGGGGAAGCCTAGTTTTTCTGTGGCAGATTCT
TATGAGTATATCAGATATCATAATCCAAAAGCTACATGGCACAATTTAGTTTGGTCTCAA
GGTGTTCCAAAACATAATTTTTTAGTTTGGTGTAATATCTATGATGGTCTGAGCACTCAA
GATAAATGGCTGATCTGGAAATATACTGATATTATGAAATGTTTCTTGTGTGGGGAGGCA
GTGGAAAACAGGGAGCACTTGTTTTTTAACTGCAGATACTCAAAGGAGGTGATTAAGACT
GTTATGTTACAAAACAGAATTTCCTCTGTAGTTACTGGATGGCAGAGTAGCTTAATTTGG
GCTCAAAACCACTACAACTCATCTCTAATTGGTTTGTTATTTGCCTTATCTTGGAAAGCA
TGCATCTATAGAATTTGGAAAGAGCGAAATAAAAGATTGCATCAAAATCAGTATACTAGT
GCACGAGTATTGGCAGATATTATAATCAAGGACATCAAACTTTATTACAACAGCAGGAAA
ATTAGATATCCC
>comp2636_c0_seq1_1 [24 - 251] len=575 path=[1239:0-495 687:496-574]
GAACATGTTCATGCAATACCTTGGATTACCACAAGGTATGACAAGATGGCTTCTGTGACT
GGATGTGGTACTTCTGACCTCCTAATACAATACCTTGGATTACTTCTAGGTGGTAACTCA
ATGGCACCTAAATTTTGGGATCTTGTACTTGAAAAAGGTAGCCAAAAGAGTAAATGGGTG
GAAGAAAACTTTTCTAAGGGGGGAGACTGGTTCTTACACAAGCTATTC
>comp2637_c0_seq1_5 [307 - 122] (REVERSE SENSE) len=348 path=[326:0-269 596:270-347]
AAAATCCTGGCCCAATTAATAATACAATTGCTGGGCAATACCGGGCCTAAAATTAAAACG
GTTTTTATTGGCACCACCGAGGCAAACAAAAAAGAAACCAAAACCCCCAAATCGATTCAC
TTCTTCCATCGATTCACTTCTTCCATTTCTCTCAGCCTGTTAGGCGATTCTGTCAACCCT
AATTGT
>comp2639_c0_seq1_7 [172 - 8] (REVERSE SENSE) len=317 path=[1:0-128 669:129-162 164:163-316]
ATTATTTTTGATTCAAGAAATCTCACTGTTTTTCATTGTTTTGTGCTACTGTCAATTCTC
AGGCCCCATTGGCTGAACTCCGGTGACCGGAGTCCGGTGATATTCATCCTGGGTGTTCCT
CTTGAAGCCCAGAATCTTATGGAGGTAGTGGCGCCCGTTTGTTTA
>comp2640_c0_seq2_8 [317 - 6] (REVERSE SENSE) len=318 path=[2:0-69 667:70-167 135:168-317]
CGGCAAAGATTGCTTTTTGGTTTGGTGAAGGTTGCGCAGGTCTATGCTTTTATGTTTGTT
TTTTTTTCGCAGGTCAGCAAAGATCGCTTTTACAGCTGGCTTTTTTTTCGCAGGGGGCTG
ATCTGTAGAGATGGGATGGAATCGCTGATTTGTAGAGATGTAAAGATGGGATGGAGGCGT
TGGTCCGTAGAGATGGTTTTCAGGGGGCTTCACAAAGACGCGAGATGGCAGAGCAGCAGC
GGCAGAAGAGAAGCTGCGGCAAGAAAAGAAGACACGACAACTCTTTTTTTTATTTTAGCT
CTGATACCAACT
>comp2644_c0_seq1_1 [2 - 136] len=242 path=[1:0-152 154:153-241]
AGGCCTAGACACTATGGTATTGAGAATTATTTTCTCCCTCCCTTATTTTCTGTGATTAGC
GTGGAGTTATTTCACCATTTTCCATATGTATGGCCTGGTGAGTGCATGATGAACTCCTGC
AATAGTGATAAAAAC
>comp2649_c0_seq1_3 [2 - 250] len=251 path=[224:0-148 470:149-194 414:195-250]
CGCCTTCATTCACACACTGCTCATTACCGTTACCATCTGCATTCCGTTCATGCTCTTCAT
CCTATTCTACACTCACATGTGTACGCATCTCTACCCATGCATGTGCTTCATCCTCATAAC
GCACACTCTCATTCAACACTCTATCCCGCTTATGCGCTGAACTCATGCCCTTTAATCCAA
ACGCATGAGCAAATTAAAGGATGCCCACTCAGTCACTATCTTCAAATTTGGAGCACTCCG
GGCTGCACC
>comp2650_c0_seq2_10 [293 - 90] (REVERSE SENSE) len=484 path=[394:0-392 897:393-483]
GCAGATATGTATCTCCAAGCTTCTTCTAAAACTCACTTGTCACGGTCTTTTTCATATTGC
GAGGCAAAGACGAATGAAGCCTCTATGGTTGAGGTTATGCACTTGACCCATTCCTTTTTA
TCCATATCCTTCGGTTTCATATATTGCGGGATTATCTGCAGTTTCAACCATCATAAAACT
GATATTATCGTCATGTGTATAATG
>comp2653_c0_seq1_1 [59 - 205] len=213 path=[359:0-73 126:74-97 485:98-110 498:111-111 25:112-128 42:129-212]
TATCGCTATAATACAGGCGTTATTTTAATATTTTCACGCCCATACATTCTACAACATAAT
ACAACAAAGTTAACGCACTGGAAATTTGATCACGCCATCCCCATGGCGTTATATTATTGT
TATCACGCCCAGAACTTAGTATTGCTA
>comp2657_c0_seq1_2 [2 - 220] len=220 path=[373:0-110 287:111-219]
AATAATACAACATTTTCATCATCCCAAAACTTATATACGCACATGCATGGCCGAATGAAG
GGAAGGAATAAACTTTTATGGGGTTGGGGGTGTACCAGTGGGTACAACCCCCAAAACTCA
CATGCATGGCCAAGATACTCTAAGGAAGGGGGAGGGAACTCACCGAAAATAGTTTGGAAG
GTCACCGTCGGCCCTGCATGTGGTCAAAACCACCACCTG
>comp2660_c0_seq1_10 [632 - 426] (REVERSE SENSE) len=866 path=[1:0-550 552:551-865]
AATTATACAACAGCAAGAAGAAGCAAAGCTTTTATCCCAAACTATAGGGCTCGGATACAT
GAATCCTATTTTTCTATTTCACTCTATCTATGGCCACCTTTTATAGTCAAATCACATGTT
TCCATATCCATTCTTTATTTTATCGGCTCTGCATCTCTTCCACTCCTCATAGTACTATAT
AGAATCACTCTTTCTAATTGGTTCACT
>comp2663_c0_seq2_7 [197 - 532] len=577 path=[1268:0-250 206:251-576]
TCTTTTTCTTATGACTTCAATCACTGTGTAAGGGTCTTCCCAACTCTCTGCGAGTTTACC
CGCATTTGGCTCCTTTGTCACGGGCTGCACCTACCTCAAGACTTTATCTCCGACCATAAA
GCTTCTCAATCGAACCTTCTTCGCATATTCGCGAGCAATCATCTGGTGATAGCGCTCAAG
TCTAATCATCGCAGAGGCCCTCCTTTGCTCTGCCAGATCCGCACAGAGCACAAGCATTTC
ATCATTCACATCCTGGTCAACCAGTTGCGTTTTTACCATTGGGACTATTATCTCAGTTGG
GATCACTGCTTCAACTTCGTGAAACATAGCAAATGG
>comp2666_c0_seq1_2 [1 - 261] len=263 path=[319:0-165 3:166-262]
TCCTTGCCTTCACCTAAGGAGGTAAGAGACGCCGTTCTCAAGTTACAAAAGCTTCATTTA
GAACTTGAGCAATTGGGAAGTCTAATCCAAAAGAGTGATACATCAGTATCTCTCTCTCAA
GATGCGAGAAAAGCTATGAATCAAGCCCTTCTACAAATAGAGCAGAATTTGAAGGTCATA
GAAGATCACTGCTTAAAGCAATCTAAAATTCAACCTCTAGCATCAGTGGATTCTGCCTCT
ATGAGTCCATCTCCGCATCAA
>comp2667_c0_seq1_6 [3 - 914] len=914 path=[963:0-850 1814:851-874 1991:875-913]
TCCGTTGGCTGTGGAGACGAAAGCAGTACACCAGAGGCAACACCGGCAGCGACAGTGCCG
ATTGAGGAGGACGGAAGCTGCCCGACATGGGAGTTCGATGGAAAGGACGACGTGGTGGAA
AGTATTGACACGAGTTCTGCCTTCGATGGCAACGAGGACTATGACGAGAGCTGGTTCACG
CAGACCACGACGGTGACGGAGCTGTACGACTGCGGAGAAGTACCGGACACAACCGAGGCC
CCGGTCACGAGCGCACCCGAGACCGCGACGCCGGCGACACAGACTCCAGTGACGGCGTCC
CCGCCAACCGAGACGCCAGTGACGGAGCCTCCTTCAACCGGAACTCCGGTCATCGAAGCC
CCGATAACGGAGTCACCAGTGACGGAATCTCCCTCGACCAAGGCCCCACCGACTGAGTCT
CCATCGACAGAATCGCCAGTGACTGATACGCCGGGGACAGAGCCCCCAGTGACGGAGACG
CCTGCTCCTGAGTCACCTGAGACGGAAGCACCAGTGACAGAGTCTCCAATAACGGAGAAC
CCAGCGACCGAGCCTCCATCAACGACGTCGCCGACTACTCCAGAGCCAACGACGAAGACT
CCATCGACGACGACGCCTACTACCTCGCAACCAAGTACAGAGACTCCGTCAACGACGCCG
CCCACTACTCCAGAGCCAAGCACAGAGACTCCATCGACAACTTCGCCGACAACACCACAG
CCAAGCACAGAGACTCCGGCGACAACTTCGCCAGCTACTCCGGAGCCAGCGACGGAAACT
CCAGCGACAACAGAGCCATCAGCGCCAGGGCCAACGATGGAAACCCCAGTGACGACGGCG
CCGGGGACTCCAGAGCCAACTACAGAGACTCCACCGACTGCGCCGACAACCCCGGAGCCA
ACGACGGAAACC
>comp2670_c0_seq1_6 [309 - 1] (REVERSE SENSE) len=346 path=[506:0-186 131:187-345]
ATCCGCCCTGAGAAGATTGTTTCAGTCGATCTGGTCTTCATCGAATCGTGGAGATTTTTG
TGGAGATCTTTTATTTTTGGATCGATTCGTGGAGATCTTTTTCGATCCTGTTTGTGGCCT
CAAATCTCGTGCTTCATTTTTGGGATCTCGACAGCCTGTTGTGTTGGTTTGGGCCTGCAC
CAGTTCGATTTTAAGGCGTTGACCTCAACCTGTTGTGACACAGTATTGCATCTCGAAGGA
GGCGCTTCAAGTCTGATCCAACTTTTGTGGGTCAGTTTTCAACAACAGGATAAACATCGA
CTCCTTGAA
>comp2673_c0_seq1_3 [155 - 289] len=462 path=[221:0-351 75:352-461]
TTTGTTGTATGTTATCTACTGCTGCCACATTCAAATCTCTGTCTTGCCTTAAGGTGGCAA
AGTTTATACAGTTGTATGGAGAATGTGATTAATGTAGATTCATGCATTCGTAACCCGTGC
ACTTGTATTCACTTC
>comp2674_c0_seq1_10 [296 - 51] (REVERSE SENSE) len=584 path=[562:0-296 1217:297-344 907:345-583]
ACAATAAACCCAGATTCACTCCTATCACAACATCCCCTGGCTGAATCCCCTTTATTCAAT
CATCACCCAAGATATAAACCCAACACACTTCATTCAACCTCAATAACCCAGAAACATTGT
ACACTCATCCACTGCAACAAATCTATACCCAGAAATTTAGAAGAAATCAGAACCCCTGTA
ACCAACCAAACATCCCAGAACCTCAATACCAGAAATTCAAATCAATTAAAAACATACTTG
AAAATT
>comp2676_c0_seq1_1 [26 - 169] len=345 path=[1:0-124 126:125-148 150:149-344]
GCTAGAGCATTAACGAAAATGCATCTAACTATACAAACTATTTTCCAACTAAAAAATGCA
ATCAACATTGATAAATGCTGCCAGGAGATTCAAGAATTAGGTAGAGGACCCGACATGAAG
AACAACACAAAAGATGCCTCCACC
>comp2677_c0_seq1_5 [308 - 610] len=764 path=[1056:0-763]
AAAGCTCCACTTTTCATAGGCGAAGGCCCCCACACATACAAAAACAACTCCTTGCTCGTG
TTTTGCTTATCTATAGTTTTGTATAGTACTTACAAAACTCAAGTTTGCAGTCTTCCACAC
CTTTTAACAATTCTCTCTTGTGTAGTTCCCGCATTCCCCTCGCACTTATGTGCCCTAGCC
TCAAGTGCCAAAGTTGAGTATGATCCTGAGCCTTCCCGCCAAAATAGCAGTTCCACCGGT
TACTATAACCCCTCAAAGCTTATAGAGATTATTACGCAATGTGTCTCCCCTTATATAAAT
GAA
>comp2678_c0_seq1_3 [39 - 395] len=397 path=[1:0-241 243:242-396]
TGTAATTTCAAAATAATGATTAGTCTTATAGATAAATCCAAATCTTCTCATGGTAAGCAT
AACTCTGTTACAGTGAAGGCGGGAGGTTCAGTGACTTTGTGGTTTTCTACCTTCTATTTC
TACATAACCAGTACAGACTCTACAAAGACATCATGGAAGATGAATGTGATAATGTTCTTT
CTTTCTAGCCGCGCACGCAGAGACAGACCCTCTGCCATCGCTCCCTTATTCCTAATTCCC
ATCTCCCACGATTGCGCATCACCATATCACAAATCTCCTACGACCTTCTCCGGGTTTTTT
TTTTGTATTGCGCCACCTCTCTCTGCATTATTGTCGTCCATAATTCCCCTATCGGTT
>comp2680_c0_seq2_4 [226 - 23] (REVERSE SENSE) len=273 path=[248:0-172 518:173-272]
CATGCGCATGTAAAAAAACAACAACAAGAAAATCTTGCAACTCCACCACAAGTCCCTCAA
GCACAACTCATTTCACTAAACCAGAAAGACCTACTCTCTGAAAACCCAGAAACCCATTTC
ATTCCAGAAATCACTAATCAAAAACACATAACACCAAAGCAACATCAAATTCAAAATTCA
GAAAGCCAAACATCCTACACTATT
>comp2681_c0_seq1_6 [228 - 1] (REVERSE SENSE) len=229 path=[207:0-26 234:27-228]
GAAAAGGTCGAAAGAAATAAAAATCCTAAGCGAAAAAGTATAAGGAAACAATTTTGGAAA
CTTGTAGTTTGTTTGTCGATCGATCGGGAATGCATGTTGATCGATGGCTGGTATTCCTTC
GCGATTTTTGCTTTTCCAGCAAATAATGTTTTTCCTTACCAAAATCTCTACCCTCTTGTC
GATCGATCGGTTGGCACTATTTTGCCATTTTGCTCATTTTCTTGCTCT
>comp2682_c0_seq2_3 [145 - 285] len=286 path=[200:0-160 422:161-285]
GGAAGTAGAAAGAGGGTTAAAGAGTCATTTACCTGCTGGCGGTATGGTTTCTATTCACTA
ACTTTGCTTGTGAGAGGTTATCTCCATCAATTAATCCCTTGGTGCATCATCTTCCACACA
ACACCCCAAAAGCAAATATGC
>comp2683_c0_seq1_4 [160 - 2] (REVERSE SENSE) len=246 path=[65:0-23 205:24-245]
CGTCATTTGAGAAAGCACCCTAGACACGACTGGGGAGGCCTACCTGTGAGGTCTTGGTGG
CGTCTTAGTGTATCTCTTTGCTCTTTTCCGAAGTTCCTTTTTTGCTACATCTTTTCATCT
CTACTTTCCTTCATTTTTCTTGGAAAGTTCCTTCTTTTT
>comp2684_c0_seq1_1 [2 - 112] len=269 path=[96:0-160 257:161-268]
AGATTTCATCCCCAAAATCTCCAAGAGTTAACTGTACTTGAAAAAAATCATATTTCAGAT
AAAAGAATGCGACTAATTGAATTTTCACAAGAGTTACATCTCAACGTAACA
>comp2685_c0_seq1_5 [288 - 49] (REVERSE SENSE) len=288 path=[53:0-51 358:52-287]
CCTCTTTTGCCCTCTTTGATCGTCTCTCTCCCATGTCTCTCTTCTCTACAATATATCCCT
ATTTGTTTTGATCGTTGTTTATCAAGATCCAGGTTTTATTCTTCTGCCAGTTTTTTGGGT
TTTGCTCACTTCTCTCCCACGCAGGTAAGTAGCGTTTTATTCCTCTGTATCTTGACGACA
AAAAGCTTTTATCTTCCCAGGCTAAGCCAATGGTGCCTTGTGTCCAGATTTGGTTTGCCT
>comp2686_c0_seq1_2 [94 - 198] len=242 path=[220:0-48 269:49-72 293:73-241]
AGAACCATTTTGTATTATTTGTTTATGCTAGGATGTTGTATACCAACACCTCAGCATGAG
GTTATTTTGCTTCAATTTTCATTTCTAAAGCTACAACTTCATGCT
>comp2687_c0_seq1_9 [471 - 202] (REVERSE SENSE) len=664 path=[713:0-301 374:302-663]
GATTTTTCCCCACATGCTCTTCCAAAAGGCTTGGCCGTATTTTGGGAATTGCAGGGTCAA
CCATTCACGACATCTTCCCTTTCAGAGAAGACCGTCAAGGAATCCTTCCTAAAGGCAATA
AGCGTGGAACATGTGGCATTTGCGGTATGGGGTGATTTTCCACACCTACAATGTGGATTG
ATAAATGACATGAGAATGTGGGTTGACAAAAGACATGGCTTTAGAGATAAGGCAGAACAG
GATAACAAGATTCATGTAGCCAACCCTATA
>comp2689_c0_seq1_6 [430 - 164] (REVERSE SENSE) len=459 path=[537:0-216 318:217-458]
CGAAACGACCTTGTATCATCACCTATCGGATCCATCCGTGACTCCAAATACCCTGTTTGG
CCGCTCTTAAATAGTTCAAATCCCTATATGAGACAACTCTCTGACCCTTTCCTAGGTCAA
CACTGTCAACCTCACCAACCTCGTCCAATAGGGATACTGAACCCAGTTTCAATGTGCCTG
TCAGGCCCTCTTCACCATATAAACTGCCGCCTTAGGAAGGAACAATTAATGCTTCGTATT
TGGACATCCCACCACCAAGTTGATCCC
>comp2692_c0_seq1_4 [353 - 30] (REVERSE SENSE) len=353 path=[24:0-17 199:18-352]
CAAAAGCAATTATTGACAAAGTTGATGCATTTATTAGCTATGCAGACACCATTGTTGATG
CAATTATTGGCGATGTCAACGCAACACGGTAAGAAACTGAAACAACTTGTTGGAGAGATG
ATCGCCTATCGGAACCAACACAAGTTGTTAGAGGGACAATCGTCTGATGAGGCCAACTCA
AGTTGCTGGAGAGTTGATCACCTGACAAATTTGAAGCCAATGCAAGTTGATTGCCTGACA
AAGTCAAAGTCGACACAAGTTGATGATCGCCTGACAAAACCAATGCAAGTTGTGGGAGAG
CTAACCCCGTTGATAAAATCGACA
>comp2694_c0_seq1_8 [231 - 31] (REVERSE SENSE) len=398 path=[376:0-361 738:362-397]
AATCATAAATCATTACCATTATTTTGTAGAGAAAGAAAAGATCTATCAAACCCATACCAT
TTGGATGGTTTTCAGATCCAGTTTTGGGTGATTTTTTCGATCATGAATCAAGATTATGGG
TTATGTTTAACTTTCCATGTAATAAAGTGTTCTAGATATTCGATTTTGTTTCTCAATTTT
TTTTTTGTTTTGTTTCTCTCT
>comp2696_c0_seq1_7 [309 - 1] (REVERSE SENSE) len=309 path=[559:0-205 265:206-308]
ACCTCTTCAAATCACACCAAGCACTACCTTCATTCAACGAGTGCAACACAATTCTACCCC
CCTCATTCCATTCTCCTTTCACCACTGCAACACAGTACACCAAGCCTACAACACCTTAGC
CACCCCATATCCAATAAACATAAGACCTCCAACCCAACTCCACCACAACCTACAACAACG
AAACTCCACCCACCTGCCGAACCGTCAAACTGCCACAACTCCTACGAACCCCAACTCCAA
ACCCACAATCTCAGAAACTACCTTCACAGAAATTTAACACTCTACAACCTCCAAACATCT
AACCCAGCA
>comp2697_c0_seq1_1 [9 - 191] len=212 path=[1:0-101 103:102-211]
AACACAACTTCTCTTGCCCAAAATGAACTAATAAAGCTCAAGGAACAGCTAAAGCATGCT
GAAACCACGAAAGCTCGAGCACTTTTTGATCTTAAAAAGGCAAAGAAAATACTCCAAGAA
TTAATCGACAAGTTTAAATCAGTGATTAAAGCCAAGCAATCCGCAGTTCAAGCCTTGGAA
CTG
>comp2700_c0_seq1_4 [211 - 2] (REVERSE SENSE) len=211 path=[193:0-148 154:149-210]
TTAATTCCAATAGTGGACCAATCTGTGGTAGAGAACCAAATTTGTCCCTATTTGGTAGAG
CTGTATGAGGACCCAAATGTTGATTTTCATTTCTTCACAAACCAACCACTTCATGTTGTC
TGTCCTTTTTTAGTGGAGGTCTTTCATTTTGTATTAAGCATTACATACAAGATGGTTTTT
TTATGGGGAATACAAGTGTTGAGAAGCAGG
>comp2703_c0_seq1_5 [184 - 44] (REVERSE SENSE) len=254 path=[232:0-153 386:154-253]
ATCCACTATTGGTCACTTCCCATTCACCCTTTATCTCTTCTGAAACACAACAAAAAAGCG
ATACTCCAGTGCAACTCTGGTGATCGGAAACCGCATGCAGCCTTTCCCTACGACCACGAG
CGTCGATTCACAAATCTTTCT
>comp2704_c0_seq1_5 [258 - 443] len=706 path=[767:0-358 60:359-382 84:383-705]
TATGCTATTTTTGCAATCAGCATATCACTGGGCACCCACTACAGCTATGTTCTATTGTTT
TTTTACACTCAAAGCATAGCTGGAGGATTGCAGCACAGCAGATATGATCTCATTTCCATC
CCTGCATTTTCTTTCCCACAGCCACAGCTTTACCTTCATTGCCACCTATGGTCACCTAAC
ACTTAC
>comp2706_c0_seq1_6 [247 - 507] len=509 path=[1:0-331 333:332-508]
AAGAAGGAAATACAGTGGCCTTCAACAATAAATTTAATTTTAAGAGAAAAGCATCAGGTC
AAAAACCAAACCCGATCATTTTCTTTGCTGACAGTCACCAACACTAAAACCAACAGTCCT
CTTCTCTTCTCAAAAAACTTTCCTTTGTTCCTTCGTTCGATGTCGCCGCAACCACCACAA
ACCACCACGGCAACTTCAGATCGTGGCTCCTCTCCCTCTTGCAATTTCTTTTCGCACGGC
ACCACTCAACCACAATCAACC
>comp2707_c0_seq1_8 [317 - 3] (REVERSE SENSE) len=317 path=[19:0-316]
TTTGGAGCTGCTAGTTCTGCTCTGCAGACAGAAGGTTATGCTAATGAAGGAGGGAGAGGA
CCAAGCACTTGGGATTATATGCTTGGAGACCTCCCAGCTGTTCAATCCTACACCAAGTAC
AAGGAAGATGTATGGTGCTTGAAGAACATGAACGCCGATGTCTATAGATTCTCCATTTCT
TGGTCGAGGATACTACCATCTGGGAAAAAAAGTGGTGGAATTAACCAAGAAGGAATTGAT
TTCTACAACAATTTGATTGATGAACTTCTTGCCAATGGCATCGAGCCATTTGTGACATTG
TTCCACTTCGATATG
>comp2712_c0_seq1_3 [96 - 311] len=332 path=[445:0-239 34:240-331]
ATTACAAAAAAGAATGCTATTTGGATGACCTCCCTAACCAAATCCCGGGCAGAAGAGGTC
GTGGTGATGGTAGTGATCGATCAGAAAAGGGGAAACAACCGAGAGGATAGGCAGAAAATA
AAAACCATGAACCCAACCGCGAAGCTGCACCTACCATCGCCACTATTGATGCCATTCATG
CTTGCTATGAGCCTAAAGGTCATGCTACTAAAGTCT
>comp2713_c0_seq1_1 [27 - 179] len=255 path=[406:0-104 24:105-254]
GATCTGCAAGTCCAAGTTCTGGAACTGAATATTCATTTGCTTATCCATTCCTTCCCTTGT
AAAATGGATCTTTTTGGCAGATTGCTTCATTGGCAACTATGTAGTCTATTTGGCTTGAGA
GGAATAAGAGAATTCACAAGAGTGTTTCTGGCA
>comp2719_c0_seq2_5 [137 - 439] len=763 path=[1095:0-738 1071:739-762]
GGACTCCACACTCCATTTATTGGTTCATGGGTTTTGGATCATTTGATGCTACATGAGCGA
ATGTTACAGCTGACTATGACAAACGGGATGAAGTTTATTTTAACTTGTCGCCTTTTGAAC
AGACCTGGCAATGTACAATACAATACAGCAATCCGACAAAGCATGAGATTTGCGGGTTTG
GTGATAAACCCCAAAATGTGTAATTCTGGATTTATCCCCAATTCACAATTACAATCCGAG
TATTTGATTAACTTGTATGAAATATTCAAGAATGTAATTATCCTGACTATAATTAATGTT
TTA
>comp2719_c0_seq3_4 [177 - 1] (REVERSE SENSE) len=215 path=[1071:0-23 1857:24-85 1919:86-214]
ACTTATGAACCATCTTCATTGCACCACCAGCACTCCACCACCTCTATCGCTACCTCCATT
ACTACAACCATTCTACTTTCATCACCACCTCCACCATCATTAACACCACTTCAACCACTC
TACTTTCGTTACAACCATCTCCATCTCACTATTACCACCACTACAACCACTCTACTT
>comp2720_c0_seq1_2 [64 - 270] len=307 path=[558:0-208 100:209-306]
TTATTCTTCGTCACAAACAAACAGCCATACTTTCACGGCTGCTTAAAACACACAAACAGC
CATACTTTGGTGGCTGCTAAAACGACACAATCACTGCATCACAATAAGAAAAAAGTAAAT
TTAGAAACTGAAATCCTAATAGAATACTACTTAATTAAAATAGAAACTATTGCCGCCTTT
GTTTTTCCCCTTCCATTGAAAAGTCAA
>comp2722_c0_seq1_6 [225 - 4] (REVERSE SENSE) len=277 path=[401:0-276]
CCGTTCAAACCTGGTCTGACCGTGCACCTGAAACCCCCTCCCCAGCTCTTCTCCCTTGCA
CGCACCAGCCACCTTACTCCACACCTAGCCGTGCCACCCGACCACCTCTGCCCTTGGGTT
CTCCACCAACCTGACCTCCCTTGTCCCCTCTTTCATCCCCACTTGCCTCCACCCTTTAAA
TCCCCTCCACCAGGTCGAGGAAAGATCCCCAAGGGTCGAGCT
>comp2723_c0_seq1_3 [232 - 2] (REVERSE SENSE) len=234 path=[1:0-77 158:78-233]
ATTTGTTGTAAATCAAAATTCCTCTTTGGCCTTTCACAATCTTCATATCCCTTAGTAGCT
TTACTCCTTCAAAAGGTCTTAAATGGAAAAATTCAAGAGATGTTGATGGTTCTAACAGTT
TTGGTTCAACTTCAGGTACACATTCATCTTCAACTTCAACTAGGTTTGTGTAAAACTTTG
TCTCCCCTTCAGCAACATATTATCAACCTGGCCTTGCACTATCTTTTGTTC
>comp2724_c0_seq1_3 [16 - 303] len=452 path=[430:0-111 542:112-451]
ATGAGAAAATCTTGGTATCAAGGACTTGTTTCCACATGTATGACTACTAATACGAAAGAA
TATATCCATAAACTTAATTCAAAGAACCTGCAACGCTTACGAAACCGTGCTCTGGGATCC
TTTGAATCTGGCTCCCTCGATCATGCTCTGGGATCGAGACCGTCTGATCGAGAGAGTTCA
TCAGAATGGGAAGGGGGAATGGGTTACTCGAGAAAGCAAGTAATCATGCTCTGGGATCAA
GAGAATCTCTATCACAACGGTGAATGGGTTACTCGAGAATTCTGCTCT
>comp2727_c0_seq1_3 [3 - 395] len=687 path=[665:0-255 1526:256-406 1072:407-686]
AACTACGGTAAAAGACAACCAGTGTCTGTACTTCGTGGCGTGACGAGATCATGTAGCCAA
AGCGGCACATCGACCACGTATTTGTCACCATTCAGGCGAAAAGGCAAAATTCAGGTTCGC
GCTAACGAGCTCAGATTTTTTTCAGCATTCAAACACCCATCCAGTGGATTGGTCATGGGC
TTGAGCTCAACGAGGACCACCATTTACGTCAGCGCGGACAAGGACCAGCATGAAGCATCT
TCAGGGAAGCTGAGATTAGCTGTGGCCGTAACCATGACGTATTGTACCGAGGGGCCGCCA
CCAACGAAAACCAAAACTAATGTCTCAGTAGGCAGGAAAGGTCGGGTTGGTCACGATCAC
GAACGCGACGTATTTGCAACGTGGTCGCTACTG
>comp2728_c0_seq1_5 [200 - 3] (REVERSE SENSE) len=301 path=[85:0-83 381:84-300]
ACTCGACCCCGTACATCAAAAATTGATAAATTTCTAAAACCTAAACCTATACAATCAAAA
CCCAACATTTCACAAATTACAATTCTAACCCCTCTTTGGCCAAATACCTCACCTAACCTG
CACTGTCAATCCTCCACCAAACTCCAGAAACCAAACACTCCAACTTTGTCTGCAGAAACT
AAATCAACCACCACCTGC
>comp2729_c0_seq1_3 [202 - 2] (REVERSE SENSE) len=253 path=[153:0-91 245:92-115 539:116-252]
ACCCGACAAAATACTAATAACCAAAAATCTACCAATTACCTAAATTACCCCTATCTTACC
TTGTCGAATCCAACCTGCCCAACCTACCAAATTCAATTATCAATTTCCACTGACATCACC
CCACGCTTATACCATCACCATCAAACTTCTATCAATCAACACCCTGCTCCTGCCAAAGTC
CATCACTGCCAGAGACAAATC
>comp2733_c0_seq1_3 [234 - 1] (REVERSE SENSE) len=235 path=[1:0-97 99:98-121 913:122-234]
CAAGAAGTACCGGTGGTGGAGCTTGAACAAGTACATGAATCTTACACTTGCACTAATGAT
TTCAGAAGTTTACACTATCTTTTATCTGGGCAGCCAAAGGAATTTGATTTCAGAATCTAC
CGTGAGAGAGATGGGGTTGCAAACTACACATCCAAAATTCTATGCCTTGGATCGGATTCA
AAAAGGTGCACAAAACTTGAAGGTCACTCAACAGTGTATGCGGTTCATATTGGG
>comp2736_c0_seq2_2 [158 - 295] len=609 path=[1579:0-387 319:388-411 343:412-608]
ATTCAATGGTTACTCTCTAAAGCGATGGTGATTCAGAGCAATTCTCGGCTGTTCTCTAAA
GATTCATACGACTATTCCCCAGGGCGGCGCGTGGTGAGTCAAAGACGATGGTTATTCTCT
AAAGCGGTAGCAGTGAGT
>comp2739_c0_seq1_7 [601 - 2] (REVERSE SENSE) len=601 path=[579:0-297 1180:298-322 902:323-600]
ATCACTGGAGCCCGGTTCTCTATAGCCTTTAATGGATCTTTGGAGGGTAATTTCTCTAGT
GGCAGAGGAGTTAGACAGGGAGATCCACTATCTCCTTATCTTTTTGTGATGGTTATGGAA
ATTTTGAGCAAGCTTCTTACTGACATGGTTGCCCAAAGTAATTTCAAGTTTCATTCTAAA
TGCAAAAAGACTAGTCTCACTCATCTGTGTTTTGCGGACGATCTAATCTTGTTTGCTAAT
GGAGATAGGCAGTCCATTATGAGCCTGTATGGTGTTCTAAAGAACTTTGAAGCTATGACA
GGTCTACAGGTGAATCCTAGTAAAAGTCAAGTCTTTTTTGCTGGTTTCTCTCAGACTGAA
AAGTGGCTTATCCTCAGAGATCTGAATATGGTTGAAGGAAGCTTGCCTATTAGATATCTT
GGAGTGCCGATAATTGCTGCTAATCTTAAGAAAGCAGAATGTAATGTTTTGGTAGAAAAT
ATTGGGAAGAGAATGGGGTCCTGGGCTAGTAAGCGGCTCACTTTTTCAGGAAGACTGGTC
CTCATTAGATCTTTCTTGATGAGTCTTAGTATTTTCTGGTTTAGTGTTTTCAAGATTCCT
>comp2740_c0_seq2_3 [123 - 461] len=508 path=[1:0-358 360:359-507]
ATTGGAAATTTGATTTCTTTAGCAGCCTCATTGACAGTGAAATTGAAGAGCTTTCGTCCC
TCTGGAAATACTATGGCTTTCATCCCACCTCTCAGGAAGATGCCAGAATATGGTTACCTT
CAAGTTTTTTTATCAATTAAATCATTTTTTAATTCCATTCAGCAGCAACACAGTAATGGA
AATAACCTTTCTTCTAGTATTGGCTGGTTCTCTTGTGCTCCACTTAAAATCAAGTTCTTT
TTGTGGACTTTCTTCCACCAAAAACTCAACACCAATGATGTCAGGCAGAGAAAACGACAT
GTTATCTCCCTCTCCGCAATGGTGTTGCCTTTGTTATGC
>comp2742_c0_seq1_2 [211 - 399] len=695 path=[673:0-145 819:146-694]
CCAGTGGGCAAAAACTTTCATTGTGTAGGCCCTAACCAGTGGGCAAAATCTGTTTATGAG
ATAATAATTGATTTAATTGGGATCACTCTCAGTAAAGCTACCAGTTATCTTATCCCTCTT
ACTTTACCATTGTTTATGTTTATTGTATATGACTATATTATTTATATTTTGTTTGTTTGT
TGGCATCCA
>comp2745_c0_seq1_1 [103 - 240] len=242 path=[1:0-148 471:149-241]
GCATTCACATCAACACCATCACCAGTGAACCACTACAATCAATACAATAGCCCCAGTCAA
CCAACTCTGCCAGCCCTGTCAAAAATCATCACTTTCAGCCTTATAATCCCTAAAATTCAC
CACAGAAAACCAAACTCC
>comp2748_c0_seq1_1 [174 - 52] (REVERSE SENSE) len=204 path=[8:0-88 97:89-203]
CATCAGAATCTGGATCATCTACTTCATGATCCTTCTAGCTATCAAAGGCTAGTTGGTTGG
CTCATTTATCTCACTAATACCAGACCTGACATCTCATTTGCAGTAAGTGTGGTATTAGTG
AGA
>comp2750_c0_seq1_2 [118 - 258] len=259 path=[237:0-145 383:146-258]
TTAGTTTTTTTGTATATTATTGTTGAGCAGGTGCTTGTATATTGTTTGTCGAGCAGGTGT
TTGTATATTGTTTGGTTACTTTTGCTTGGATTGCCATCTGAAGGTTTTAGATGGCAAAGG
ACAAGGACCAAGCTCGGTGGG
>comp2753_c0_seq1_9 [348 - 73] (REVERSE SENSE) len=478 path=[813:0-397 352:398-477]
CTTTCTTTGCCACAAAATTGTAACATCATCCCTCTGCGGCCGCTACACCAAGTTGCTGGG
CAGACCTGGTCCAAATCCTCCTCACCACGAGCGACTCGAACCATAAACTCTTCACCACGA
CACACTGGCCCTGCTCCATTCTGTCACAGATCACCATCGGCGATTAGTAAGCATCGCACG
GATCAGAGGGGTCTACTCCACCTCCGAAAACTCCTCTCCCTTCGCCGTCAACCTTCCCAA
CCCGTAAGACCTCTCCCTTGTTTTGTTTTCAATTCG
>comp2754_c0_seq1_5 [165 - 22] (REVERSE SENSE) len=275 path=[747:0-50 173:51-274]
CAGACCTCAAATCAGTGTATAGACCTTAAAGAGAAGACTCATAAAATAGCAGATCTCAAA
ACAGTGCATCTCTTGCATATATGTAAGGGTGGCAATTTTATACACGACCCGACAGACACA
ACACAAAATGAAACGAAATTAACA
>comp2760_c0_seq1_7 [259 - 2] (REVERSE SENSE) len=323 path=[324:0-156 481:157-183 720:184-210 535:211-322]
ATGGGGTTTGGATTTAAAACTAATTACATAAGATTCCAAAAAAGAGATATTTTTGGTATG
AACCTTTCACTGTTCGGCTGGTTCATGTGCTTGTTCTGCTGGAGCTTGTTCCGCTTGTGC
TGCAGCTTCGGGTGCTGGTTCTGGAGGTTCGATGCCTTGCATGTCTTCTGGTATCACTTG
CTCTTCAACTGGAATAGGTTGTGGCTCGGGATCAGGTGTTGGAGGATCAATTACCTCGGC
CTCTGGTTCTTTCATATC
>comp2761_c0_seq1_7 [297 - 49] (REVERSE SENSE) len=586 path=[445:0-418 864:419-442 1034:443-585]
GCTTCTCCACTGAAAAATTCTAATTTTCTCTTAATCCTCAAAGTAAATAATCTCACCTCC
CTTACCAGATTGTCTATCATCCTTCAAGCTTTCTATTCATGTCGACCGCACCCCCATACT
CTCCCATTTCATCACTCTAAAGTGACAAATTCAAACCCAGATTCCCAGAAACTGGCCAAC
CCAAAACCTCAACTTGAGGAGCTTACATCTTCCTCCTCATTGAACCTCTGTACAAACTCT
TTATATATT
>comp2764_c0_seq1_1 [38 - 151] len=260 path=[238:0-185 424:186-259]
TTTTCGCCAAGAGGTGTTCTAAATAGTGGAATGGGAGGTATGCATGCTCCAACACCAGTC
AACACTTTACCTCCCATTCCACTATTTAGAGCATCTCATGATAAAAATTACCAA
>comp2765_c0_seq1_5 [365 - 114] (REVERSE SENSE) len=367 path=[766:0-133 899:134-207 375:208-366]
CTAGTACAAATACACAAAAGCAGGAAGACGGTGAACCCGGGAAGTAAAATTTTGGGAAAT
TTCAGTATTTTTGGGGTCCCAAAAATTTCGGCAGGGTATTTTCGGAAGTATAGTCATTTC
GTGAAACTTTTGGCTAATTTCGGTCAAATTTCGAATTGCGCCAATAATTTCGGTATTTTT
CGGCCATTTTTTGTGTTATTTCAATTTTTGTTTGAAATTTCGGTATTTTTTGTTGAACTT
CTTACTATTTTT
>comp2767_c0_seq1_3 [2 - 337] len=338 path=[316:0-337]
TGGCTGAATTTATGTTTTCAGGATTTTAAATTTGTTCTTGACTATAATTCCTCTATGTAT
AATATAATTGCTTGTTTGACATTGTGTGGTGAAAAAGTTAGTGAGGAAGACAAGATTGAA
AAGACATTGTCTACTTTTTACCCTAATCAAATTAGTATGCATCAAATATTTAGACAACGA
ACGATCACTACCTATAACGAGCTTTTATCTGCACTTCTTGTAGGAGACGAAAAAAATAAA
ATCCTTCTTAAAAATCATAATTCCAGGCCAACTGGAGCTGCTGCATTTCCTAAAGAAAAT
ACTGGATTTGGTCAAAATATAGGCAATGGCAAGGGA
>comp2769_c0_seq1_6 [256 - 32] (REVERSE SENSE) len=316 path=[294:0-288 583:289-315]
ACAACTATTCGACCCTCCATCCAACAGCACCCACTTAACTGGAAATCACTGATGAACACC
ACCCATCAACCAAACAACACCCGAAACCACCCATGTTCCAGTTTCAAAACCCTCAGACCC
AACTACAACCTCCCTTCACAGAAATTCCAGCAAAATCGCCAACAACACCCATTAACGAAC
CCATCTTCAAAAATTAAACTAATCGAAACCACTAAACCCCTCAAC
>comp2770_c0_seq1_5 [236 - 54] (REVERSE SENSE) len=236 path=[656:0-78 155:79-235]
CTCTTGCCCAACATCTCTAGGGTGGTTCGTATTGTAGCATCAATAGTAGCCAGATCAAGT
GGAACTGCCGGTGCAACATGTGGTGCTACAGGCTACTGCTCTGGCTATAAAGGAGGAAAT
GGTAATACTTGCTCAAGAATAGGCTGCTCATGTTGCTGTACCGGCTGTACAGTGCTCTCA
TTA
>comp2778_c0_seq1_4 [218 - 334] len=350 path=[599:0-151 751:152-206 145:207-207 3:208-349]
CAATATGTGTTGCACATGATAGTTATGACTCTTGACTCAATATGCAAATTGCTATGCATT
TATTACAGCACAATGTCTTTATATGTGGAAGTACTGAACATGGGGTCCTTCTTTGTG
>comp2780_c0_seq1_5 [203 - 36] (REVERSE SENSE) len=203 path=[265:0-137 91:138-202]
GTGGTTGTCGGTCATGGCAGAGGAGAGGAAATTGTTCAGAAACCCCACATGCAGAGGGTG
GAGATTGAATTTGAAAGGACCACTCACCGAAATTCAATAAGGAGGAGAAGAATCACACAT
GCAAGACCTCCAACAGCTTCGGTCACCAAAAAATCTCACTGCAAACCC
>comp2782_c0_seq1_2 [1 - 189] len=544 path=[1039:0-39 19:40-543]
ATTTGTAAATTTATGGAATTGGGTAAAGCTTCCGCCCTTATTATGAAATTTATCAGTAAT
TGTTTGGGTTATACATATTTTATTTTTGATATGGCATCTTCGTTTGATATATTTTTTTTA
TTGTGTTTGGATGTCTTTGTTATGGTATCGTTGAAATTTTTTAAAAAGTTTGTGAAGATG
GGATATGTG
>comp2783_c0_seq1_1 [2 - 274] len=303 path=[183:0-195 8:196-302]
CTTCAAGGGGCTCGCTTCTTCACCAAGCTTGACCTCAAATTCGGATATTACGAGGTAACA
ATCAAACCTGAAGACACTTGGCAGATAGCTTTCAAGACAAAGCAAGGTTTGTTTGAATGG
TTGGTAATGCCTTCCAAATTATGTAATGTTCCAGCTACTTTCATGCAGTTCATGCAGTTG
ATGAATGAGATAATTCGTCCTTACATTGAGGACTTTGTTATTGTTTATTTGGATGATGTC
TTGATTTACAGCATTGAAAGAGGACTACATTCT
>comp2784_c0_seq1_4 [263 - 33] (REVERSE SENSE) len=265 path=[408:0-104 166:105-264]
TCACTCCGAGAACATGTATCTTCATCTTCAGGCTTGGGTCACAGGCCATCCCGACAAGGA
GTTTCTAACCTACATCACATCTCCGAACACAGTCCAAGGGAAGAAACGGGACATAGGCCT
AATATCTGGCCCAACACCCGCCTTAAGGAGATAAGGCTTCTCCACCACTATATATATGAG
GCTTTCCACCAAGGCAAGGGGATCTCTTCTTCTCCTCCCATCAGGTACACA
>comp2787_c0_seq1_2 [58 - 231] len=232 path=[1:0-149 151:150-231]
TATAGCCATAAACTCATCCCAAGTCATCGTGTCAATCTCCTGCTGCCCATAGAAATCAAT
AAGATCATTCCACCAATCCTGGGCATCACCCATAAGAAGATTTATAGCCAAGTTCACCTG
CTCAGCCTAAGTACAACCGAACGTCCTGAAGTGTATCCTTATCTCTTTCAACCA
>comp2789_c0_seq1_5 [202 - 89] (REVERSE SENSE) len=318 path=[533:0-103 76:104-317]
CCAACTATCACCAAATTTGGTAGCCACATTAATTTTCTTTCTAAGGTTTTGAAGCATAAC
ATCAACCTAAAAGATAATAATCACATAAAATGTGAGGTGATAATTAACAAATGC
>comp2790_c0_seq1_2 [109 - 2] (REVERSE SENSE) len=207 path=[1:0-24 26:25-98 100:99-116 118:117-206]
TTGGTAATGCACTTTATATCTCAATGTTTCCTCATTTTCAGCTTGCACTCTTCAGATCAG
AAACGACCGTATACTAGATCGTGTTTTTCTTCGTACTTTTGCTCCCAC
>comp2791_c0_seq2_5 [207 - 1] (REVERSE SENSE) len=328 path=[263:0-52 545:53-95 316:96-327]
TCATTCTCTCATTGTGATCTGTTTGAAGTTCAGATTTTACCACCATTTGGCTGTAACGCT
TTTCATGTATGCAAGCCATTTCTGGACTGCTATTCAACTCCATTGTGGAGGGTATTGAAA
GCCGTTGCTGATGTCATTAATTTGCGCTGGCAGGAGCAAATCCTTGTAACACATTATCAC
AACATGCAAGTGATGCCGCACCCGAGG
>comp2792_c0_seq2_12 [569 - 303] (REVERSE SENSE) len=822 path=[1489:0-160 851:161-184 875:185-821]
ACCCATCTCCCTCATATCTACTCCAGAGATCAAGTTCCTTTGACTGCCCCAATCTATGAT
GGCTTCTACCACGGTCTACTTCACCTGAATTTTAACATAGAAAAGCTCTTCACAGTTTTC
TTGATTTTGCAAAGGCTTTCGGTGAGCCAAGAGCGAAAGACTGGCCTCTGGAAATTCTTC
CACCTGCATGCCGCCTTATTGTCCTTCTTCCCATCTATTCCCATCTTGTCTTCGGGAAAC
TATCCTTCACATGCTTTGTGGTGTTCA
>comp2795_c0_seq1_1 [257 - 45] (REVERSE SENSE) len=293 path=[663:0-142 102:143-166 126:167-292]
TATGATCTTTTTTATTTTAATCAATCCCGAAAAGGCATATGGTACGAGTTAATATGTTGT
TTCTATCCCACCGTTCGACAACAGTTCGAGTCTCTAACTCATCGAACTAAGTTCAAATCC
ACTCGAATCCTAAATCAAGACGTTGAGTGCACCTTACACCTTCGTCTTTTTCCTTTGCAT
CTGCTGAGTTTCGAACCTAAGTTCTTAACCTCC
>comp2799_c0_seq1_2 [467 - 351] (REVERSE SENSE) len=467 path=[482:0-377 986:378-399 882:400-466]
TGTATTCCACTAACCCATGCCCTTCGAAGACCAAAAGTCTGTTTAAATTATAAGAGAAAA
CTTTTCCCGAAGCTAATTATTACCCCGACATTTAGAAATCCTCTTACTGCCAACAGT
>comp2800_c0_seq1_3 [21 - 329] len=329 path=[269:0-261 91:262-328]
GCGTGCTTAGGCGTTGCTTTTCACAGCAGTGGCAAGGAGATGGGGAGCCTGGGAGTTGGT
AATTTAGAAGCCAGAAATATTTCTCTTTTGGAGAAATGGTTATGGAGATTTCCCAATGAA
TCTGATTCCTTCGGTACAGAATTGTATTGTCTATCTGAGAAGGGTTGGGATACTCCAGTG
AAAGTGAAGCTTTTCCTAAGAGTCCATGGAAGAATGTTGCCTCTCTTCTTTCAGTGTATT
TATTACAAAGAATTCAAGTCAAGGTTGGAAGTGGTGATAAAATACTGTTTTGGAAAGAGA
TCGGAAGAG
>comp2802_c0_seq1_5 [356 - 192] (REVERSE SENSE) len=357 path=[774:0-192 96:193-216 120:217-356]
CACGCCTCCATGGACCAAGGCAATAGTTCAACAGGATCAAGTCCTAACCAACCAACCAAC
CAACGACGCACCTATCATAGATTAGACAAACCCCCCCGTTGTAACATTAACCCCAGGACC
AAATACACGAACCAACCCTCCCACCAGGCCTCCATGGGATGTTTT
>comp2803_c0_seq1_9 [218 - 3] (REVERSE SENSE) len=362 path=[340:0-216 557:217-361]
TTATATACTTGGAGTATTTTGAAGCTTCCAATCTCCTCTCTTTTCTCCTCTTTCCGCTCA
GCTTGTATCAAACTCTTCACATTCAAATTCTTCATTAAGTTATGCTTGTATGAAGTTGGA
ATATTGAGTAGTGATCCGACCCCACGTCTCCATTTACATGCTTATGTGAAGAATTGTCTT
GCTGCTCCAAATTATTTGCCCTTTCTTCCCGTGAAC
>comp2810_c0_seq2_7 [176 - 3] (REVERSE SENSE) len=529 path=[497:0-383 881:384-407 1371:408-528]
TACAGGTGGCAACGTCTCATTCAGAAGCATAAGCAATCTGTCCAAGACTATTCCACAGAA
ATACACAATCAGGCACTAGTTTGGGATGTGGACATCACTGAATGTGAAGTCCTAAAAAGT
ATACCAAGAAAGCATCAAAAGGGAGCTTCGACTCTTCAACATGGAGTCAATAGA
>comp2814_c0_seq1_3 [234 - 70] (REVERSE SENSE) len=234 path=[290:0-192 31:193-233]
CATCTATATTTGATCTCTCTGGTCGACCTTATTCCATTCTTAACTGCAGAATCAAGAATA
AGAGACCATTATCAATCGAGACACTTGGGGATTATGACTCAAAGTATTAAGGACTTTGCT
GCATGGATCGCAAGTCCAATAGAATGGCCTAGATACCCTGGTACA
>comp2815_c0_seq1_5 [252 - 58] (REVERSE SENSE) len=254 path=[176:0-124 301:125-148 499:149-253]
GATAATGACGGTAGGCACGATCTGGGATGTAGATGTGGGTGTTCGATGACGGATATAAAA
GGTAACCTGGTAAAGGAGAAAAGGTACGCTAATCTTATTATCCTAATTCCTTACTTACAA
ATCATATCAAATCAGTGCTTATTCTTGCACCCGAGGCTTTTTGCAGGTACACCCCCCGCC
TTTCCTTGGAGCTTA
>comp2822_c0_seq1_3 [147 - 293] len=369 path=[817:0-158 219:159-161 978:162-253 317:254-277 341:278-368]
GGTGGTGAGCAAAAACTCCCAACCACCAGGCCACACCTAGGCCCGAAAGAGGACCCAAAA
CTGCTCAACCATGGCCAGTTTCTGGTCTCTCTTTTCGAGCTCCATAGTTTGAGCTCTGGT
GAACCACCACTCAAACCCCACCACCAC
>comp2824_c0_seq1_4 [171 - 530] len=708 path=[1:0-362 1239:363-560 374:561-707]
TTGAAGCTTTCCTCCCAAATCCAGGTGCAAATGAAACTCACAATGCCCAGTAGTGGAATG
GAAAGCTCATCTGAAAGAATGGGACATACAACTCATTGGAATGGAAGCTTTGATAATAAT
TGCAACACTCAAGGACTCATGCAATATATGGTACAACCAAATCTCGAAGTACAAAACTCA
TTGCAAAAAATGGATCAACATAGTTTGAGAGTATTAACACCCCTTAGTGACTGTTATGGC
ATGGAAGAGAATATGCAATGGATGGAATCCTTTAGTTTTTTGACCTCAAAAACACATGGA
TATGTTTCTGTCCAGCATACACAAGATGGTGTAAATGTATCCATGTTTAATAACATTTGG
>comp2825_c0_seq1_1 [120 - 25] (REVERSE SENSE) len=250 path=[364:0-136 100:137-249]
TTAATGGAATTTACTGTTGCCGCATCATTTTTGTTTTGTGCCAAACCATTCACACGTAAG
AGTGTAGTTTTCTCCTTTTACCGCAAGCATTATGCA
>comp2826_c0_seq1_5 [225 - 1] (REVERSE SENSE) len=227 path=[205:0-147 353:148-226]
GAGAGTGGGGGTGTTTTTCGTGATTTCAGGGGCAATTTCATTGGGGGTTTTGCGGCTCCT
CTTGGGATTCATGACTCTTTCTATGCTGAGTTGATGGGAATTATTTTTGCTATTGATTTT
ATCAGGCAAAAGGGGTTTTCAAATGTTTGGTTGGAGTTAGATTCGATGTTAGTGGTCAAT
TGTATTTCTTTATCTTCTCCTCCTCACTGGTCTATTAAGAGAAGG
>comp2832_c0_seq1_1 [91 - 210] len=212 path=[449:0-129 101:130-211]
TTATGTGTTGTAGCTAGGTGTATATGCTACACGAGTGTGTTTTTATGTATTGTTCCATGT
GGTTGTAGTATGATAGGTCATGCTTCATTTTTAGTATACTCCATGTGTATATGTTTTAGA
>comp2840_c0_seq1_1 [2 - 199] len=254 path=[16:0-88 105:89-117 508:118-253]
GGCACACATGGTTATTTGCACAAGGTTAGATATATCCAAAAGATTGCTGGCCCTGACATT
TTATTTTTTTGTGATACTAAAGACCAGCTAGGGTCTATTAGGGTGTGTGGTTTTAATTAT
CTTTTTAATGGTTTTTTTGATGTAAATAACTTGGGACTTTCTGGTGGTTTAACCTTATTT
TGGAAAAAAAGGATGTTG
>comp2850_c0_seq1_1 [154 - 291] len=293 path=[271:0-228 628:229-292]
GCGCTGGGTAGTGGGCCACGTGGGGACGTCTGGGTAAGGGAATTGATAGGACGCTGGGTT
AATATGGGCGCGTGGGGTCTAGGGTTTACTTGGGGATGTGGGACGTTAGCTTACCTGGTA
GGCTTAGCTGGGGTTAGG
>comp2856_c0_seq1_1 [2 - 157] len=201 path=[508:0-148 330:149-200]
GTTGTTTGGAGTGATGCTTTATTGTCTAGACTGGGTTGTATTTTAGAACATCATGGCAAG
GTTATGGCCTATAGCTCTCGCCAGTTGAAACCGTATGAGAGGAATTACCCAGTAAATGAC
TTGGAGTTGGCAGTTGTTATTTTTTTCATGAAGATC
>comp2859_c0_seq2_10 [351 - 136] (REVERSE SENSE) len=530 path=[1:0-379 381:380-529]
TGCAGACTAGGTGAGGATGGAGAAACTTTGTGTAGGCACAACCATGGAGGAAGAGAGAAA
AAATTGGTGGAACTATCATTGTTCAACCTTCTTCCATCGTTATGTAATTTATCTCAAGAA
TTAAAAACTCTCCAATGTCATTCCCAGGTGGAGATTATTTTGGCATTTAGTTACGACATG
GGAAATAAAAGATTGATGGTGAAAATAATGGACGTC
>comp2860_c0_seq1_3 [3 - 230] len=290 path=[1:0-103 105:104-127 129:128-289]
ATTGTACTATTACTATCGGGGTTACTCAGGGGGGGGTTGCGCCTTAGAGGTTGTACCCTC
ATGGAGGCACGTATATGCTCCAACATGAATGGATCGTCCCATCGAGGGGGACTCCTTTTA
TCTCGGGGAGGGTTTTGTACCCATATTAGAATGTACCATAGGCACCAAGGTAACTCGGGG
AGGATTTTACACTCTATAGGCTATACCATCACTGCTGAGGCACATTTA
>comp2866_c0_seq1_2 [59 - 280] len=312 path=[290:0-64 355:65-311]
AATTGCGGAAGTGAAGATGCTCGATGTTGGGAAACCTCGGTTACGAAACATACAATTCTT
ACAACTTCACATAATTGCATACGAGATGTATCCTTCACTTCTAGATTGATTTGTTTCCCT
TCACTTCTATTTGGCTCTATAAAATCTTTTTTCTTTATTTTCTACATTGATATTCCCTTT
TGCTATTTCAGTTGTTTAAATATGCTATATGATTCGGGTACA
>comp2867_c0_seq1_2 [16 - 321] len=364 path=[342:0-148 491:149-363]
TCTCGAGACTACTCCATATTTGTCTTCAATTTTAGGTATTTATACACCTTAAAAAAGTAT
GTGCGTAATAAGAGTAGTCCCGAGGGTTCGATTGCTGAGGGATATCTTACTGATGAATGT
TTGACGTTCTGCTCAAGATACTTGGGTAGTGGGATTGAGACAAGGTTCAACCAGCCTGGG
AGGAATTATGATGACGATGGTGGTGATGTTAGTTCTGGTGGAAGATTTTCAGTTTTTGCT
GGAAATGGTCGTCCTTTAGGGAGAAGAACCACGTTGGATTCAAAGAAAATAAATAAAAAC
ATGTGG
>comp2878_c0_seq1_5 [231 - 49] (REVERSE SENSE) len=278 path=[1:0-205 207:206-229 772:230-277]
TTGGAAGTTTATAGCCAAGTTCCTTCTCAAAATATAAGGAACTCCATGTGTCCTTTTGCA
AGAATATCCATATTGAGTCTAAAAAGTGGTACACTCTATATGCTCCTCCTTTGCCGCAAC
CTAGTGATAGGAAGATCTGAAATCAATGCTCGAGAACACAGTAGGCCCTCAAAGCTGGTC
AAA
>comp2880_c0_seq2_3 [226 - 399] len=409 path=[863:0-82 57:83-106 969:107-136 110:137-160 1022:161-408]
GTGGTACTGCATGTCATAGGACCAGTACTGTTTCAAATGATGAATGGTATGCTATTTTTG
TTGACCGGTGGGCAGCTTGATCCCGTTGCGTTGGGCAACATTTGTACAGGGATCCCATTT
TGTGAGCCAATACACAACAGCTTTGTTACAGGCCATTGTACTATTGCAAAACAC
>comp2881_c0_seq1_4 [226 - 2] (REVERSE SENSE) len=367 path=[1:0-73 75:74-97 1129:98-366]
TCGATTAATTTTATTTTAATTTCTCTAGTTTTTATGCATTATGTCCCTGTTTCTTCAATT
GCTTCATACGCCATGTTTGAATGTCTGGTAGGTGAAATGGGAATTGGCTTTAATATATTG
GTTCTGATCTTTAGACATTCAAAGGTCCAAACCAACATAAAACTACAAGTATTGCTTATA
GACATCCTGAAACTTCCACAAATTACATCCACTATCAATAGTGAT
>comp2882_c0_seq1_2 [140 - 3] (REVERSE SENSE) len=245 path=[14:0-139 154:140-244]
GAAATACCTCCACCTGAAGCACTACATCCTGGTCACACTGCAGACTCCACCCTTAAATAT
AAAGTAACCAAAAACTTCAGTCTTAAACAAATTGCATCAAAACTGAGCCTCTATGTGAGC
CGACCAAGAATTATCCTT
>comp2887_c0_seq1_3 [74 - 307] len=477 path=[1:0-476]
CATCCCAACCCTATGAATCTATTTTTTTGCATAACCTCAATCTACACGAGACCTATCATC
TCCCTCCTTTCATTCCACCCACGTTTCCTTCCCTCAAATCTCTTTGATAACTACCTTAGT
TCTATCCAAAATCATGTTAACAAAGCCTTTGATTCTTTGATTATGTCCATGAACAGCGGT
ATTTGGGCCCGTAATCACCATAAACACTTTATCGCTCAGCATAACCGTCATTCA
>comp2890_c0_seq1_2 [60 - 236] len=283 path=[261:0-246 508:247-282]
CAGCTTAGAGAACATCTCTTGTATATATTACACATAGAGACTGGAATAAGCAAGTATCAC
AGTAGAAGAACTCATAACAAACTCTATCTCAGGGTCAGACTCCGACATCACAACAACATT
AATACTGAGACCATACCCGCACTCGTCACCACAATGAATATAATCATCAATCAATCA
>comp2891_c0_seq1_8 [520 - 125] (REVERSE SENSE) len=522 path=[500:0-211 712:212-235 1104:236-262 763:263-521]
GGGGCACGTTCTCGAGAACGTTTTCTAGTACTTGACCCAAGAAAGGCGACTGAGTGTCAC
AGATGCCGGAGATTCCGATATAGCTTCAACATTTTGTTGGATGTTTCTGCCCAGTGGAGG
AGTGAATCTGGACAAACCTTGTCGGGTGGCGAACGATCGTACCACAAAACTATCAAGAAG
ATGTTGATGCGGTGTTGTCTCTCGAACCCACAGTCTCTCCTTCTCACCTCTGTAATGCTT
TCCCTTTCGAAGGAATCGCCGTCGAAGCCAACTTTGGCAAAGACGATAGATCCTCTTGAT
TACTATCATAACCGATCAGATCGATCGTGCCTGGTCGTGGGCCCGGAGATTGCGGCGTTG
AGGATCAAAGTGATAGATAAGAGAGGTAGGAGTTCA
>comp2893_c0_seq1_2 [166 - 35] (REVERSE SENSE) len=224 path=[2:0-98 101:99-223]
CAGACAAGGATTGTTAATAGTGCATTATCGCCAAGGATTTTTACATTACTCCATGGTTAT
CAACGTACATTCCCCAACCTTTTGACTCCCTGCGTACGGGATAGGAGCCCATCATCTACC
TCTTTACTCTTT
>comp2894_c0_seq1_7 [239 - 3] (REVERSE SENSE) len=298 path=[411:0-297]
TTTGGAAACTGTTCAGTTCTCTTGGATAGATACCCAATTCTCTTGCACCAGACCACCGTC
TACGATCGCCAGTCCGCCCTCCACATAGCAGCTGGCAATGGCCAGATCAAGATAATATCT
ATGCTTTTGGGTCAATCAATTTGCCCAAATTTGTTAAACTGTCATAAGCAGATTCCACTC
TTGTTGGATGCAATGCACGGGAAAATCTCTGGTGCGCTAAAGCTCCTTCAAGCAGGG
>comp2896_c0_seq1_5 [616 - 816] len=1413 path=[1389:0-1126 2516:1127-1150 3064:1151-1195 2583:1196-1412]
AGTAGTTCTTTTTCCATACCAATTTATTGGCTTTTCATTAGTTTTTACTTAGAAACTGAA
ATGCCTTTTTTTTTCTTTTATATTAGCACAATAGTTATCTATTCAGTAGGTTTATTTCAA
TTAATATATTTCAGGACAGATGCCAATTCACTGGTCCAGAAATCATCAAGAAATGCTAGA
GCAAAGGAAAAGTTATGTCCT
>comp2899_c0_seq1_2 [1 - 213] len=217 path=[675:0-12 124:13-36 148:37-216]
TCCTGGTTTGCACGCACTGGTTTGAAAACTAAGAACAGCCTCACGTTCGAAAGTGTTTTC
CTTTCTACCATCACTGGTTTGCACGCACTGGTAGGTATTATATATGTTTATATAAGCCTG
CCTAAATCCATTACCCTAATCGCAAACATGGCTTTCCTTTCCAGCCATAGTCCAACTTGT
TTCTCCTTTGCAGATAGAGTACATACTTTGTTT
>comp2905_c0_seq1_3 [236 - 3] (REVERSE SENSE) len=237 path=[238:0-88 327:89-119 498:120-143 382:144-167 406:168-198 437:199-236]
CTTATTGCCCAATCTGAGGCGATCACACTTCTAGGCCAGATCGGAGATGCTTCCACCGAT
GACACCACCCCCATTCCAAACATAAACGGCAAGACCCTAACCCTAGTGGTTGAGTCGTGC
GAGAAGCACAACTCAGAAGATCAAGCTGTCACGGAGAATCTAAACGAGTGGAAAGACAAT
TATGTCCAAAGACCCGATTGGGAACTCAACAATCTCCACCAGGCAGCACTATAT
>comp2908_c0_seq1_1 [2 - 127] len=309 path=[336:0-242 4:243-308]
AACAACTCTTGCATTCCCATTTGTATCTTTAACTCATCCATGCTTGCAGCCGTAACAAAT
AGCTGGGAAGAAAGTCTTCATAAACAGGCTGGTTGGAATTATCTTTTTGCTGGAATTCCA
GTCATG
>comp2912_c0_seq1_9 [385 - 80] (REVERSE SENSE) len=387 path=[1:0-121 563:122-386]
ACACCTCTTCTTTCCACTCATCTCCACCTTATTGGCTGCCACCACCACCCCTGGCCCACT
GCAGCCACCAAATTGGACCAAAAACCCCTCCAATTAGAGGGTTTTCTTCACAAACTCCTC
TCTATAAATAGCCCTCACCTCCCTATTTTCCTTCACCCAACCTCCACCCCCATAAATTTT
CCTCCACTAATTCGGCTAGAAAAGCCCCACTTACTCGTGCTTTATTTTCCCCCATTTCCG
GCCACGCCTGCAACTGGGATTTTCTCCCTTCTCCGGCAACGGCAGCCCCTACCGTCGCCT
GCAACT
>comp2915_c0_seq1_3 [163 - 2] (REVERSE SENSE) len=245 path=[416:0-64 480:65-244]
AAACACCTGATTCTTACTAGTGCAATACCGATGCAAGAGGGTCATGCATACCGAAAGGCA
ACTAAATTCAATCTAAACAAATATTTCTTCCCAAAATCTTGTTGGAATACATGGTTGATT
GGACCTTATTTATTTATGCTTTTTATTTTAGTGTGCTTATTT
>comp2918_c0_seq1_2 [1 - 141] len=207 path=[363:0-141 179:142-206]
TTATTACATAAGCAACATGTCCTCGCAAAACAAAGTAAGAATATTAAAGTTCAAAATACA
ACAATCCAACTATCCATTAAGCAGTCTCATTGCCAGTCACAACACCTCCATCAGCTCCAA
CATATTAGTTATCTGTTAACA
>comp2927_c0_seq1_4 [182 - 39] (REVERSE SENSE) len=215 path=[366:0-132 174:133-214]
ATTTCGCTCACCGAAACCCCCCAAGTCTCTCACTCCCTCTCTCAGTTCGACCTTGCCCCA
ACCCGAGATGCTAGGTACCTCCCTTCTCTCTCAATTGTCCTTAACATGACCCACCGCCCC
TACCCATCCCATCCCCCCTATTCC
>comp2936_c0_seq1_2 [3 - 683] len=685 path=[573:0-555 1168:556-684]
AAATATGTCCAGTGGGTGAAAGTTTGTATGACAACACCTAAATTTTCTGTTTCTATTAAT
GGGGTGTTGGAGGGTAATTTTAAAGGTGGGCGTGGTCTTCGTCAAGGGGATCCTTTGTCC
CCTTACCTTTTTGTTATTGCGATGGAAGTTTTTAACAGAATGATGAGGAAATTAGTCATG
GATGGTAGATTTACCTTTCATCCCAGATGTGAGGAGGTTGGTCTGACTCATTTGTGTTTT
GCGGATGATTTAATTCTGTTCTCTAGGGGTGATGATATGTCTATTAGAGGAGTCTTGGAG
GTACTTCATCAGTTTGCTAAGATGTCGGGGCTAAATGTTAATAATCAAAAAAGCCAAGTT
TTTTGTGCGGGTATTGGAGGAAGAAATAAGGGGAACCTTCTATCCGTATTGAATATGGAT
GAGAGTGAACTTCCAGTACGGTATTTAGGAGTTCCGTTGATATCTGCTAGGTTAACAAAG
GAGCATTGTGGTATTCTGTTGGAAAAAGTCACCAGTAGAATTGGCTCTTGGGCGAGTTCT
CAATTATCTTATGCAGGGAGGCTAGTGTTGGTTAAGTCGGTACTGCTATCATTACAGGTA
TATTGGTGCCAAATGTTTATTTTACCCCAGAGTATTATTAACGCTATAGAAAATAAGGTA
AGAAGATTTTTATTGGGAGGG
>comp2942_c0_seq1_2 [41 - 277] len=286 path=[264:0-110 375:111-285]
GATACCACTTACTTGGATGCCATGATAGACCCCGACGAGGGTCATGGTGGGGGTGAAATT
CCCTCACAGGTAGAGGCAGTTCTAAAGGAGTTCAAATATGTTATGCCGCCTGAGTTTCCC
AAAATATTACCCCCTAGGAGGGAGATGGATCATCAAATAGAGTTGGAACCAGGGGCCAAG
CCACCAGTCATGGCACCCTACAGAATGTCACTGCTTAAGTTGGAGGAATTACGGAAA
>comp2944_c0_seq1_5 [159 - 398] len=493 path=[923:0-224 217:225-492]
CTCAACTTTTTTATAGCCCACGCCTTTTACGCTATAGCTCGCTATAACAAACACCAGCAC
TACGCAACAAGAGGACCAGAAATCCTCGACCAAAAACAAACAAACAAAGCCCAAAAACTA
AAAGCCTTGAGAACACAACCTGACCACAACTACAAAAACAAACACCAGCACTACACAGAC
CAAGCCGACCAAAAACAACATAACACAAGCCACAACCATATGAGAATTAACCACCCGAGC
>comp2945_c0_seq1_4 [226 - 2] (REVERSE SENSE) len=228 path=[1:0-189 191:190-227]
AGCCATGTTGGTGCCAACCTCCTTGCTTCTCTCCCCGATCTTTCTCTGATATTTTGGAGA
GCTGGCCATTCCTACTTTTTATCCCCATCAACTCCTTGTCCCCTTGGCAGACCATTATCA
CTATATTTAGTGATGAAATGTGCAATTTCAGGAACTGAAACTCCCTCTGAAAATCTGGAA
CCGAGCCTTATTTTTGGCTCTAAAATTCCTCCTCAATCTTTCTCT
>comp2946_c0_seq1_7 [197 - 3] (REVERSE SENSE) len=494 path=[470:0-203 674:204-227 1046:228-281 750:282-493]
AACCTGCGCCCCAAACCAAAAACTATTAGACCTAAATTTTCTTTAACCAAATTCTATCAG
ACCTACGGCGGCCAAATCAGAAATCAAAAACCTGAATACATCCAGCAACAGATCCATTCT
GCCCAACCAAACTTCATTCGGGTAAGACTTCATATTTTCCATCTGCTAATTTGTGAACCA
TTATTTATTTTGTTG
>comp2947_c0_seq1_3 [341 - 165] (REVERSE SENSE) len=343 path=[878:0-23 409:24-47 433:48-342]
ACACACCAGTTTTCTTTGATCTTTGGTCTAATTCGAATGTTTCCTTTTGCAAACTTACTC
CTCTTCATTCACACTCCACCAGTAGCTCATTTGCAGACCCTAATCATCCTTATAAACCAA
CCAAATCCCACCCAAACTTCATCTCTTCGGCCATTTTCCAACTGTGAGTTAACTCAC
>comp2953_c0_seq1_5 [246 - 1] (REVERSE SENSE) len=246 path=[1:0-77 79:78-245]
AAGGTGACCGGAGAAGGAAATATAGCCCCTGGAACTTTGCCTGAAACAGTGTCTGACACT
GTATTTTTAGTGAAATTCTTGTCAAATGGAGATGATCCAGAATTGGAGAGTGGTGTCTTT
AGAAAGGTGGGTGTGAGGCCTTTAAATTGGTGGTGGTGGCTTGGACTGAGGGTGGCCGGA
GATGGAGTTACATGCCCGAAAGTGGGTGGCCTGAGCTGTGACAGATCTGGGAAAAACTTA
ATTTTC
>comp2958_c0_seq1_2 [67 - 270] len=305 path=[1:0-48 50:49-72 178:73-304]
ATCTCGTTGGATTTAGAGTGGTTTATGGTCAACTCGTGGTTAGAAATCAAAGACAAGAAA
ATCGCTCCTGAACCCGTTGATGACCGAAAACAAAGAAGATTTAAGGAGAAGGCTGCGTCG
TCGATTCTTGAAGATAAAGTCGATGAGGTCGCTCAACCGAAATCGATGGAAGAACAATTC
AAAACTTTTACGACAACAGTTGTT
>comp2961_c0_seq1_4 [279 - 1] (REVERSE SENSE) len=281 path=[1:0-280]
CCAGAGTTTGAGAAGGAGGGTCAAGAGTATGAATTAGAGGAAGGAGTAGATCATGATGCT
AAAGATGGAGACAAACTTTTAGTAGTAGTGCAAAGGATGTTGCTAGTTCCTAAACAAGGG
ACCCATACTCGAAACAAAGTTTTTAGGTGTTTTTACACTATTAGAAAGAAGGTATGTTCT
ATGATTATTGACAATGGCAATGTTGAAAATTTTATCTCTAAGTTTGCAGTGAAGAAGCTA
AATCGTAAGACACAAAAGCATCCCGCTCCCTACAAAATC
>comp2962_c0_seq1_6 [446 - 183] (REVERSE SENSE) len=470 path=[1005:0-54 477:55-78 501:79-469]
CATTTTTGTAGACAAAATCCGTTGCCTAGTTTAGTTATGGGAGATTTCAGTGCTATTCTT
GGTGCTCATGAGAAGATTGGTGGTATTTTGCCTCTTCCAGCCTCTTGCAATGATTATCAG
ACTTTTATTGATGATTGTGGTTTATTTGAGATTTATTCTTCTAATTCAGAGGTTACCTGG
ACTAACAACCGTTTGAACCATCAGCATGTTGAAGTTAAGCTTGACAGGTGTTTTGTTTCT
CATGATTGGCTTCATTTTCCCTCC
>comp2963_c0_seq1_5 [214 - 447] len=750 path=[1:0-749]
AAAACTTCTTGCCGTCTTCGCCCATCAACACATATATCAGATGTTCATTTTGTGATGTGT
TTGTTCATTTCTTGGAATATTGTTTTTCCTGGAGGCCTAACCAATAGGGAATCTGCAGAG
CTCAACTTGCTGTTAAAAATCATTCACAATTTTGTGCCATCTTCAAATTCAGATTCGAGA
CTTTGGTTGCCAATTTCTGATACTTCCACACATTTTCTGAGTCCTTTATCAGTG
>comp2972_c0_seq1_2 [230 - 6] (REVERSE SENSE) len=230 path=[208:0-160 369:161-184 393:185-229]
ACTATACACCAAGAAGCTGCTCAAGGGTTGTGCTTACTGAGGAGGTGTACCTCGAGGGGT
GCAACAAATGTTGATCATAAGACGGGGTGGGTTACGGCTCGAATCACGCTAAAGGTGGAG
ATTGCTGAATATTTGGCTCGATTAGAGCCAGGAAATTCTTGTTGGCGGCCCAAGAATAAT
ATTACACAATTCGGTGGCTACGGGGACTCAGAAGGGGAGTCCAAA
>comp2974_c0_seq1_5 [247 - 450] len=671 path=[1237:0-174 146:175-670]
AACCCTTTCAGCAGTTTAAAGAACTCAAAAAACTTACCTTCGATTTTGGTACCATTCACA
TGCGCGCGCACACATAAACATGGTTTATATGGTCAAATTACTGATGGACGCCTTTATAAC
AAGATTCCTGATCCACACCTTTTTAACAAAATAATTAGAGTCTACAATTTTAAATATCTA
CAGCCAAACCCGTTCTATATGATG
>comp2975_c0_seq1_4 [170 - 3] (REVERSE SENSE) len=202 path=[180:0-112 293:113-201]
TCTCAATCTTTGAACAAGCAAACCTTGAAAAGCAAGGATCGCAGTCTACTAATGGTTCAA
AAGACATTGAACAAAATTTTAAGTGACCAACAAATCAACCATGTCAATATCGAAGGAGGG
ATGAGCCACGTGATACAAGAGGAGATGATTGGTATCTTTCTTGAATGC
>comp2977_c0_seq1_6 [385 - 209] (REVERSE SENSE) len=448 path=[426:0-263 690:264-372 799:373-396 823:397-447]
GCAACTTTCTGTGTCCTTTCTACTTCCAGCCAAGTGGTGTTTGAGTCTGAAAACCCCTCT
CCAAATAATTTTGTTACAATAATTACATTGTACCTTCATCCTTTATTCTTCATCCACCTT
GCCATGATCCCAACCAATGTCTTTTGTAGACGATTTAGTTTATTTCTTTCTCCTTTT
>comp2980_c0_seq1_3 [215 - 18] (REVERSE SENSE) len=249 path=[415:0-173 30:174-248]
ACTATAAATCTCAATGATGTGTATCAGTGTAACTCTTCTGTCAAGACTATATGGTCCTTA
TACGCTCACGAATTAGGAAAATCACCTCAGAAGTCTCTCGTACCAACTCTAGACCCAACA
AAGAACTGTTTCTTGCTTCTAACCAACATGTGGGTGATCGACACAGTTTGTCGTATAATG
TCTTTAATGGTGCCATAC
>comp2981_c0_seq1_4 [320 - 3] (REVERSE SENSE) len=320 path=[604:0-183 15:184-207 811:208-227 120:228-319]
AACAATTATGCACCACAACAAAAAAGGTACTTCATCACACAAAAGCAGTTATTGTCCACC
TTAAATTTTTATTACCACAACAAAAAATTATGTACCACAATAAAAAGGAACTTCACCACA
CAAAAACAGTTCTTGTGCACCTTAAATTTTTATTACTCCACACAAAAACAGTTCTTGTCC
GCCTTAAATCAATTATACACCACAATAAAATGGTGCTTCACCACACAAAAACAGTTTTCG
TACACCTTAAATTTTATTACCTCACAAAAAAATGATTTTAGCGTAACAAAATTATTTTTA
CCACATATTTTATATTCA
>comp2983_c0_seq1_13 [562 - 221] (REVERSE SENSE) len=863 path=[1:0-177 179:178-862]
GGAGTCTCTAGCTCAGGTGCAGAGAGAGTTGTCGGCTGTATGGGACCAGCTGAAGTAGTC
ATAATGGAATCTAAGGGTGTCCCGGGTCTTTGCAATGAGGCAGAGAAGGAGTTATCCTTC
TGGAAAAAGGAGTCAGAACACTTCAGAAATAGAGCTGCCTTAATATTCTCCCAAGGCCAG
TACGTCGGTAGGGAGCTTCTAGCGAGGGAGTTGCATGTCCGTTATCCTGAATGGATTTTT
GAGGTGCACACCCATTATCTGATCCCTATGCCAAATGCAAAGGTCAATCCTGAGGCTGAC
TGGGATGAGGAGATGGAAAAAGTTATTGCGCCTTTTTTAACA
>comp2984_c0_seq1_4 [318 - 103] (REVERSE SENSE) len=318 path=[176:0-107 584:108-317]
CAATTTCCTTTTGATTCTGAGAATATTTTTATGCTTTTGAGAATATTTTTATATATGTCA
ATGGAGTTGCTGCAAATAGATTTTCTGATCAAGATGTCTCCCTTAGTCTTAGCTCTACAT
CATTACGATATAGAAAATATCATTGGGGTTTCTGCAGTTCTCAGTTACTTACTCCTAACC
TCCTCAACCTCAAGTGCTAAATTTCACCACAGTTTC
>comp2987_c0_seq1_2 [3 - 305] len=305 path=[146:0-144 293:145-304]
CACCGTCAAAACCCCAGGATCTCTATGCCAAGCAAGCCTAACCGTCGGATCAGGCTGCGA
ACAGTAGGGGTAGTAGCGTCCCACCATAACCTTAGCTTCCAAACATGTCATCTCCTGCTA
CCTCCCTTCCTCCAATCCCAGTCCTTCACACAAAAGCCCCATCATAACCTCTCCCAGTCG
TCCGACGTGCCTCTCCAACTCAATCACCTCCGCATGACATATCTCCAGAATTTGATCGTG
CTCCGGCATGATTGGACCGAGTCTTATCTGAAGCGTGTTTCTCCAGCTCGCCGCTTTGGA
TTG
>comp2990_c0_seq1_7 [181 - 2] (REVERSE SENSE) len=382 path=[523:0-120 130:121-381]
CCGCGACTGTTATTTGATCAGCAGAAAAGGTACCGTGGGAGATATAGATGGAAGAGAGAG
TGTGGTAAAAGGATAGATTTCAAATTTGAAGACATAGTTGTTGTGGTGGACCCATGTGAC
AGTTGCAAGTTCAATAGGATTGGGATCATCGCAATTGAAATGATTGGGCAGAACTTGAAG
>comp2992_c0_seq1_2 [241 - 92] (REVERSE SENSE) len=334 path=[312:0-152 465:153-176 489:177-333]
TTTCCAGTCTCTAACTGGCTACTCCTTTATCCTCTTAATTTTTTTTCAACCTTAATACAT
CTTATTCTTATCTCTCATCATAATCTGCACTTTATGTATAAGCTAACATCACGTGTTTTC
AAATTCGTAACTTTATCTCATGTAACCGCT
>comp2996_c0_seq1_8 [357 - 13] (REVERSE SENSE) len=370 path=[346:0-140 487:141-164 782:165-369]
ACTCATACTATTTATACAATTACACTTTTGCCCTTCCCCAATTTCTCTGGCCGAGCCACT
CACTACAATCAATTCCCAACCTACTGTTATCACCCATCTTTATCCCTGCATCAAATCATG
TCAATCAACCCAGCTTACATCCATGCCTGCCAAACCTACTGCCAGCTTCAAATCCTTCAA
AAACAACCAAGACAAATCTCCTCCATAAACCTGCAAAAACCCACACTCAACAACCACCAC
TACAAGCTGAAATCCAAACACCTACAAAAGAATATCCAATCACCACCCCAGCCACAAATT
CATCCCCTTGAAGCACCATCTCCAACCCGCTGCTTCCATTCACCA
>comp2999_c0_seq1_3 [106 - 237] len=238 path=[216:0-158 375:159-237]
ACAAAGTTCATGACGAGAGACTACCTTGCCAGAGAATCAATTTGGGTTCATACCCGACAA
ATTATCGATGGAGGCTATTTATTTATTAAGGAGACTTGTGGAAATGTACAAAGAGAAGAA
GAAAGATCTTCA
>comp3001_c0_seq1_2 [2 - 133] len=217 path=[173:0-144 368:145-216]
GAAGACTTAGAACCCTGTCTGTTATCAAGAGAGTCCACTTCTTCTCTCTCCCCCCTGCTT
GTCTGTCTCTGTCCAAGTCTGAATTCGAACTGTTATAAAACAATGGCGACGATATCAACG
CCTACTGATAGT
>comp3003_c0_seq1_2 [63 - 191] len=236 path=[299:0-70 157:71-94 181:95-235]
ACCAAAATTAAAAAAAAAACTGAACCAACCTGCCAAATTTGGTTCGGTTCTGCAGTTTGG
TTTGGGTTCTGCGGTTTTTTGCCCACCCCTAATCAAAAATTGCATTTGATTATTTTTTTA
TCCATTCTC
>comp3005_c0_seq1_9 [527 - 3] (REVERSE SENSE) len=762 path=[1265:0-317 53:318-761]
TTTGCCCATGGTTCCTATTTGTGCTTACCCAGACTGCTCACCCAAGTAGATGGAAATACA
CTTATGCACATTCCAAGGAACAATGACTCATTGTTCTTCCATTCACAGGTTCTAACCATA
GATCATGAATCCTCTGTCAAACCTCAGCCTTCAAAACACCCTCACAACTTTTCTTCTTTT
GCCGGCCCTCAGTTATTTAGCCAGTGTCTTAGTTGTGCACCAAGAGATGCGGGCCAACCT
TTATACCCTGAATCATACTTACGCTCCCCGTCCAGTCATACAAAGAAACCAATCTCACTC
CATATCTCGCACTCCTCACCTCTAACCATTACTCCAAGTTTTTCCCTTTTCCAAAGTATT
GTTTCCTTTTTAACCAGACTTAAAGGGCCTCCTACTTCACTTATTGAGAACTCAACACCC
CACGCTATAAAAATCTCTTCACTGCTGACCACTGACAGACCATGCTCTCTAGTGCAGACT
AGGTATAGTAATCAAACTGGAATGGAACCGACTGCACCAAGTGCC
>comp3008_c0_seq1_2 [36 - 206] len=401 path=[383:0-206 21:207-230 45:231-400]
TTTATTTTCATTTTATTTTCTTTATTCATGTCTATGGATTATGGAATATATAAGAATGAT
ATATGTTTGATTGAGAGTGCCACTATTCATACAATTTTAAAAAACCAGAAGTTTTTTCTC
TTTAAGGTGTCTACCATAGCTAGACCTTCACAAATTATCCAAGGCTCTGAA
>comp3010_c0_seq1_6 [508 - 759] len=759 path=[737:0-46 784:47-758]
CTAAAGAAGATAATCAAAGTAACAATTTCAACTAGTAGGATAGAAATGATCCACAAAGGA
AGAGGGAAAAAGAAATTAACAGAAGGCAAGGTTTCCACTCTAATTATCATTTTGGGAGAA
CAAATTGAACGGAATCCAGGGTCACTTATTAACATTTTGAAAAAACCCATTTCTATATTG
GTGCTATCAAGTCTGAAAAATTATAGCTCTATTTATATCTCAAAAAGCAAGAGAGAAAAT
GCTGAAACTATT
>comp3011_c0_seq1_2 [9 - 239] len=239 path=[333:0-214 548:215-238]
CTCTTCTGTCGAGACTACGTGGTCGTCATGCACTACTATATCAAAGAAATAGCATCCATA
GTCTCTCGTATCAAATTGGATCCTAAAAGAGTGCTCTCTCTAGCCTCTAGCCAACAAGCG
AGTGATCGATATGATTTGCCATACAACACCTCAAACAGTGTCATATGTGAGACCCCCCGT
GATTTAGGGGTGGGTGCATTTATGAATGCATCATGGCTGGTGAGCCTTGTG
>comp3012_c0_seq1_1 [3 - 92] len=316 path=[1:0-315]
TACTACCGATGCGTTTCTTTCTTTCTGTTATACTATCCTTTCTTAACTTATGTTACTAGA
GTAAAGATCTTTATTTGTTCAGGTCTACAA
>comp3016_c0_seq1_2 [2 - 202] len=204 path=[26:0-69 354:70-203]
TGGAGAATCTGGTGCCGAGCGGGGTTGAACTGTCGTCGACGACGAGCAGCGATGTCGATG
GTGACTGAACCTCTGCTGGTGTTGGACCGACGAGAAGCTTGGGGAGTTACCTCGCCTGGA
GTCGATTTCGGTCTCCAACCGAATGGAATAGTGGCGACGCTTGATCTTGGTCAGCAACAA
ATCTTAACATGGTACTTTCTG
>comp3017_c0_seq1_3 [2 - 331] len=380 path=[543:0-165 352:166-189 376:190-379]
GCAAATTTTCTTTGGAAGAACTTGTGGGCGATCTTCAATCTTAAACTTCCTTTACCCAGC
AGCTTTACGAATTGGTTTGCTTTGGATCCGTGGATCTATGAAGACGAGAAGCTATCCAGA
AAAGCGAAAACGTTGTGGGTTGTCGCTTCCATCTCTTTGCTTTGTGCAATCTGGCTGGAG
CGGAAGAATCGAATTTTCGATATTAAGGAAGCTTGTTTGAACGAAATTTGGGATATCTCT
ATTTTCCATGCTTCATGGTGGGCTAAAAACGAACCAGATTTCTATGGTGTTCCTGTTTCT
GTCCTGTCTCGGAATTTGGATATGTTTTGT
>comp3020_c0_seq2_8 [412 - 224] (REVERSE SENSE) len=639 path=[1:0-280 282:281-304 1193:305-638]
TATATGAGAATTTTAATTGAGAATCAAATAGTATCTAGGGGAACATGTGGTCATAGTTGC
TGTTTAGAATCCACAAGTGCTATCACCAACAAGAAAGCAGAGGATGGGTTGCTTGTGATT
GAGCATCTAAAATGGGCCCTTCAAGCTCACGAAGTTCTGGGGAATCATGAAGGAATGGTT
TTGTTCCAA
>comp3024_c0_seq1_3 [50 - 223] len=275 path=[1:0-200 202:201-274]
AGCTTTGACATGGGAGTTGTCATTACCAAGGGATTCACAATCCTCATCCTAGGAGCACTC
TTCCCAAATGGCATTTATGGCCTTGTCGGGTGGGCATCTATTTGGGCATTCATAAGTAAA
ATGATAAATGCCATGTCACTTAAAACACTCAATCTCCTCTCTAGGTTTACCTCC
>comp3028_c0_seq2_7 [267 - 97] (REVERSE SENSE) len=513 path=[491:0-370 862:371-512]
CTTAAGAACTACCTTAATCTAATGAACAAAGGTGAAATTAAAACCAAAATTCTACAAAAC
TTGAATCAAGAAATCCCAACTGATAGTATCAAAGGCCTTAGTAACATCAAACTTTACCTA
AGCATTGCCACCCAAAGATCTTCTATGAAGCAGATTAAAATTCTCAGAAGC
>comp3031_c0_seq1_5 [143 - 547] len=742 path=[837:0-647 72:648-741]
AGCTTATATACATTTTTTCCCTTTCCATCACTCTCTCTACACTTTTCATTCCTCACTCTC
TACACTTTTCACTTAACCGTTACAGAAGAAAGAACGACTACGAAGTTACATTTCGGACAT
GTTGATACAAGGTATGCAAAGTCTGTTCTAATTCGAATTTCAACCGAACAAGAAAATGAC
ATTCGTGCAGCTATTTCTTTATTGAAAGAAGTTAGTGCTCGTAATTTTACTCCTTTTGAA
ATTGTTTATCTTGTGACATCCCAAGCTTATATCATAAATGAAAATGGACAAACGCATTCA
ATACTTGTTGCTTCGTGTTTACAGTATCTTTTGTGGGATTTATTTTTGGGCTTGGTTTGG
ATGAGAAACATGGATGAGATACTTCCTACTCCCCCAATCAGAGGA
>comp3033_c0_seq1_1 [3 - 341] len=548 path=[1:0-547]
GCAAGTCCTTCTGATATGCAGTCGACTGTTGAATCATGGGTAACCAGTTGGATGGGATTA
GAAGCAGTAGTGGAATTTTTGAATAAAATTATTAAGCCTATCATTGTGCCTGAGCCCAAG
TTAAGTGTATATAAAGCACAACAAGTGCTTATACAAATTGCAGATGCATGTGGGTATCCA
ATAGCTGTTATGCCATCAGGTAAGGGTATGGTTCCAAAACACAATCTATATTTTATCGTG
ATATACTGGAGTATTGTCACCTCTAGTTTATGTGGCAAGAAAATGGAGTATGTTGATGCT
TATATTTTTATCAGTTATGTCTTCAACAATTACGACTTT
>comp3035_c0_seq1_1 [74 - 322] len=405 path=[307:0-277 790:278-404]
ATAATAATTTTGAGATACCTAATGCATCTTAAATTACCAAAAAAAAAGCATAAAAAAGAC
CATCCGCTAAGTCCCAAAGCACAAAAAAGTACAGTCCCTCCTAAACGTCACTTAGGGTGC
ATGGCTTCGCTAGGGGGGTTTGAAGCCCAGATAATGGGATTAAGCGGATTAAAGCATGGC
TTTTTAGAACACTGGCTAAATGTATCTATTGGTATGCTATTTGCACCATGGGATTTGTTA
GAAGTGATC
>comp3037_c0_seq1_2 [2 - 226] len=227 path=[1:0-17 19:18-31 287:32-226]
ACACATGGGCATATGGGATCATTCTTATATCCTTCTTTAGATAAATATTCACTAAGACAA
TTGTACCACATCCTTCCATATTGCTTTAAGCCATATAATGAACCTCTTAGTTTTATCGAA
TGTGCATTCTTAGTCTTTGCATCATGCATTTTAAATCCTTCGGGGATTTTCATTTCGCTT
TCTCACAAACACTCATTTATAACCAACGGGTTTAACATCTTTTGG
>comp3039_c0_seq1_6 [267 - 91] (REVERSE SENSE) len=424 path=[490:0-348 89:349-423]
GAATCCACAAAGGAAACTGAATTAATTGCTTCCAATGAGCTTCAACAACCAAAACCCAAA
TCCGATCATGTGATAATTACAGTGAGAGGAATCTCCCTAACCGACAAGGCTCAAAGACAC
CTCAATCGTTTGGTTAAGAGGGAGAAAAATATCAATGGTAAGAGTTACTTTACAATC
>comp3040_c0_seq1_6 [149 - 3] (REVERSE SENSE) len=294 path=[1:0-56 58:57-293]
AGGAAAACCAATATTATAGATATTAAAAGCCAAGGAATTGTAAAACCCAAGCCGATTCAA
GTTCAAGGTCTTCCTATTATTTTATCTGGCAGGGATATGATTGGAATTGCATCCACGGGC
TCAGGAAAGACATTGGCCTTTGTTCTT
>comp3041_c0_seq1_4 [171 - 347] len=373 path=[145:0-85 231:86-109 651:110-372]
TGCCTTCCCAACACAAACCTCTTTTGTAGTCCAAAATCTCCTATCCTACAAAATTTGGAT
CATATGGTATCAGAACTCCATATCCCCCTCCATATCGGTATGAAGCAAATATTATCATTG
ATGTCGGTATGCAAAGGAAAAATATATAAAGGGCCCAAACCCAAAAATCAGAGCATG
>comp3045_c0_seq1_7 [238 - 2] (REVERSE SENSE) len=346 path=[1:0-54 545:55-345]
CTTCGTTGCTTCTTTGTTTGCCTTTTTTTCTTCTTCCCACTAGATTTTCATATATCCTTT
TCCCCTCCAAATCGATGCTCGAATCTACATGTCATATCTCCCTGCTTAGATGGTGACTCT
GTACTCTGTAGTTTGTTGTCGAAGCATCTTCACAAGCATCCTTTAACGTTAGTCTTCATA
CTTTGTTCCATAGCATCAAACTTTGCCTCCAATCCTTCAATCTTCTTATTGGTTTGG
>comp3051_c0_seq1_1 [120 - 1] (REVERSE SENSE) len=310 path=[508:0-180 58:181-309]
TTAAACTGGTATTATAAACTATTAAATACAGTAGTTAAAAATCAAAAATTACCTATTCAC
GTTCTTCGTGTTCATGTTCTTCATAACTTACATCTTCTTTTTGTCAGTATTCAATATCCT
>comp3055_c0_seq1_5 [315 - 166] (REVERSE SENSE) len=315 path=[309:0-202 220:203-215 233:216-314]
CCTAATCATCCAATCTTTTCTGAATTGAAGCTCATCCAACAAATCAAGATGAACCTGCAG
CCAAGTATTTTCTTGTGGCATACCCAACGCAATACAATGAAACCCACAATTTTTGTCACC
TATATGTACATGAAACATATATTAATAACC
>comp3058_c0_seq1_2 [5 - 202] len=202 path=[1:0-126 328:127-201]
AAAATAACATGTCAACTCTCAAGCATCAGTGAAGAGATGAGGGTACTTCTGATGAATACT
CTCCTCACGCTCCCATGTCATATTGGTGTCACAATCACCCCACTGAACCTTCACCATGCC
AATTTCCTTATTCTAGAGCTTCTTTATAGAATATCCCAAAATAGCACGTGGAACGGAGTC
ATACGTAGTATCCTCTTG
>comp3060_c0_seq1_5 [143 - 289] len=350 path=[187:0-258 119:259-349]
TCTTGCTGCCACCACCCACCCAACACCTTCTTCACACCCTCACAACATAGTGTCTTATGT
CATATTCACCCCTTTTCAAAGGAAATTCGTTATCGAGTTGTTCATTTAAATGAACAATTA
AATGAAGAGGCTTATCCGGTGGGACAT
>comp3062_c0_seq1_4 [259 - 137] (REVERSE SENSE) len=261 path=[18:0-59 78:60-260]
TTGATAGTCGGCGTTAATGGAGGGCAGCGGCGGTCGTTTGGTATTCCGTCAGACAGAAAT
GACGTATATCAGCAGACTCGGTGTTCATTCTTTAGTACTGGTTTAAGACTATCGGTGATT
CGA
>comp3070_c0_seq1_2 [323 - 183] (REVERSE SENSE) len=324 path=[302:0-286 589:287-300 723:301-323]
GTTGCATCATTTTTTTCATATGATGTTTTTGGTTCTAGTTTGTGTTCTTCCTTCCATTCT
GTGTTCACTAATGTTATCAGTAGAAATCAAGTCTATTTCATCGAGTCAATTCTTCTTAGG
CTGGTTTTTTTAAGTAGAAAT
>comp3075_c1_seq1_4 [241 - 8] (REVERSE SENSE) len=241 path=[352:0-240]
CTCTCTGGTCTGGATGATTCCTTCCATGGCAGTGCTTCCTTGATGAACCCCTATGTATGG
ACTCTCTACCCTAGTGGGGTTGTAGCCCGAGGTCCTCTTGGTATGGCTGTGGAGCTACTC
AAAGTGCGGGCCCGAGAACACCCTTGTTCTACCATTAATGGCAGTTCAGGCCATTATCCA
GCCACGGTCGGCGATTGTTGCACCTCCCTGAGCTCTGGTGAGGTAGCAACGCTA
>comp3076_c0_seq1_1 [20 - 148] len=265 path=[1:0-37 39:38-264]
ATAGATATCTTTATTGAACATCATAATCTTTATTACATCGACAATCAGAAAATAATGTAT
GACAGACTACGAAACCTAGCCCAGACTACAGAATATTGCTCAGACTCTACACAACAAAAC
CTAATATTA
>comp3085_c0_seq1_2 [1 - 153] len=245 path=[1:0-45 47:46-69 493:70-244]
GTGGGTGTTATCCTCCGTTGCCGAAAGACTTCTTCATCCTATCTGTTGGGTTCGGCTATG
GCCGAAACCCCAACCCAGGTAAAGAAATTTCCCTTCGTTTCTTCCTTTAATCTTTTGATA
GTTAATTTCGAATTAGGTTCTAATGTGATTCCT
>comp3087_c0_seq1_1 [295 - 140] (REVERSE SENSE) len=401 path=[379:0-302 682:303-400]
TGTAAAAATTCATTTAGGTACATGTTAACTGCCCTCTTATCTGCAAGGGTTTTCAATTCT
ACTTGCTTCCAATATAAGCTTTTTTACGTAAGATTTAGGTACATGTTGATTAATCTCCTA
TATGTGTATGGATATTTTCTTAGAAAGTTAACAGTT
>comp3092_c0_seq1_6 [175 - 2] (REVERSE SENSE) len=220 path=[1:0-15 17:16-24 351:25-219]
AAATTACCTCCTCGATTGGTTGTCTTGAGTAGCAATCACTTCAACTCCTTCCTTTCTCAC
AATTGCTATGGTCGATCTCCATGGAGAGGTTGGAGGGTGTACCGGGAAAAACCCTCCGGT
GCAAGAATAACCAAGAGTTTGATTTGGTTTATAAGTAAAGATAAGGGTAGAATG
>comp3093_c0_seq2_8 [305 - 177] (REVERSE SENSE) len=423 path=[230:0-77 482:78-422]
TGGTTTTTAGTGTCAATCTGGGGTAGTATAAATTCCCGATTCCGCCCTTGTTCTATCCCC
CTCTTCGAATGTCACCATGAGTCCCACTTTTCTGTCTCATTCGTTCTCTCTCCTCTTTGT
TTGATAAAG
>comp3094_c0_seq1_3 [133 - 2] (REVERSE SENSE) len=237 path=[479:0-65 265:66-236]
CCAACCCTCCACCATTGTCTAATCCATAGCCATATCATCCCTCTTCAGTTTACAATACAA
ATCCAGCCTTGTTTCTCCCTATTCTGCTCTGTATGCTCGGACCAAGTTTCCCCCTTGCAC
TGTTCATCTTCT
>comp3095_c0_seq1_4 [230 - 81] (REVERSE SENSE) len=314 path=[292:0-230 644:231-245 538:246-313]
TCGATCAAATCCTCAGCATTTTCATTCCAGCCCTTAACTCAGAGAAACACTCCATCGAGC
TCTGAAAACCAACTTCATCAGAGCTCACCTCTGAGCCTCTGCACAAACCATCCACACCAG
TCTCTAGACCTATGTCCCTTCTTCCATTTC
>comp3096_c0_seq1_16 [819 - 1] (REVERSE SENSE) len=820 path=[1303:0-194 701:195-819]
GCGTATCTGGCGGAATGCGAGACGTCGGGCAAGATCTCGCGCAAACTGGTTGTGGCCAAG
GTGAACGCTAGCTGTGATGTCGGGAAGGTAAGCAAAGTACATTCTGAAGGCGACGGAGAG
GGTACGGAGCTGGACGCGTTGCTGACCAAGGTGGACGTGAAGAACGGACGCTTCGGTCTC
AATGTCTTCTATCGCTTACAATTGGTTCGCGACGAACTACAGGATATCTACGTGCTGTTC
ACGAACTGGGGACGGATTGGCGAGACGGGGAAGTTCCAGAACACGCCGTTCCGAGATGAA
ACGGAGGCTGTGAACGAGTTCAAAAAGATCTTCCGAAGCAAAACAGGCAACGCGTGGGAG
TCACGTGCTCCAGGCGAGTTTGTGAAGAAACCCAAGAAATACAACCTCGTTCAACGCGTT
AACCACTCGACCAAGGTAGACGATGAAGTGACGAGATCATTCCGAGAGGACATGGAAAGT
GGAGCTAGCAAGGGCGTGGTGTTCCCGGAGCCTCGTGATCCAGATCTTTTGTCTTCCCCC
AGCGTCATGGCGATGCTAGCTGCCATCACAGACGTACGCAACTTGCAGCTCGCGGCACAG
ACAAGTTGTGGCTTTGCTGGTGGCGACTTACCCTTAGCGAAGCAGGATGAACTCCGAGAT
GCATTAGAGAAGCTGATCGAGATCCGTGGTTTGCTGGAGGAGAAGGAAGAGCTTGTTAAG
GAGATCACTACTGCCAGTGGTGATTTAAGCGACGAAGGAGCCACCAAGCGTGCCCTCCTT
GCTACTCGCCATGAGGCTTTGACAGAGAAGGTGAGCGAG
>comp3098_c0_seq2_4 [238 - 2] (REVERSE SENSE) len=240 path=[264:0-95 360:96-239]
AGGATATGGAGAAGCATGGACTGTCCATGTGCAACCATCTCCAGAGCATATCCATGTCAC
TCTTCAACATATTCCTGCATGACATTCCGAAAGTGGTTAATAGAATCAAATGTGTTGCCA
ACACATACCCTAACTACCCCATCAACACTCTCTTTGTATGGTAGTTGTGTTATCCTCTTC
CTTCCCCTACCCATCTTCCCAATGGCAACACTGCGCCCTTCTTCATCACATAAGTCC
>comp3099_c0_seq1_2 [31 - 264] len=394 path=[163:0-161 334:162-393]
AGTTGTCAGTTTTACTATATTGAGCAATTGGTTTTTTTATATGTAGACACGTTATATGTT
TATCCATTATTTCCACTTTTGATAAATATGTTGCCATCTATTTCATTAAAAAAACTTTAT
CCAGTATTGCTTTGTGAATCAAGCTTTTCTTCAAAATTATATTCTGAAGTCAGGTCGGTT
GAGATAGGCTATTTCGGTCTTACAAGCTACAGTAGAAAAAATGATGCAAATTTT
>comp3100_c0_seq1_3 [144 - 461] len=462 path=[894:0-92 432:93-393 733:394-461]
TGTAATTCCGTTAGTAGTGATCCGGGAGGATCTCCTTGTCTTTTGTTAGAAAGGACAAGG
GGTAATTGTTGGTATTTTTCATGTTTGAAAGAAGCAGGAAACAAGAAGAAAGAAGCATAC
GGGAGTTCTTTCGATCATCAAGCCCTCAACTTTGATGATCGAAAGAGTGGCAGAGGCAAA
ATCCAAGAAGTTGGAGCTGCTTCGATCATCGAAAGGGCCAGCCTTGATGATCGAAGGGAA
TCAAAGAACTTTCACTGCTTCGATCATCGAAAGGGGCCTTCGAAACCCAAAAGCCTTGTC
GAAGGGAATCAAAAAACT
>comp3101_c0_seq2_3 [68 - 304] len=505 path=[797:0-285 60:286-504]
GTGGCGTGTCTTGCAATTTCATGTCACGTGAAACCCATTCATTACCTTGGTTCAAGCATC
TTCGTTTTGGGATTCAAACCCCAATCAATTCCTTTACTTTCAGCGTTTCCCTCCATTTTG
AAAAATGAAAAAAAAAAATTGTGTAGAGGAAATTTTTTAGGACAAGTTGTGATCAGGTTT
TCTTGGGCAAATTACGTAATCTCAAGGGACTACGTTAAGAACTCCTTTATAATACCG
>comp3106_c0_seq2_17 [762 - 1] (REVERSE SENSE) len=763 path=[1591:0-23 1615:24-762]
TCTGCCAGAGACCTGTGGGCTCATTCGCCAACAGGTCTCTGGCAGAGCACAAGCAGTTTC
ACGATGAGTATCGGCCAACCCAAGAGTGAAGGAGCCCCGCTACTGCCGACCGCCTCCTCC
GACCCTGTCGTGGACAAGATCGAAGCAGAGCCGACCCATCATGCTCTACTCGGTATTACG
TGCGTGGCTTTGGCGTCTCTGTGCTTTAGCCTCATGGTCACGTTCATCAAGTACATGACG
TTCTCGTTCTCATCCATGGAGGCCACATTCTGGCGCTCACTCGGTGTGCTCGTGTGCAAT
CTCATCGTTGTCAAGTTGTCGGGCATCAGTCTGTACGTCGAACCGGAGTTCCGCAAGATG
CTGCTGTACCGCTGCATTGCGGGCTTCGCCTGCATGGGCTTCGCTTTCTACGCCATGTCG
CAAATGGTGCTAGCCGACGCCAGCTCCTTAGTGTTCGTTAGCCCCGTCCTCACCTTCTTC
ATGGGCGCGCTGTTCCTTCATGAGAAAATCGACCCGATCAGTCTCATTAGCGCCATCACC
GCGTTTGGTGGTCTCATCTGTGTAGTACGTCCGGGATTCCTGTTTGGATACGACCACCCG
ACGGCTGCATCGGATGGCTCGTGGGTTGCAGTTTGCTCGGCTTTACTGGGCGCGTTCAGT
CAAGTGTTCGTGTTTCTGACGATGCGTCAGCTAAAGGGGTTGAATGTGTTCGTAATTGTG
CACTATTTCGCGTTGGCGAGTGTCATTTTGACGATGCTGTGG
>comp3107_c0_seq1_4 [165 - 1] (REVERSE SENSE) len=250 path=[492:0-167 660:168-191 1112:192-249]
GGGCATCCACTCCTTTACATCAATAAACTATCAATCCTAGAATATTCCTTTATTTCCCCC
TCTTTTCTGACATTAATCCGCTGTCCTACAACAGATTCTTTAAGGACATCTATGGGTTGT
TTCTCATTTTTTAGTGCATCTTCTAATAGCACCACAATACTTATT
>comp3108_c0_seq1_3 [3 - 275] len=436 path=[55:0-399 42:400-435]
GAGATGTCCTTACAACAACATATTTGGTCGATCGAATGCCCTCTAAAGTCTTCCCATTTG
AAATCCCTTTTCGATTCTTGTCCAGATTACATATCATTTAATCTCTTCATATTCTTCTTA
GGGCGTTTGGTTGTGTTAGTTATGTTCATATCCACCAAAGGAAAGAAGACAATGGGTTGC
AAGTGGATATTTTATGTGAAGCACAAAACAAATGGTTTAGTAGAGAGTTTTAACATGGAA
CTGGTAGCTAAAGGTTACAACAAACTTGGTAGC
>comp3112_c0_seq1_2 [3 - 218] len=220 path=[198:0-96 295:97-219]
AATTCAGATCATAACTCTGGGACTAAGGTATGTAAAATGGCTGAAAAAAGGTCGCCGGTA
AAGTTGACCAGAGTAGGTTCGCCGGAGCACTGCGAACAGGCAGGTGGTGGTCCGCCAGAA
AACGGAGTCTCCTACGTTGACTTACAGCCCTTTTTGCAAACTAGATCTGGAGGAGAGAGA
GAAGGTGAAGAACTGGTCAGATCTGCTTCAGATCTG
>comp3116_c0_seq1_4 [215 - 3] (REVERSE SENSE) len=217 path=[396:0-216]
TCGCTTGCACAGCCCCAAAGCAAAAACGCAACACGCAAATGGCTTTATTTCTTCTGTTGG
AATCACACCACCTCACCACGCCATCACCATCTTCCACCGCACCACACCATCAACATCTTC
CTAACATCTCCATCATCATCATCATCACCCTCCACCACGACCACTATAAACATTCACCAC
CATTATAACCATCACCGCCATCCACCAGCCCCT
>comp3118_c0_seq1_4 [109 - 405] len=431 path=[174:0-280 455:281-304 479:305-430]
CGTTTGGGATTATTATCCAAAAAAGAGCCATATGTTGCACTTATCAATCTGGAAACATTG
GGTATAGTTCCTATGTTGCACTTATCCCAATCATATGTTACACCTTTCAAATGTGGAAAA
ATTGGATATAGTCCAATTGTTGGACTTCTCCCACTCACTTGTTGCACTTCACAAAATCAT
ATGTTGCACTTCTCAAACTCTAAAACAGTCCATATGTTGTCAAGTTCATATGCTGCAATT
CTCAAACTCAAAAACATTTCATATGTTGCACTTTTCAAGTTCATATGGATAAAGGAT
>comp3120_c0_seq1_4 [35 - 418] len=606 path=[744:0-336 1500:337-459 1208:460-605]
GAAGAAAATACTTTCCAGAGTCCAAACGGAGTTTTTGAATCGAAAGCAATTAAAGAAGAA
GCTGACTTTTCACCAAGAACAAACCCTCCACAAAGTCCAGCAAGACCATCAAGCACAAGT
CAAGGACAAAGACCAAGAAATTCTTCATACACCATTGAAGCCACTTTAGATTCAGATTCA
CCACCATTACGGGTACGCTCATTGGAAGACATCTACAAAAATTGTGATTTTGCTATTTTT
TCTTGTGAACCACGGAACTTTAATAAGGCAATGAAAGATGAAAAGTGGAGGAAAGCCATG
GATAAAGAAGTTGCAGTAATTGAAAAAAACCACACATGGCAGCTTGTAGATTTGCCTAAA
GAAAAAGAAGTGATTGGATTAAAG
>comp3121_c0_seq1_2 [1 - 207] len=261 path=[491:0-260]
TTTGTTCCTTTTGTAGGGTCTCAGAACGCTTTTCACCCACTGTCAACCATATATCTCTAC
CAAGCTTACACAAGCTTAGCCCACATATACAACCTAATCATAATCAGACTATGTAACTCG
GCAACCCAGCTCACACCTGACCAAACCATCCTGGGTGTGCAGATTCAGATCCCATACATA
TTGACACTGTCTTTGGGAATTGAAGAA
>comp3127_c0_seq2_3 [148 - 300] len=441 path=[1:0-320 322:321-440]
TCTCTCTCTCCGTCTCTGTGTTTTTCGTCTCTAACTCGTCAAAGATCTACCAGGCCTCTA
TATCGTCAAATATCTACCAGGTCTCTCCCTTTCTCTCCCCCTTTATCGATTTTAAGTGAA
ATTAGGTTTCTCTTTTTTGAATTTGAAAAACCC
>comp3129_c0_seq1_10 [372 - 202] (REVERSE SENSE) len=696 path=[1:0-306 308:307-330 984:331-695]
AACCTTTCTTCACAAGTTCAAGAAGACAAATTTGGCCTATTGAGGGTGGTTGTTAGGAGG
AAGAGGCTCAACGAAAGGAATGGGACTGACCTAAGCTTGAGGACTAAGTTATTTTGGAGA
AGGGGTGAAACTGATGCAAATACAACTAGAAATGCCCATAAACTGAAGATC
>comp3131_c0_seq1_1 [2 - 193] len=700 path=[1:0-501 1683:502-637 636:638-699]
TCCAATCATTATGTGCCAGGATGTAGACGCAGTGCATTTCTAATTTTTGCATTCATGGGT
AATTTCGTAATTCAGTTTCATATTATTTTTTTTCTATTGAAGGGTATTTTGATAATTTTT
GTATTGATGTGTAACTTTCTTTGTATTGAAAAGTTTTTGGTCAGATTTGTATTGAAGGGT
ATTTTTATAATT
>comp3133_c0_seq1_6 [231 - 1] (REVERSE SENSE) len=232 path=[1:0-192 194:193-194 196:195-231]
TCTTTTTATCTCGAGGAGGGTTTTGCACCCATATTGGATTGTACCGTCATCGCTGAGGTA
ACTCAAGGAGGATTTTATGCCTATACAGGCTGTACCATCATAGTCGAGGCACGTATATAC
TCCAATGTGCATGGATCATTCCAGCGATGGGGACTCCTTCTGCTTGGGATCGATTTTGCA
TCCTGGGGGACTGTACCATTGCTACTGGGATTACTCGGGGAGGGTTTTGCA
>comp3135_c0_seq1_4 [391 - 107] (REVERSE SENSE) len=391 path=[504:0-366 871:367-390]
AACTTCCTAGTTCTCCACCCCGGCACACCCATCTCCCCCCTAATCCAATCCTGCCTAGAA
[truncated: 85,652,238 more chars]
