# Supplementary material for: Fatty acid composition of developing tree peony (Paeonia section Moutan DC.) seeds and transcriptome analysis during seed development
Source: BMC Genomics. 2015 Mar 18;16(1):208. doi: 10.1186/s12864-015-1429-0 (PMC4404109; doi:10.1186/s12864-015-1429-0)
Supplement: Additional file 6: — Enzymes/proteins related to lipid accumulation in tree peony seeds. [file 12864_2015_1429_MOESM6_ESM.xlsx]

## Sheet: Lipids
Enzymes/proteins related to lipid accumulation in tree peony seeds
GeneID	Enzymes/Proteins	Abbreviations	30 DAF (RPKM)	60 DAF (RPKM)	90 DAF (RPKM)
Initiation
comp2817945_c0_seq1	Pyruvate Dehydrogenase alpha subunit, E1a component of Pyruvate Dehydrogenase Complex	α-PDHC	-	-	-
comp119842_c0_seq1	Pyruvate Dehydrogenase alpha subunit, E1a component of Pyruvate Dehydrogenase Complex	α-PDHC	5.62336	3.8712	3.47858
comp59054_c0_seq1	Pyruvate Dehydrogenase alpha subunit, E1a component of Pyruvate Dehydrogenase Complex	α-PDHC	69.9069	20.5972	42.9204
comp114348_c0_seq1	Pyruvate Dehydrogenase alpha subunit, E1a component of Pyruvate Dehydrogenase Complex	α-PDHC	14.6121	7.29454	6.02466
comp118815_c0_seq1	Pyruvate Dehydrogenase alpha subunit, E1a component of Pyruvate Dehydrogenase Complex	α-PDHC	11.0662	6.75129	5.05458
comp89727_c0_seq1	Pyruvate Dehydrogenase alpha subunit, E1a component of Pyruvate Dehydrogenase Complex	α-PDHC	104.959	39.5164	38.7985
comp68664_c0_seq1	Pyruvate Dehydrogenase beta subunit, E1b component of Pyruvate Dehydrogenase Complex	β-PDHC	106.196	35.9266	5.84993
comp2745300_c0_seq1	Pyruvate Dehydrogenase beta subunit, E1b component of Pyruvate Dehydrogenase Complex	β-PDHC	-	-	-
comp44440_c0_seq1	Pyruvate Dehydrogenase beta subunit, E1b component of Pyruvate Dehydrogenase Complex	β-PDHC	101.758	25.851	10.776
comp76674_c0_seq1	Pyruvate Dehydrogenase beta subunit, E1b component of Pyruvate Dehydrogenase Complex	β-PDHC	36.7022	25.0533	76.3872
comp47951_c0_seq1	Dihydrolipoamide Acetyltransferase, E2 component of Pyruvate Dehydrogenase Complex	DHLAT	-	-	7.64835
comp84521_c0_seq4	Dihydrolipoamide Acetyltransferase, E2 component of Pyruvate Dehydrogenase Complex	DHLAT	-	-	15.6051
comp87799_c0_seq1	Dihydrolipoamide Acetyltransferase, E2 component of Pyruvate Dehydrogenase Complex	DHLAT	10.6027	4.17425	4.36408
comp36558_c0_seq1	Dihydrolipoamide Acetyltransferase, E2 component of Pyruvate Dehydrogenase Complex	DHLAT	64.872	23.2962	28.6907
comp68135_c0_seq1	Dihydrolipoamide Acetyltransferase, E2 component of Pyruvate Dehydrogenase Complex	DHLAT	72.5594	21.0783	7.25907
comp54663_c0_seq1	Dihydrolipoamide Acetyltransferase, E2 component of Pyruvate Dehydrogenase Complex	DHLAT	76.2026	16.4861	1.87831
comp46215_c0_seq1	Dihydrolipoamide Dehydrogenase, E3 component of Pyruvate Dehydrogenase Complex	LPD	44.075	10.9003	3.14284
comp84625_c0_seq1	Dihydrolipoamide Dehydrogenase, E3 component of Pyruvate Dehydrogenase Complex	LPD	106.966	41.8709	84.8219
comp75102_c0_seq2	ATP-Citrate Synthase	ACLY	0.896184	0.142872	0.183679
comp79916_c0_seq1	ATP-Citrate Synthase	ACLY	-	-	9.33593
comp81544_c0_seq1	ATP-Citrate Synthase	ACLY	93.0453	29.2633	12.951
comp86338_c0_seq2	ATP-Citrate Synthase	ACLY	134.518	41.4181	13.65
comp76901_c0_seq1	ATP-Citrate Synthase	ACLY	63.4412	15.4867	14.2664
comp39639_c0_seq1	Citrate Synthase	CS	34.8292	24.0727	22.1904
comp76436_c0_seq1	Citrate Synthase	CS	-	-	15.4984
comp91008_c0_seq9	Citrate Synthase	CS	3.32229	1.9012	3.43511
comp42203_c0_seq1	Citrate Synthase	CS	-	-	-
comp77224_c0_seq1	Citrate Synthase	CS	54.9651	39.656	63.8499
comp61474_c0_seq1	Gamma-Aminobutyrate Aminotransferase	GABA-AT	-	-	1.29864
comp91185_c1_seq1	Gamma-Aminobutyrate Aminotransferase	GABA-AT	-	-	12.1095
comp93913_c0_seq1	Malonate-Semialdehyde Dehydrogenase (Acetylating)	MSADH	81.7804	33.6291	35.1886
comp67526_c0_seq2	Carboxyltransferase alpha subunit of Heteromeric ACCase	α-CT	4.97688	1.57607	1.51292
comp67526_c0_seq3	Carboxyltransferase alpha subunit of Heteromeric ACCase	α-CT	3.29631	1.09372	1.09028
comp76546_c0_seq1	Carboxyltransferase alpha subunit of Heteromeric ACCase	α-CT	31.1839	18.2285	12.7335
comp90600_c0_seq4	Carboxyltransferase alpha subunit of Heteromeric ACCase	α-CT	1.32714	1.27145	1.53007
comp90600_c0_seq6	Carboxyltransferase alpha subunit of Heteromeric ACCase	α-CT	1.2103	0.881309	1.10688
comp88755_c0_seq1	Carboxyltransferase beta subunit of Heteromeric ACCase	β-CT	8.34971	3.87171	4.33411
comp82203_c0_seq1	Biotin Carboxyl Carrier Protein; subunit of Heteromeric ACCase	BCCP	1.434	0.40918	0.863829
comp52162_c0_seq1	Biotin Carboxyl Carrier Protein; subunit of Heteromeric ACCase	BCCP	37.9298	13.0241	1.59277
comp2855751_c0_seq1	Biotin Carboxyl Carrier Protein; subunit of Heteromeric ACCase	BCCP	-	-	-
comp34468_c0_seq1	Biotin Carboxyl Carrier Protein; subunit of Heteromeric ACCase	BCCP	13.9217	7.11886	3.08708
comp74722_c0_seq3	Biotin Carboxyl Carrier Protein; subunit of Heteromeric ACCase	BCCP	17.7519	4.93283	1.61563
comp67234_c0_seq1	Biotin Carboxyl Carrier Protein; subunit of Heteromeric ACCase	BCCP	65.9308	15.3202	1.94118
comp2698160_c0_seq1	Biotin Carboxylase; subunit of Heteromeric ACCase	BC	-	-	-
comp77607_c0_seq1	Biotin Carboxylase; subunit of Heteromeric ACCase	BC	-	-	3.79676
comp87983_c0_seq2	Biotin Carboxylase; subunit of Heteromeric ACCase	BC	39.1149	6.65414	0.797539
comp114822_c0_seq1	Biotin Carboxylase; subunit of Heteromeric ACCase	BC	5.67874	4.8875	1.22992
comp541405_c0_seq1	Malonyl-CoA ACP Transacyclase	MCAAT	-	-	-
comp720077_c0_seq1	Malonyl-CoA ACP Transacyclase	MCAAT	-	-	-
comp80044_c0_seq1	Malonyl-CoA ACP Transacyclase	MCAAT	39.4247	8.24528	1.74029
comp49366_c0_seq1	Acyl Carrier Protein	ACP	115.526	44.0226	18.9685
comp84344_c0_seq1	Acyl Carrier Protein	ACP	507.384	210.228	42.2222
comp93772_c0_seq1	Acyl Carrier Protein	ACP	81.5607	22.7969	12.8148
Elongation
comp1037963_c0_seq1	Ketoacyl-ACP Synthase I	KAS I	-	-	-
comp426949_c0_seq1	Ketoacyl-ACP Synthase I	KAS I	0.933805	0.207354	0.0710874
comp621012_c0_seq1	Ketoacyl-ACP Synthase I	KAS I	-	-	-
comp28227_c0_seq1	Ketoacyl-ACP Synthase I	KAS I	1.62839	-	-
comp2618014_c0_seq1	Ketoacyl-ACP Synthase I	KAS I	-	-	-
comp38788_c0_seq1	Ketoacyl-ACP Synthase II	KAS II	69.3927	23.5663	5.10218
comp23914_c0_seq1	Ketoacyl-ACP Synthase II	KAS II	-	-	-
comp87058_c0_seq1	Ketoacyl-ACP Synthase II	KAS II	4.81999	1.42006	2.984
comp370783_c0_seq1	Ketoacyl-ACP Synthase II	KAS II	-	-	1.12145
comp79316_c0_seq1	Ketoacyl-ACP Synthase II	KAS II	122.195	26.5796	7.64679
comp47317_c0_seq1	Ketoacyl-ACP Synthase III	KAS III	37.3225	12.8508	7.66258
comp83831_c0_seq1	Ketoacyl-ACP Reductase	KAR	1.07673	0.587242	1.13245
comp68504_c0_seq1	Ketoacyl-ACP Reductase	KAR	20.6214	7.81787	3.70569
comp72909_c0_seq1	Ketoacyl-ACP Reductase	KAR	3.14542	0.676484	0.063251
comp93400_c0_seq1	Ketoacyl-ACP Reductase	KAR	138.013	44.3263	28.3722
comp1005111_c0_seq1	Ketoacyl-ACP Reductase	KAR	-	-	-
comp774580_c0_seq1	Ketoacyl-ACP Reductase	KAR	-	-	-
comp84705_c0_seq2	Ketoacyl-ACP Reductase	KAR	-	-	3.39822
comp1328362_c0_seq1	Ketoacyl-ACP Reductase	KAR	-	-	-
comp55309_c0_seq1	Ketoacyl-ACP Reductase	KAR	-	-	-
comp79679_c0_seq1	Ketoacyl-ACP Reductase	KAR	8.91536	4.41841	7.4591
comp1017421_c0_seq1	Ketoacyl-ACP Reductase	KAR	-	-	-
comp81835_c0_seq1	Ketoacyl-ACP Reductase	KAR	59.1113	15.5373	8.65408
comp92183_c0_seq19	Ketoacyl-ACP Reductase	KAR	8.73136	3.26788	13.0325
comp105847_c0_seq1	Hydroxyacyl-ACP Dehydrase	HAD	28.0694	9.79656	7.47888
comp86096_c0_seq1	Hydroxyacyl-ACP Dehydrase	HAD	91.1973	18.9741	4.33909
comp8491_c0_seq1	Enoyl-ACP Reductase	EAR	-	-	0.598562
comp35858_c0_seq1	Enoyl-ACP Reductase	EAR	9.92005	2.64332	1.57749
comp111369_c0_seq1	Enoyl-ACP Reductase	EAR	16.2447	4.86592	2.99824
comp93877_c0_seq1	Enoyl-ACP Reductase	EAR	125.372	25.2218	1.12986
comp2655544_c0_seq1	Very-long-chain 3-Ketoacyl-CoA Synthase	KCS	-	-	-
comp67815_c0_seq1	Very-long-chain 3-Ketoacyl-CoA Synthase	KCS	15.3878	0.365474	0.23667
comp57889_c0_seq1	Very-long-chain 3-Ketoacyl-CoA Synthase	KCS	33.0992	2.29662	0.0562395
comp84169_c0_seq1	Very-long-chain 3-Ketoacyl-CoA Synthase	KCS	30.3363	13.7019	2.36671
comp1084562_c0_seq1	Very-long-chain 3-Ketoacyl-CoA Synthase	KCS	-	-	-
comp82150_c0_seq2	Very-long-chain 3-Ketoacyl-CoA Synthase	KCS	1.89046	0.845051	0.987649
comp86909_c0_seq1	Very-long-chain 3-Ketoacyl-CoA Synthase	KCS	4.89236	1.546	2.96328
comp2145890_c0_seq1	Very-long-chain 3-Ketoacyl-CoA Synthase	KCS	-	-	-
comp866359_c0_seq1	Very-long-chain 3-Ketoacyl-CoA Synthase	KCS	-	-	-
comp2055889_c0_seq1	Very-long-chain 3-Ketoacyl-CoA Synthase	KCS	-	-	-
comp80999_c0_seq1	Very-long-chain 3-Ketoacyl-CoA Synthase	KCS	35.658	14.1242	15.7179
comp1555720_c0_seq1	Very-long-chain 3-Ketoacyl-CoA Synthase	KCS	-	-	-
comp77087_c0_seq1	Very-long-chain 3-Ketoacyl-CoA Synthase	KCS	57.9385	23.3768	0.904394
comp81137_c0_seq1	Very-long-chain 3-Ketoacyl-CoA Synthase	KCS	36.2167	4.69947	0.18787
comp1411266_c0_seq1	Very-long-chain 3-Ketoacyl-CoA Synthase	KCS	-	-	-
comp2198513_c0_seq1	Very-long-chain 3-Ketoacyl-CoA Synthase	KCS	-	-	-
comp63606_c0_seq1	Very-long-chain 3-Oxoacyl-CoA Reductase	KR	6.91276	3.89746	0.459474
comp67756_c0_seq1	Very-long-chain 3-Oxoacyl-CoA Reductase	KR	8.36665	4.89071	3.62775
comp212479_c0_seq1	Very-long-chain 3-Hydroxyacyl-CoA Dehydratase	DH	-	-	3.29152
comp81262_c0_seq1	Very-long-chain 3-Hydroxyacyl-CoA Dehydratase	DH	25.1498	3.65642	3.08908
comp113058_c0_seq1	Very-long-chain 3-Hydroxyacyl-CoA Dehydratase	DH	13.7869	4.66086	2.00605
comp79317_c0_seq1	Very-long-chain Enoyl-CoA Reductase	ER	-	-	6.24256
comp83832_c0_seq1	Very-long-chain Enoyl-CoA Reductase	ER	31.1754	8.82651	5.31877
Desaturation
comp79170_c0_seq1	Stearoyl-ACP Desaturase	SAD	195.39	140.498	41.6004
comp84636_c0_seq1	Oleate Desaturase	FAD2	509.534	637.309	33.4712
comp572320_c0_seq1	Oleate Desaturase	FAD2	-	-	-
comp60042_c0_seq1	Oleate Desaturase	FAD2	12.3213	11.9786	1.81456
comp1005620_c0_seq1	Oleate Desaturase	FAD2	-	-	-
comp57499_c0_seq1	Oleate Desaturase	FAD2	-	-	-
comp1006697_c0_seq1	Oleate Desaturase	FAD2	-	-	-
comp28872_c0_seq1	Oleate Desaturase	FAD2	-	-	-
comp67534_c0_seq1	Oleate Desaturase	FAD2	-	-	-
comp270647_c0_seq1	Omega-3 Fatty Acid Desaturase	FAD3	2.49327	0.445455	0.0916297
comp67466_c0_seq1	Oleate Desaturase	FAD6	4.24081	2.33337	3.25981
comp606821_c0_seq1	Omega-3 Fatty Acid Desaturase	FAD7	-	-	-
comp1909713_c0_seq1	Omega-3 Fatty Acid Desaturase	FAD7	-	-	-
comp76276_c0_seq1	Omega-3 Fatty Acid Desaturase	FAD7	2.32026	1.88419	1.79521
comp270077_c0_seq1	Omega-3 Fatty Acid Desaturase	FAD7	2.64122	0.534039	-
comp28170_c0_seq1	Omega-3 Fatty Acid Desaturase	FAD7	1.70867	0.17706	-
comp77478_c0_seq1	Omega-3 Fatty Acid Desaturase	FAD8	171.834	236.704	29.7085
comp42207_c0_seq1	Omega-3 Fatty Acid Desaturase	FAD8	1.23785	0.171029	-
Thioesterase
comp52856_c0_seq1	Acyl-ACP Thioesterase A	FATA	76.7899	28.87	5.62565
comp76036_c0_seq2	Acyl-ACP Thioesterase B	FATB	52.0526	16.2337	6.94994
comp76036_c0_seq5	Acyl-ACP Thioesterase B	FATB	74.168	23.7105	8.87268
comp2550939_c0_seq1	Acyl-ACP Thioesterase B	FATB	-	-	-
comp83250_c0_seq1	Palmitoyl-CoA Hydrolase	PCH	16.2608	7.16629	13.7534
comp75396_c0_seq1	Palmitoyl-Protein Thioesterase	PPT	7.41406	3.33635	0.535175
comp769197_c0_seq1	Palmitoyl-Protein Thioesterase	PPT	-	-	0.827306
comp123939_c0_seq1	Palmitoyl-Protein Thioesterase	PPT	6.95623	3.74834	2.07585
comp46322_c0_seq1	Palmitoyl-Protein Thioesterase	PPT	27.7788	13.8537	10.4045
Acyl-CoA activation
comp2772433_c0_seq1	Long-Chain Acyl-CoA Synthetase	LACS	-	-	-
comp2539690_c0_seq1	Long-Chain Acyl-CoA Synthetase	LACS	-	-	-
comp686120_c0_seq1	Long-Chain Acyl-CoA Synthetase	LACS	-	-	-
comp74631_c0_seq1	Long-Chain Acyl-CoA Synthetase	LACS	-	-	2.08728
comp90162_c0_seq4	Long-Chain Acyl-CoA Synthetase	LACS	2.36994	1.68749	5.7754
comp90162_c0_seq5	Long-Chain Acyl-CoA Synthetase	LACS	2.54922	1.40479	4.61714
comp435270_c0_seq1	Long-Chain Acyl-CoA Synthetase	LACS	-	-	-
comp525360_c0_seq1	Long-Chain Acyl-CoA Synthetase	LACS	-	-	0.813144
comp65417_c0_seq1	Long-Chain Acyl-CoA Synthetase	LACS	-	-	1.33445
comp75466_c0_seq1	Long-Chain Acyl-CoA Synthetase	LACS	-	-	1.78776
comp1491034_c0_seq1	Long-Chain Acyl-CoA Synthetase	LACS	-	-	-
comp39174_c0_seq1	Long-Chain Acyl-CoA Synthetase	LACS	1.15956	0.400529	0.411942
comp87630_c0_seq1	Long-Chain Acyl-CoA Synthetase	LACS	1.29343	0.268061	0.162913
comp66799_c0_seq1	Long-Chain Acyl-CoA Synthetase	LACS	36.4618	13.1469	3.41914
comp64084_c0_seq1	Long-Chain Acyl-CoA Synthetase	LACS	0.674968	0.116572	0.0599468
comp115054_c0_seq1	Long-Chain Acyl-CoA Synthetase	LACS	9.16107	4.25269	3.72485
comp88010_c0_seq1	Long-Chain Acyl-CoA Synthetase	LACS	20.8209	11.575	25.1315
comp87217_c0_seq1	Long-Chain Acyl-CoA Synthetase	LACS	14.0437	7.46382	9.70079
comp47978_c0_seq1	Long-Chain Acyl-CoA Synthetase	LACS	32.6938	11.6509	9.40859
comp3800561_c0_seq1	Long-Chain Acyl-CoA Synthetase	LACS	-	-	-
comp90592_c0_seq1	Long-Chain Acyl-CoA Synthetase	LACS	4.12922	1.19213	0.656837
comp23641_c0_seq1	Lipid Binding Protein	LBP	-	-	-
comp38448_c0_seq1	Lipid Binding Protein	LBP	71.2905	20.2378	53.3898
comp47898_c0_seq1	Lipid Binding Protein	LBP	78.6445	12.6023	5.56861
comp85367_c0_seq2	Lipid Binding Protein	LBP	22.2073	8.34327	5.22692
comp86070_c1_seq5	Lipid Binding Protein	LBP	840.037	51.4868	16.104
comp86070_c1_seq6	Lipid Binding Protein	LBP	943.38	66.0942	17.7745
comp68581_c0_seq1	Acyl-CoA-binding protein	ACBP	24.1978	12.9231	15.047
comp1857403_c0_seq1	Acyl-CoA-binding protein	ACBP	-	-	-
comp878741_c0_seq1	Acyl-CoA-binding protein	ACBP	-	-	-
comp2707561_c0_seq1	Acyl-CoA-binding protein	ACBP	-	-	-
Kennedy pathway
comp81199_c0_seq1	NAD(P)-dependent Glycerol-3-Phosphate Dehydrogenase	NAD(P):GPDH	15.6058	8.07644	5.03169
comp82607_c0_seq1	NAD(P)-dependent Glycerol-3-Phosphate Dehydrogenase	NAD(P):GPDH	4.34617	1.73672	0.877965
comp119525_c0_seq1	NAD(P)-dependent Glycerol-3-Phosphate Dehydrogenase	NAD(P):GPDH	8.34883	3.02245	1.51151
comp49234_c0_seq1	NAD(P)-dependent Glycerol-3-Phosphate Dehydrogenase	NAD(P):GPDH	0.808972	0.21988	0.452291
comp87816_c1_seq1	NAD-dependent Glycerol-3-Phosphate Dehydrogenase	NAD:GPDH	22.6908	4.00107	0.972401
comp124182_c0_seq1	NAD-dependent Glycerol-3-Phosphate Dehydrogenase	NAD:GPDH	-	-	13.5906
comp62519_c0_seq1	FAD-dependent Glycerol-3-Phosphate Dehydrogenase	FAD:GPDH	-	-	16.1263
comp86653_c0_seq2	FAD-dependent Glycerol-3-Phosphate Dehydrogenase	FAD:GPDH	8.3033	2.48104	3.24581
comp1260749_c0_seq1	Glycerol-3-Phosphate Dehydrogenase	GPDH	-	-	-
comp81216_c0_seq2	Glycerol-3-Phosphate Dehydrogenase	GPDH	-	-	1.62138
comp1463297_c0_seq1	Glycerol-3-Phosphate Acyltransferase	GPAT	-	-	-
comp2102780_c0_seq1	Glycerol-3-Phosphate Acyltransferase	GPAT	-	-	-
comp2620_c0_seq1	Glycerol-3-Phosphate Acyltransferase	GPAT	-	-	-
comp81334_c0_seq1	Glycerol-3-Phosphate Acyltransferase	GPAT	24.3034	6.86621	19.4201
comp82773_c0_seq3	Glycerol-3-Phosphate Acyltransferase	GPAT	4.11978	1.17768	1.24909
comp70726_c0_seq1	Glycerol-3-Phosphate Acyltransferase	GPAT	-	-	2.32442
comp33060_c0_seq1	Glycerol-3-Phosphate Acyltransferase	GPAT	-	-	4.82174
comp80253_c0_seq1	Glycerol-3-Phosphate Acyltransferase	GPAT	27.4799	12.7645	16.3732
comp82475_c0_seq3	Glycerol-3-Phosphate Acyltransferase	GPAT	2.55632	1.22936	0.67735
comp1123512_c0_seq1	Glycerol-3-Phosphate Acyltransferase	GPAT	-	-	-
comp1989200_c0_seq1	Glycerol-3-Phosphate Acyltransferase	GPAT	-	-	-
comp526778_c0_seq1	Glycerol-3-Phosphate Acyltransferase	GPAT	-	-	-
comp729983_c0_seq1	Glycerol-3-Phosphate Acyltransferase	GPAT	0.54605	0.0771601	0.0264529
comp82773_c0_seq2	Glycerol-3-Phosphate Acyltransferase	GPAT	4.11978	1.17768	1.24909
comp68413_c0_seq1	1-Acylglycerol-3-Phosphate Acyltransferase	LPAAT	-	-	7.14263
comp529860_c0_seq1	1-Acylglycerol-3-Phosphate Acyltransferase	LPAAT	-	-	0.759977
comp79590_c0_seq1	1-Acylglycerol-3-Phosphate Acyltransferase	LPAAT	-	-	5.4099
comp32199_c0_seq2	1-Acylglycerol-3-Phosphate Acyltransferase	LPAAT	1.70938	0.874456	2.23691
comp27693_c0_seq1	1-Acylglycerol-3-Phosphate Acyltransferase	LPAAT	-	-	3.05439
comp54982_c0_seq2	1-Acylglycerol-3-Phosphate Acyltransferase	LPAAT	-	-	2.6151
comp48450_c0_seq1	1-Acylglycerol-3-Phosphate Acyltransferase	LPAAT	26.2819	10.4758	9.89312
comp87738_c0_seq2	1-Acylglycerol-3-Phosphate Acyltransferase	LPAAT	4.85694	2.6239	1.27832
comp34874_c0_seq1	1-Acylglycerol-3-Phosphate Acyltransferase	LPAAT	6.1485	2.91262	4.13234
comp80612_c0_seq1	1-Acylglycerol-3-Phosphate Acyltransferase	LPAAT	11.0123	5.26582	2.84766
comp84824_c0_seq2	1-Acylglycerol-3-Phosphate Acyltransferase	LPAAT	3.61298	1.8594	0.633154
comp84824_c0_seq3	1-Acylglycerol-3-Phosphate Acyltransferase	LPAAT	2.51934	1.09102	0.507621
comp52624_c0_seq1	1-Acylglycerol-3-Phosphate Acyltransferase	LPAAT	-	-	3.16829
comp878252_c0_seq1	Phosphatidic Acid Phosphatase	PAP	-	-	-
comp83284_c0_seq1	Phosphatidic Acid Phosphatase	PAP	12.6015	9.68457	3.59063
comp1675285_c0_seq1	Phosphatidic Acid Phosphatase	PAP	-	-	-
comp185110_c0_seq1	Phosphatidic Acid Phosphatase	PAP	-	-	3.84707
comp26263_c0_seq1	Phosphatidic Acid Phosphatase	PAP	-	-	2.57771
comp381724_c0_seq1	Phosphatidic Acid Phosphatase	PAP	-	-	1.31805
comp496264_c0_seq1	Phosphatidic Acid Phosphatase	PAP	-	-	1.0186
comp61334_c0_seq1	Phosphatidic Acid Phosphatase	PAP	-	-	1.14576
comp80041_c0_seq1	Phosphatidic Acid Phosphatase	PAP	-	-	3.26828
comp60537_c0_seq1	Phosphatidic Acid Phosphatase	PAP	10.7977	6.58455	4.81649
comp51124_c0_seq1	Phosphatidic Acid Phosphatase	PAP	3.36816	2.24547	5.94935
comp85076_c0_seq2	Phosphatidic Acid Phosphatase	PAP	1.97116	1.73394	4.61244
comp91271_c0_seq1	Phosphatidic Acid Phosphatase	PAP	3.72866	3.11349	15.5736
comp1477340_c0_seq1	Acyl-CoA : Diacylglycerol Acyltransferase 1	DGAT1	-	-	-
comp69986_c0_seq1	Acyl-CoA : Diacylglycerol Acyltransferase 1	DGAT1	-	-	1.17554
comp868673_c0_seq1	Acyl-CoA : Diacylglycerol Acyltransferase 1	DGAT1	-	-	-
comp2816919_c0_seq1	Acyl-CoA : Diacylglycerol Acyltransferase 1	DGAT1	-	-	-
comp41961_c0_seq1	Acyl-CoA : Diacylglycerol Acyltransferase 1	DGAT1	-	-	0.703143
comp3109394_c0_seq1	Acyl-CoA : Diacylglycerol Acyltransferase 1	DGAT1	-	-	-
comp2237266_c0_seq1	Acyl-CoA : Diacylglycerol Acyltransferase 2	DGAT2	-	-	-
comp1501311_c0_seq1	Acyl-CoA : Diacylglycerol Acyltransferase 2	DGAT2	-	-	-
comp70450_c0_seq1	Acyl-CoA : Diacylglycerol Acyltransferase 2	DGAT2	-	-	3.14935
comp44484_c0_seq1	Acyl-CoA : Diacylglycerol Acyltransferase 2	DGAT2	-	-	0.909382
comp910850_c0_seq1	Acyl-CoA : Diacylglycerol Acyltransferase 2	DGAT2	-	-	-
comp788009_c0_seq1	Acyl-CoA : Diacylglycerol Acyltransferase 2	DGAT2	-	-	-
Acyl editing/alternative TAG synthesis
comp28725_c0_seq1	Phospholipid : Diacylglycerol Acyltransferase	PDAT	-	-	1.69418
comp143859_c0_seq1	Phospholipid : Diacylglycerol Acyltransferase	PDAT	1.17919	1.75786	5.46794
comp78307_c0_seq2	Phospholipid : Diacylglycerol Acyltransferase	PDAT	7.85565	3.43705	1.54717
comp78307_c0_seq3	Phospholipid : Diacylglycerol Acyltransferase	PDAT	4.97695	1.649	1.11624
comp61412_c0_seq1	Phospholipid : Diacylglycerol Acyltransferase	PDAT	6.62396	7.58434	3.34824
comp1554150_c0_seq1	1-Acylglycerol-3-Phosphocholine/Ethanolamine Acyltransferase	LPCAT/LPEAT	-	-	-
comp1929243_c0_seq1	1-Acylglycerol-3-Phosphocholine/Ethanolamine Acyltransferase	LPCAT/LPEAT	-	-	-
comp2554721_c0_seq1	1-Acylglycerol-3-Phosphocholine/Ethanolamine Acyltransferase	LPCAT/LPEAT	-	-	-
comp84642_c0_seq4	1-Acylglycerol-3-Phosphocholine/Ethanolamine Acyltransferase	LPCAT/LPEAT	3.00602	1.16152	3.29062
comp89705_c0_seq2	Choline Kinase	CK	1.98369	1.77344	2.03125
comp81372_c0_seq1	Choline Kinase	CK	7.39034	6.28913	23.4826
comp2712571_c0_seq1	Choline-Phosphate Cytidylyltransferase	CCT	-	-	-
comp82973_c0_seq2	Choline-Phosphate Cytidylyltransferase	CCT	-	-	5.46488
comp43866_c0_seq1	Choline-Phosphate Cytidylyltransferase	CCT	83.4512	48.3771	83.6062
comp233554_c0_seq1	Diacylglycerol Cholinephosphotransferase	DAG-CPT	-	-	2.77213
comp436018_c0_seq1	Diacylglycerol Cholinephosphotransferase	DAG-CPT	-	-	1.14337
comp38992_c0_seq2	Ethanolamine Kinase	EK	0.782084	0.214525	0.367731
comp59530_c0_seq1	Ethanolamine Kinase	EK	-	-	1.92204
comp60761_c0_seq1	Ethanolamine Kinase	EK	1.38141	0.376703	0.6199
comp125872_c1_seq1	Ethanolamine Kinase	EK	5.53783	3.20132	3.06487
comp72333_c0_seq1	Ethanolamine-Phosphate Cytidylyltransferase	ECT	-	-	2.63555
comp99870_c0_seq1	Ethanolamine-Phosphate Cytidylyltransferase	ECT	14.9513	10.0782	22.8406
comp67803_c0_seq1	Ethanolamine-Phosphate Cytidylyltransferase	ECT	38.0319	13.642	15.8991
comp62690_c0_seq2	Diacylglycerol Ethanolaminephosphotransferase	DAG-EPT	16.3598	5.20308	2.5293
comp62690_c0_seq3	Diacylglycerol Ethanolaminephosphotransferase	DAG-EPT	13.0173	3.86759	2.13532
comp77405_c0_seq1	Phosphoethanolamine N-methyltransferase	PNMT	44.5319	2.92578	0.24124
Phospholipases/TAG lipases
comp2577955_c0_seq1	Phospholipase A1	PLA1	-	-	-
comp1582871_c0_seq1	Phospholipase A1	PLA1	-	-	-
comp63514_c0_seq1	Phospholipase A1	PLA1	10.9931	6.76491	27.3642
comp2728072_c0_seq1	Phospholipase A1	PLA1	-	-	-
comp729145_c0_seq1	Phospholipase A1	PLA1	-	-	-
comp877785_c0_seq1	Phospholipase A1	PLA1	-	-	-
comp84989_c0_seq1	Phospholipase A1	PLA1	18.8937	38.61	1.92489
comp1634781_c0_seq1	Phospholipase A1	PLA1	-	-	-
comp528888_c0_seq1	Phospholipase A1	PLA1	-	-	-
comp1617068_c0_seq1	Phospholipase A1	PLA1	-	-	-
comp151053_c0_seq1	Phospholipase A1	PLA1	5.3602	1.13324	0.180576
comp91231_c0_seq17	Phospholipase A1	PLA1	1.82838	0.96777	1.13554
comp91231_c0_seq24	Phospholipase A1	PLA1	1.79487	1.00409	0.984183
comp91231_c0_seq7	Phospholipase A1	PLA1	1.22487	0.772301	0.960077
comp81781_c0_seq1	Phospholipase A1	PLA1	0.358002	0.252265	0.656264
comp1273344_c0_seq1	Phospholipase A2	PLA2	-	-	-
comp896020_c0_seq1	Phospholipase A2	PLA2	-	-	-
comp68712_c0_seq1	Phospholipase A2	PLA2	9.23701	2.14368	0.615284
comp1035536_c0_seq1	Phospholipase A2	PLA2	-	-	-
comp45382_c0_seq1	Phospholipase A2	PLA2	-	-	-
comp78352_c0_seq1	Phospholipase A2	PLA2	-	-	1.17222
comp79411_c0_seq1	Phospholipase A2	PLA2	-	-	1.53364
comp433319_c0_seq1	Phospholipase A2	PLA2	-	1.62612	-
comp62019_c0_seq1	Phospholipase A2	PLA2	0.0288779	-	16.3427
comp766476_c0_seq1	Phospholipase A2	PLA2	-	-	-
comp869804_c0_seq1	Phospholipase A2	PLA2	-	-	-
comp74268_c0_seq1	Phospholipase A2	PLA2	1.69514	0.774085	0.183725
comp50036_c0_seq1	Phospholipase A2	PLA2	27.733	7.39841	0.374759
comp1200626_c0_seq1	Phospholipase A2	PLA2	-	-	-
comp29598_c0_seq1	Phospholipase A2	PLA2	-	0.228976	0.915138
comp398714_c0_seq1	Phospholipase A2	PLA2	-	-	2.09553
comp58323_c0_seq1	Phospholipase A2	PLA2	-	-	1.52296
comp77477_c0_seq1	Phospholipase A2	PLA2	7.17131	4.20635	2.90017
comp86333_c0_seq2	Phospholipase A2	PLA2	2.24713	0.836283	0.329624
comp86333_c0_seq4	Phospholipase A2	PLA2	2.82401	0.928604	0.366539
comp52125_c0_seq1	Phospholipase B	PLB	0.217717	0.515674	1.78999
comp76425_c0_seq1	Phospholipase B	PLB	-	-	4.6085
comp76538_c0_seq1	Phospholipase B	PLB	52.9283	14.221	4.67247
comp67244_c0_seq2	Phospholipase B	PLB	11.7195	3.12597	7.14139
comp67244_c0_seq3	Phospholipase B	PLB	15.4564	4.29459	9.25011
comp89609_c0_seq12	Phospholipase B	PLB	2.81881	1.27891	3.29651
comp67028_c0_seq1	Phospholipase B	PLB	11.6198	5.07671	2.54374
comp89609_c0_seq13	Phospholipase B	PLB	2.1403	1.35788	3.22763
comp54808_c0_seq2	Phospholipase B	PLB	-	-	2.50968
comp71014_c0_seq1_21	Phospholipase B	PLB	-	-	2.67953
comp55228_c0_seq1	Phospholipase C	PLC	1.59235	1.93883	4.03058
comp88171_c0_seq1	Phospholipase C	PLC	7.14276	4.08679	0.490379
comp109519_c0_seq1	Phospholipase C	PLC	11.1968	10.9599	0.678834
comp266232_c0_seq1	Phospholipase C	PLC	1.00617	0.853068	0.21447
comp76056_c0_seq1	Phospholipase C	PLC	76.1094	31.4495	21.774
comp96544_c0_seq1	Phospholipase C	PLC	39.4262	27.9837	8.65393
comp88042_c0_seq1	Phospholipase C	PLC	1.82393	2.00122	1.22923
comp39432_c0_seq1	Phospholipase D	PLD	0.746343	0.0572884	0.147302
comp278697_c0_seq1	Phospholipase D	PLD	0.637213	0.480224	0.308693
comp320830_c0_seq1	Phospholipase D	PLD	0.987006	0.433906	0.318765
comp90150_c0_seq1	Phospholipase D	PLD	157.975	44.1761	15.7086
comp1497952_c0_seq1	Phospholipase D	PLD	-	-	-
comp248320_c0_seq1	Phospholipase D	PLD	1.20014	0.720952	0.648809
comp102662_c0_seq1	Phospholipase D	PLD	8.54704	6.87154	6.18887
comp591219_c0_seq1	Phospholipase D	PLD	-	-	-
comp1080530_c0_seq1	Phospholipase D	PLD	-	-	-
comp1474285_c0_seq1	Phospholipase D	PLD	-	-	-
comp808469_c0_seq1	Phospholipase D	PLD	-	-	-
comp88397_c0_seq2	Phospholipase D	PLD	1.65178	1.21802	1.34504
comp79891_c0_seq1	Phospholipase D	PLD	-	-	53.7454
comp1460194_c0_seq1	Phospholipase D	PLD	-	-	-
comp64002_c0_seq1	Phospholipase D	PLD	-	-	1.55005
comp1203672_c0_seq1	Phospholipase D	PLD	-	-	-
comp715693_c0_seq1	Phospholipase D	PLD	-	-	0.935289
comp423453_c0_seq1	Phospholipase D	PLD	-	-	1.09413
comp1906178_c0_seq1	Phospholipase D	PLD	-	-	-
comp2557812_c0_seq1	Phospholipase D	PLD	-	-	-
comp1068994_c0_seq1	Phospholipase D	PLD	-	-	-
comp1264605_c0_seq1	Phospholipase D	PLD	-	-	-
comp2776779_c0_seq1	Phospholipase D	PLD	-	-	-
comp1006644_c0_seq1	Phospholipase D	PLD	-	-	-
comp1191083_c0_seq1	Phospholipase D	PLD	-	-	0.517455
comp1198926_c0_seq1	Phospholipase D	PLD	-	-	-
comp1398813_c0_seq1	Phospholipase D	PLD	-	-	-
comp1921704_c0_seq1	Phospholipase D	PLD	-	-	-
comp85608_c0_seq2	Phospholipase D	PLD	-	-	1.43008
comp1009553_c0_seq1	Phospholipase D	PLD	-	-	-
comp1475667_c0_seq1	Phospholipase D	PLD	-	-	-
comp1903534_c0_seq1	Phospholipase D	PLD	-	-	-
comp2872021_c0_seq1	Phospholipase D	PLD	-	-	-
comp714571_c0_seq1	Phospholipase D	PLD	-	-	-
comp147027_c0_seq1	Phospholipase D	PLD	9.1033	2.73868	0.104323
comp40441_c0_seq1	Phospholipase D	PLD	-	-	-
comp15605_c0_seq1	Phospholipase D	PLD	-	-	-
comp64050_c0_seq2	Phospholipase D	PLD	2.01655	1.15941	0.859675
comp67226_c0_seq1	Phospholipase D	PLD	4.47962	2.51046	1.52646
comp692879_c0_seq1	Phospholipase D	PLD	-	-	-
comp867364_c0_seq1	Phospholipase D	PLD	-	-	-
comp888621_c0_seq1	Phospholipase D	PLD	-	-	-
comp83042_c0_seq2	Phospholipase D	PLD	8.43062	6.7267	5.62567
comp90331_c0_seq3	Phospholipase D	PLD	25.0878	12.9874	7.87943
comp90331_c0_seq5	Phospholipase D	PLD	23.3898	11.4082	7.69049
comp1013376_c0_seq1	Phospholipase D	PLD	-	-	-
comp88397_c0_seq14	Phospholipase D	PLD	1.65178	1.21802	1.34504
comp88397_c0_seq4	Phospholipase D	PLD	0.343799	0.274046	0.394597
comp88397_c0_seq8	Phospholipase D	PLD	0.389852	0.224434	0.507825
comp87154_c0_seq3	Phospholipase D	PLD	9.7079	2.38323	0.129008
comp76926_c0_seq1	Phospholipase D	PLD	1.67128	0.751318	0.510786
comp1273939_c0_seq1	Monoglyceride lipase	MGL	-	-	-
comp766424_c0_seq1	Monoglyceride lipase	MGL	-	-	-
comp81775_c1_seq2	Monoglyceride lipase	MGL	46.4634	24.1068	11.2315
comp81776_c0_seq1	Monoglyceride lipase	MGL	24.838	19.725	14.5452
comp89252_c0_seq2	Monoglyceride lipase	MGL	10.4182	3.2543	0.873139
comp80556_c0_seq2	Monoglyceride lipase	MGL	0.631604	0.261798	2.69258
comp67728_c0_seq1	Monoglyceride lipase	MGL	10.3013	4.87937	0.822128
comp77159_c0_seq1	Monoglyceride lipase	MGL	70.6954	16.3514	5.37784
comp27658_c0_seq1	Monoglyceride lipase	MGL	0.0842139	0.829028	2.01944
comp2899288_c0_seq1	Triacylglycerol Lipase	TGL	-	-	-
comp676459_c0_seq1	Triacylglycerol Lipase	TGL	-	-	-
comp84947_c0_seq1	Triacylglycerol Lipase	TGL	8.80257	5.53252	16.0711
comp86643_c1_seq2	Triacylglycerol Lipase	TGL	3.91931	2.0427	1.70544
comp1027468_c0_seq1	Triacylglycerol Lipase	TGL	-	-	-
comp1363167_c0_seq1	Triacylglycerol Lipase	TGL	-	-	-
comp88361_c0_seq2	Triacylglycerol Lipase	TGL	1.74287	2.24057	1.35472
comp88361_c0_seq3	Triacylglycerol Lipase	TGL	2.75992	2.89441	1.63729
comp86802_c0_seq2	Triacylglycerol Lipase	TGL	35.6343	10.44	1.0527
comp1474247_c0_seq1	Triacylglycerol Lipase	TGL	-	-	-
comp301756_c0_seq1	Triacylglycerol Lipase	TGL	-	-	-
comp332321_c0_seq1	Triacylglycerol Lipase	TGL	0.647723	0.610181	-
comp68755_c0_seq1	Triacylglycerol Lipase	TGL	5.46841	1.10933	1.66516
comp69398_c0_seq2	Triacylglycerol Lipase	TGL	2.05114	0.885619	1.69159
comp74243_c0_seq2	Triacylglycerol Lipase	TGL	0.383093	0.203105	0.227883
comp74243_c0_seq3	Triacylglycerol Lipase	TGL	0.545675	0.353408	0.572479
comp922099_c0_seq1	Triacylglycerol Lipase	TGL	-	-	-
comp87246_c0_seq4	Triacylglycerol Lipase	TGL	1.03686	0.358145	0.63753
comp710581_c0_seq1	Triacylglycerol Lipase	TGL	-	-	0.559525
Oil accumulation
comp55793_c0_seq1	Oil-Body Oleosin	OBO	2846.17	4830.38	7004.15
comp81207_c0_seq1	Oil-Body Oleosin	OBO	2907.94	8116.18	5090.15
comp68377_c0_seq1	Oil-Body Oleosin	OBO	161.791	535.244	1767.76
comp92379_c0_seq1	Oil-Body Oleosin	OBO	768.056	783.778	1686.02
comp84664_c0_seq1	Oil-Body Oleosin	OBO	424.759	1963.78	4616.34
